# Supplementary material for: Crystal structure of 4-bromo-N-(propyl­carbamo­yl)benzene­sulfonamide
Source: Acta Crystallogr E Crystallogr Commun. 2022 Apr 7;78(Pt 5):485–9. doi: 10.1107/S2056989022003723 (PMC9069509; doi:10.1107/S2056989022003723)
Supplement: Supplementary file 1 [file e-78-00485-sup1.cif]

##############################################################################
#                                                                            #
# This CIF contains the data in a paper accepted for publication in          #
# Acta Crystallographica Section E. It conforms to the requirements of       #
# Notes for Authors for Acta Crystallographica Section E, and has been       #
# peer reviewed under the auspices of the IUCr Commission on Journals.       #
#                                                                            #
# Full details of the Crystallographic Information File format               #
# are given in the paper "The Crystallographic Information File (CIF):       #
# a New Standard Archive File for Crystallography" by S. R. Hall, F. H.      #
# Allen and I. D. Brown [Acta Cryst. (1991), A47, 655-685].                  #
#                                                                            #
# The current version of the core CIF dictionary is obtainable from          #
# ftp://ftp.iucr.org/pub/cif_core.dic.                                       #
#                                                                            #
# Software is freely available for graphical display of the structure(s)     #
# in this CIF. For information consult the CIF software page                 #
# http://www.iucr.org/resources/cif/software.                                #
#                                                                            #
# This file may be used for bona fide research purposes within the           #
# scientific community so long as proper attribution is given to the journal # 
# article from which it was obtained.                                        #
#                                                                            #
##############################################################################
data_I
_audit_creation_method     'SHELXL-2018/3'
_journal_date_recd_electronic     2022-03-28
_journal_date_accepted     2022-04-04
_journal_name_full     'Acta Crystallographica, Section E'
_journal_year     2022
_journal_volume     78
_journal_issue      5
_journal_page_first     0
_journal_page_last     0
_journal_paper_category     GO
_journal_paper_doi     10.1107/S2056989022003723
_journal_coeditor_code     MW2187
_publ_contact_author_name     'Peter L. D. Wildfong'
_publ_contact_author_address
;
Graduate School of Pharmaceutical Sciences, Duquesne University,
600 Forbes Avenue, Pittsburgh, PA 15282
;
_publ_contact_author_email     'wildfongp@duq.edu'
_publ_contact_author_fax     '412-396-4660'
_publ_contact_author_phone     '412-396-1543'
_publ_section_title
;
Crystal structure of 4-bromo-<i>N</i>-(propylcarbamoyl)benzenesulfonamide
;
_publ_section_title_footnote     .
loop_
    _publ_author_name
    _publ_author_footnote
    _publ_author_address
    'Bookwala, Mustafa' .
;
Graduate School of Pharmaceutical Sciences, Duquesne University,
600 Forbes Avenue, Pittsburgh, PA 15282
USA
;
    'Patel, Saloni' .
;
Graduate School of Pharmaceutical Sciences, Duquesne University,
600 Forbes Avenue, Pittsburgh, PA 15282
USA
;
    'Flaherty, Patrick T.' .
;
Graduate School of Pharmaceutical Sciences, Duquesne University,
600 Forbes Avenue, Pittsburgh, PA 15282
USA
;
    'Wildfong, Peter L. D.' .
;
Graduate School of Pharmaceutical Sciences, Duquesne University,
600 Forbes Avenue, Pittsburgh, PA 15282
USA
;
_publ_section_synopsis
;
The X-ray crystal structure, and Hirshfeld surface analysis of a sulfonyl urea
analogue, 4-bromo-<i>N</i>-(propylcarbamoyl)benzenesulfonamide is reported.
;
_chemical_name_systematic
;
4-Bromo-<i>N</i>-(propylcarbamoyl)benzenesulfonamide
;
_chemical_name_common     Bromopropamide
_chemical_formula_moiety     'C10 H13 Br N2 O3 S'
_chemical_formula_sum     'C10 H13 Br N2 O3 S'
_chemical_formula_iupac     'C10 H13 Br N2 O3 S'
_chemical_formula_weight     321.19
_chemical_melting_point     411
_space_group_crystal_system     monoclinic
_space_group_name_H-M_alt     'C 2/c'
_space_group_name_Hall     '-C 2yc'
loop_
    _space_group_symop_operation_xyz
    'x, y, z'
    '-x, y, -z+1/2'
    'x+1/2, y+1/2, z'
    '-x+1/2, y+1/2, -z+1/2'
    '-x, -y, -z'
    'x, -y, z-1/2'
    '-x+1/2, -y+1/2, -z'
    'x+1/2, -y+1/2, z-1/2'
_cell_length_a     21.0939(12)
_cell_length_b     9.2520(6)
_cell_length_c     15.0283(10)
_cell_angle_alpha     90
_cell_angle_beta     116.211(4)
_cell_angle_gamma     90
_cell_volume     2631.4(3)
_cell_formula_units_Z     8
_cell_measurement_reflns_used     2918
_cell_measurement_theta_min     2.152
_cell_measurement_theta_max     27.173
_cell_measurement_temperature     296(2)
_exptl_crystal_description     'Rectangular Plate'
_exptl_crystal_colour     'Colorless'
_exptl_crystal_size_max     0.250
_exptl_crystal_size_mid     0.120
_exptl_crystal_size_min     0.050
_exptl_crystal_density_diffrn     1.622
_exptl_crystal_density_meas     ?
_exptl_crystal_density_method     ?
_exptl_crystal_F_000     1296
_exptl_absorpt_coefficient_mu     3.281
_exptl_absorpt_correction_type     multi-scan
_exptl_absorpt_process_details
;
(SADABS; Krause <i>et al.</i>,  2015)
;
_exptl_absorpt_correction_T_min     0.5218
_exptl_absorpt_correction_T_max     0.7455
_diffrn_ambient_temperature     296(2)
_diffrn_source     'Fine-focus Sealed Tube'
_diffrn_radiation_type     MoK\a
_diffrn_radiation_wavelength     0.71073
_diffrn_measurement_device_type     'Bruker SMART APEXII'
_diffrn_measurement_method     '\f and \w Scans'
_diffrn_detector_area_resol_mean     ?
_diffrn_reflns_number     15567
_diffrn_reflns_av_R_equivalents     0.0471
_diffrn_reflns_av_unetI/netI     0.0407
_diffrn_reflns_theta_min     2.152
_diffrn_reflns_theta_max     27.173
_diffrn_reflns_theta_full     25.242
_diffrn_measured_fraction_theta_max     0.998
_diffrn_measured_fraction_theta_full     1.000
_diffrn_reflns_limit_h_min     -26
_diffrn_reflns_limit_h_max     27
_diffrn_reflns_limit_k_min     -11
_diffrn_reflns_limit_k_max     11
_diffrn_reflns_limit_l_min     -19
_diffrn_reflns_limit_l_max     19
_refine_special_details     ?
_reflns_number_total     2918
_reflns_number_gt     1776
_reflns_threshold_expression     'I > 2\s(I)'
_refine_ls_structure_factor_coef     Fsqd
_refine_ls_matrix_type     full
_refine_ls_R_factor_all     0.0765
_refine_ls_R_factor_gt     0.0364
_refine_ls_wR_factor_gt     0.0824
_refine_ls_wR_factor_ref     0.0950
_refine_ls_goodness_of_fit_ref     1.012
_refine_ls_restrained_S_all     1.012
_refine_ls_number_reflns     2918
_refine_ls_number_parameters     155
_refine_ls_number_restraints     0
_refine_ls_hydrogen_treatment     constr
_refine_ls_weighting_scheme     calc
_refine_ls_weighting_details
              'w=1/[\s^2^(Fo^2^)+(0.0397P)^2^+0.7765P] where P=(Fo^2^+2Fc^2^)/3'
_atom_sites_solution_hydrogens     geom
_atom_sites_solution_primary     direct
_atom_sites_solution_secondary     difmap
_refine_ls_shift/su_max     0.001
_refine_ls_shift/su_mean     0.000
_refine_diff_density_max     0.259
_refine_diff_density_min     -0.260
_refine_ls_extinction_method     none
_refine_ls_extinction_coef     .
loop_
    _atom_type_symbol
    _atom_type_description
    _atom_type_scat_dispersion_real
    _atom_type_scat_dispersion_imag
    _atom_type_scat_source
    'C' 'C' 0.0033 0.0016
                         'International Tables Vol C Tables 4.2.6.8 and 6.1.1.4'
    'H' 'H' 0.0000 0.0000
                         'International Tables Vol C Tables 4.2.6.8 and 6.1.1.4'
    'Br' 'Br' -0.2901 2.4595
                         'International Tables Vol C Tables 4.2.6.8 and 6.1.1.4'
    'N' 'N' 0.0061 0.0033
                         'International Tables Vol C Tables 4.2.6.8 and 6.1.1.4'
    'O' 'O' 0.0106 0.0060
                         'International Tables Vol C Tables 4.2.6.8 and 6.1.1.4'
    'S' 'S' 0.1246 0.1234
                         'International Tables Vol C Tables 4.2.6.8 and 6.1.1.4'
_computing_data_collection
;
SMART and SAINT (Bruker, 1998)
;
_computing_cell_refinement
;
SMART and SAINT (Bruker, 1998)
;
_computing_data_reduction
;
SMART and SAINT (Bruker, 1998)
;
_computing_structure_solution
;
SHELXS97 (Sheldrick, 2008)
;
_computing_structure_refinement
;
<i>SHELXL2018/3</i> (Sheldrick, 2015)
;
_computing_molecular_graphics
;
CrystalMaker (Palmer, 2014)
;
_computing_publication_material
;
<i>SHELXL2018/3</i> (Sheldrick, 2015)
;
loop_
    _atom_site_type_symbol
    _atom_site_label
    _atom_site_fract_x
    _atom_site_fract_y
    _atom_site_fract_z
    _atom_site_U_iso_or_equiv
    _atom_site_adp_type
    _atom_site_calc_flag
    _atom_site_occupancy
    _atom_site_disorder_assembly
    _atom_site_disorder_group
    Br Br1 0.62045(2) 0.74137(4) 0.56073(3) 0.0982(2) Uani d 1 . .
    S S1 0.33290(3) 0.91269(7) 0.18667(5) 0.0519(2) Uani d 1 . .
    O O1 0.34641(11) 1.0325(2) 0.13838(14) 0.0677(5) Uani d 1 . .
    N N1 0.28060(11) 0.9785(2) 0.23075(16) 0.0525(6) Uani d 1 . .
    H H1 0.267634 1.067206 0.217972 0.063 Uiso calc 1 . .
    C C1 0.53543(14) 0.7926(3) 0.4505(2) 0.0576(7) Uani d 1 . .
    O O2 0.30317(11) 0.7841(2) 0.13234(14) 0.0629(5) Uani d 1 . .
    N N2 0.22679(11) 0.9777(2) 0.33323(17) 0.0579(6) Uani d 1 . .
    H H2 0.223806 1.069690 0.323849 0.069 Uiso calc 1 . .
    C C7 0.25586(12) 0.8997(3) 0.2876(2) 0.0486(6) Uani d 1 . .
    C C2 0.52538(15) 0.9312(3) 0.4162(2) 0.0664(8) Uani d 1 . .
    H H2A 0.560352 1.000298 0.446974 0.080 Uiso calc 1 . .
    O O3 0.26161(11) 0.76750(17) 0.29256(16) 0.0612(5) Uani d 1 . .
    C C3 0.46344(14) 0.9687(3) 0.3360(2) 0.0599(7) Uani d 1 . .
    H H3 0.456463 1.062947 0.312127 0.072 Uiso calc 1 . .
    C C4 0.41168(13) 0.8659(3) 0.29115(18) 0.0460(6) Uani d 1 . .
    C C5 0.42201(15) 0.7269(3) 0.3267(2) 0.0608(8) Uani d 1 . .
    H H5 0.386886 0.657922 0.296706 0.073 Uiso calc 1 . .
    C C6 0.48436(15) 0.6894(3) 0.4068(2) 0.0658(8) Uani d 1 . .
    H H6 0.491670 0.595259 0.430921 0.079 Uiso calc 1 . .
    C C8 0.19943(17) 0.9163(4) 0.3988(2) 0.0726(9) Uani d 1 . .
    H H8A 0.215639 0.974924 0.458349 0.087 Uiso calc 1 . .
    H H8B 0.218898 0.820113 0.418427 0.087 Uiso calc 1 . .
    C C9 0.12066(19) 0.9070(4) 0.3534(3) 0.0960(12) Uani d 1 . .
    H H9A 0.103998 0.849364 0.293370 0.115 Uiso calc 1 . .
    H H9B 0.100819 1.003157 0.335194 0.115 Uiso calc 1 . .
    C C10 0.0955(3) 0.8407(5) 0.4230(4) 0.1239(17) Uani d 1 . .
    H H10A 0.044787 0.836946 0.391608 0.186 Uiso calc 1 . .
    H H10B 0.111388 0.898207 0.482141 0.186 Uiso calc 1 . .
    H H10C 0.114123 0.744633 0.439896 0.186 Uiso calc 1 . .
loop_
    _atom_site_aniso_label
    _atom_site_aniso_U_11
    _atom_site_aniso_U_22
    _atom_site_aniso_U_33
    _atom_site_aniso_U_12
    _atom_site_aniso_U_13
    _atom_site_aniso_U_23
    Br1 0.0584(2) 0.1095(4) 0.0856(3) 0.01372(19) -0.00560(18) -0.0048(2)
    S1 0.0493(4) 0.0394(4) 0.0605(4) 0.0027(3) 0.0184(3) 0.0051(3)
    O1 0.0721(13) 0.0571(12) 0.0766(13) 0.0052(10) 0.0354(11) 0.0223(11)
    N1 0.0505(12) 0.0283(10) 0.0788(16) 0.0045(10) 0.0285(12) 0.0093(11)
    C1 0.0395(14) 0.070(2) 0.0567(16) 0.0047(14) 0.0149(13) -0.0058(15)
    O2 0.0633(11) 0.0485(11) 0.0599(11) 0.0019(10) 0.0118(10) -0.0062(9)
    N2 0.0567(14) 0.0405(12) 0.0777(16) 0.0001(11) 0.0308(13) 0.0032(12)
    C7 0.0330(12) 0.0342(14) 0.0648(16) -0.0019(11) 0.0091(12) 0.0005(13)
    C2 0.0507(16) 0.064(2) 0.075(2) -0.0164(15) 0.0188(15) -0.0123(17)
    O3 0.0663(13) 0.0297(10) 0.0885(14) -0.0019(9) 0.0349(11) 0.0027(9)
    C3 0.0571(17) 0.0459(16) 0.0736(19) -0.0083(14) 0.0262(16) 0.0022(15)
    C4 0.0442(13) 0.0360(14) 0.0596(16) 0.0011(11) 0.0245(12) 0.0003(12)
    C5 0.0492(16) 0.0419(16) 0.0746(19) -0.0030(13) 0.0122(14) 0.0007(14)
    C6 0.0560(17) 0.0503(16) 0.0736(19) 0.0099(15) 0.0125(15) 0.0091(16)
    C8 0.077(2) 0.066(2) 0.077(2) 0.0027(18) 0.0361(18) 0.0017(18)
    C9 0.089(3) 0.084(3) 0.133(3) 0.004(2) 0.066(3) 0.025(2)
    C10 0.153(4) 0.078(3) 0.201(5) 0.008(3) 0.133(4) 0.013(3)
_geom_special_details
;
 All esds (except the esd in the dihedral angle between two l.s. planes)
 are estimated using the full covariance matrix.  The cell esds are taken
 into account individually in the estimation of esds in distances, angles
 and torsion angles; correlations between esds in cell parameters are only
 used when they are defined by crystal symmetry.  An approximate (isotropic)
 treatment of cell esds is used for estimating esds involving l.s. planes.
;
loop_
    _geom_bond_atom_site_label_1
    _geom_bond_atom_site_label_2
    _geom_bond_site_symmetry_2
    _geom_bond_distance
    _geom_bond_publ_flag
    Br1 C1 . 1.887(3) ?
    S1 O1 . 1.4207(19) ?
    S1 O2 . 1.4225(19) ?
    S1 N1 . 1.634(2) ?
    S1 C4 . 1.763(3) ?
    N1 C7 . 1.388(3) ?
    N1 H1 . 0.8600 ?
    C1 C2 . 1.363(4) ?
    C1 C6 . 1.371(4) ?
    N2 C7 . 1.319(3) ?
    N2 C8 . 1.460(4) ?
    N2 H2 . 0.8600 ?
    C7 O3 . 1.228(3) ?
    C2 C3 . 1.374(4) ?
    C2 H2A . 0.9300 ?
    C3 C4 . 1.378(4) ?
    C3 H3 . 0.9300 ?
    C4 C5 . 1.372(3) ?
    C5 C6 . 1.379(4) ?
    C5 H5 . 0.9300 ?
    C6 H6 . 0.9300 ?
    C8 C9 . 1.494(4) ?
    C8 H8A . 0.9700 ?
    C8 H8B . 0.9700 ?
    C9 C10 . 1.498(5) ?
    C9 H9A . 0.9700 ?
    C9 H9B . 0.9700 ?
    C10 H10A . 0.9600 ?
    C10 H10B . 0.9600 ?
    C10 H10C . 0.9600 ?
loop_
    _geom_angle_atom_site_label_1
    _geom_angle_atom_site_label_2
    _geom_angle_atom_site_label_3
    _geom_angle_site_symmetry_1
    _geom_angle_site_symmetry_3
    _geom_angle
    _geom_angle_publ_flag
    O1 S1 O2 . . 119.76(13) ?
    O1 S1 N1 . . 103.90(12) ?
    O2 S1 N1 . . 109.80(12) ?
    O1 S1 C4 . . 108.87(12) ?
    O2 S1 C4 . . 108.00(12) ?
    N1 S1 C4 . . 105.65(11) ?
    C7 N1 S1 . . 123.94(17) ?
    C7 N1 H1 . . 118.0 ?
    S1 N1 H1 . . 118.0 ?
    C2 C1 C6 . . 121.1(3) ?
    C2 C1 Br1 . . 119.8(2) ?
    C6 C1 Br1 . . 119.1(2) ?
    C7 N2 C8 . . 123.5(2) ?
    C7 N2 H2 . . 118.3 ?
    C8 N2 H2 . . 118.3 ?
    O3 C7 N2 . . 124.7(3) ?
    O3 C7 N1 . . 120.4(3) ?
    N2 C7 N1 . . 114.8(2) ?
    C1 C2 C3 . . 119.8(3) ?
    C1 C2 H2A . . 120.1 ?
    C3 C2 H2A . . 120.1 ?
    C2 C3 C4 . . 119.7(3) ?
    C2 C3 H3 . . 120.1 ?
    C4 C3 H3 . . 120.1 ?
    C5 C4 C3 . . 120.0(2) ?
    C5 C4 S1 . . 120.1(2) ?
    C3 C4 S1 . . 119.8(2) ?
    C4 C5 C6 . . 120.1(3) ?
    C4 C5 H5 . . 119.9 ?
    C6 C5 H5 . . 119.9 ?
    C1 C6 C5 . . 119.2(3) ?
    C1 C6 H6 . . 120.4 ?
    C5 C6 H6 . . 120.4 ?
    N2 C8 C9 . . 113.9(3) ?
    N2 C8 H8A . . 108.8 ?
    C9 C8 H8A . . 108.8 ?
    N2 C8 H8B . . 108.8 ?
    C9 C8 H8B . . 108.8 ?
    H8A C8 H8B . . 107.7 ?
    C8 C9 C10 . . 111.7(3) ?
    C8 C9 H9A . . 109.3 ?
    C10 C9 H9A . . 109.3 ?
    C8 C9 H9B . . 109.3 ?
    C10 C9 H9B . . 109.3 ?
    H9A C9 H9B . . 107.9 ?
    C9 C10 H10A . . 109.5 ?
    C9 C10 H10B . . 109.5 ?
    H10A C10 H10B . . 109.5 ?
    C9 C10 H10C . . 109.5 ?
    H10A C10 H10C . . 109.5 ?
    H10B C10 H10C . . 109.5 ?
loop_
    _geom_hbond_atom_site_label_D
    _geom_hbond_atom_site_label_H
    _geom_hbond_atom_site_label_A
    _geom_hbond_site_symmetry_A
    _geom_hbond_distance_DH
    _geom_hbond_distance_HA
    _geom_hbond_distance_DA
    _geom_hbond_angle_DHA
    _geom_hbond_publ_flag
    N1 H1 O3 4 0.86 1.94 2.791(3) 171.9 yes
    N2 H2 O2 4 0.86 2.24 2.998(3) 146.8 yes
    N2 H2 O3 4 0.86 2.64 3.351(3) 140.6 yes
_shelx_space_group_comment
;
The symmetry employed for this shelxl refinement is uniquely defined
by the following loop, which should always be used as a source of
symmetry information in preference to the above space-group names.
They are only intended as comments.
;
_shelx_estimated_absorpt_T_min     0.494
_shelx_estimated_absorpt_T_max     0.853
_shelx_hkl_file
;
   2   0   0   91.38    4.36
   2   0   0   93.66    4.39
  -2   0   0   92.21    4.36
  -4   0   0  105.30    5.01
   4   0   0  104.66    5.01
  -4   0   0  107.22    5.02
   4   0   0  105.65    5.08
  -4   0   0  107.17    5.01
  -6   0   0   12.71    0.64
  -6   0   0   12.45    0.62
  -6   0   0   11.49    0.64
   6   0   0   11.26    0.62
   6   0   0   11.68    0.84
  -8   0   0  173.79    8.54
  -8   0   0  182.84    8.54
  -8   0   0  186.76    8.57
   8   0   0  178.11    8.68
 -10   0   0    2.18    0.29
  10   0   0    1.92    0.52
 -10   0   0    1.92    0.23
 -10   0   0    2.08    0.29
 -12   0   0   29.98    1.54
 -12   0   0   29.56    1.57
 -12   0   0   30.23    1.50
  12   0   0   29.14    1.81
  12   0   0   29.31    1.51
  14   0   0   26.24    1.45
 -14   0   0   28.15    1.50
 -14   0   0   28.52    1.55
 -14   0   0   27.97    1.43
  14   0   0   27.31    1.76
  16   0   0    2.93    0.43
 -16   0   0    2.88    0.56
 -16   0   0    3.39    0.39
 -16   0   0    3.53    0.53
  16   0   0    2.77    0.78
 -18   0   0    4.05    0.46
  18   0   0    4.14    0.50
  18   0   0    3.24    0.81
 -18   0   0    3.78    0.69
 -18   0   0    3.25    0.59
 -20   0   0   17.53    1.23
  20   0   0   13.30    1.40
  20   0   0   15.51    1.06
 -22   0   0    3.78    0.77
  22   0   0    4.37    1.00
  22   0   0    5.22    0.67
  24   0   0    6.03    1.20
  24   0   0    5.89    1.19
 -24   0   0    7.73    0.98
  -1  -1   0   74.67    3.47
  -1  -1   0   72.67    3.47
   1  -1   0   73.46    3.48
  -1  -1   0   71.00    3.46
   1  -1   0   74.65    3.47
   3  -1   0   11.13    0.55
   3  -1   0   10.72    0.61
  -3  -1   0   11.96    0.57
  -3  -1   0   11.33    0.56
   3   1   0   10.71    0.60
  -3   1   0   10.91    0.56
  -5  -1   0   64.07    3.08
  -5  -1   0   64.07    3.07
   5  -1   0   64.43    3.15
  -5  -1   0   71.26    3.10
   5  -1   0   63.35    3.07
   5   1   0   63.01    3.07
  -5   1   0   63.43    3.08
  -5   1   0   64.25    3.06
  -5   1   0   63.41    3.09
  -7  -1   0   12.73    0.67
  -7  -1   0   12.51    0.67
   7  -1   0   11.23    0.82
  -7  -1   0   12.29    0.73
   7  -1   0   12.64    0.66
   7   1   0   13.18    0.66
  -7   1   0   13.24    0.65
  -7   1   0   12.23    0.69
  -7   1   0   12.76    0.68
   7   1   0   12.13    0.93
  -9  -1   0   85.53    4.09
  -9  -1   0   83.53    4.15
   9  -1   0   84.61    4.23
  -9  -1   0   84.38    4.10
   9  -1   0   85.46    4.09
  -9   1   0   86.13    4.12
   9   1   0   84.45    4.09
  -9   1   0   87.74    4.08
   9   1   0   86.82    4.29
  -9   1   0   86.46    4.11
 -11  -1   0    0.06    0.18
 -11  -1   0    0.29    0.33
  11  -1   0    0.22    0.19
 -11  -1   0   -0.45    0.24
  11  -1   0    0.16    0.42
 -11   1   0    0.04    0.15
  11   1   0    0.21    0.19
  11   1   0    0.42    0.57
 -11   1   0   -0.24    0.25
 -11   1   0    0.00    0.19
  13  -1   0    6.32    0.50
 -13  -1   0    6.24    0.50
 -13  -1   0    6.74    0.66
  13  -1   0    5.71    0.79
 -13  -1   0    7.06    0.55
 -13   1   0    6.98    0.56
  13   1   0    7.42    0.95
 -13   1   0    6.33    0.56
 -15  -1   0   16.85    1.03
  15  -1   0   17.01    0.97
  15  -1   0   17.18    1.32
 -15  -1   0   15.77    0.98
 -15  -1   0   15.41    1.16
 -15   1   0   18.58    1.09
 -15   1   0   17.12    0.94
 -15   1   0   17.81    1.07
  15   1   0   15.86    1.41
  17  -1   0    1.02    0.66
  17  -1   0    0.71    0.34
 -17  -1   0    0.50    0.32
 -17  -1   0    1.18    0.44
 -17  -1   0    0.72    0.56
 -17   1   0    0.58    0.29
 -17   1   0    1.06    0.45
  17   1   0    0.39    0.72
  17   1   0    0.35    0.36
 -17   1   0    0.85    0.49
  19  -1   0    0.24    0.39
  19  -1   0   -0.37    0.64
 -19  -1   0   -0.09    0.36
 -19  -1   0   -0.32    0.49
 -19   1   0   -0.62    0.48
 -19   1   0    0.76    0.61
  19   1   0    0.82    0.80
  21  -1   0    1.64    0.81
  21  -1   0    1.08    0.47
 -21  -1   0    0.33    0.60
 -21  -1   0    0.26    0.42
  21   1   0    1.29    0.83
 -21   1   0   -0.52    0.65
 -23  -1   0    0.50    0.66
  23  -1   0    1.47    0.88
  23  -1   0    0.24    0.52
 -23   1   0    0.01    0.77
  23   1   0    1.51    0.93
   0  -2   0  134.94    6.26
   0  -2   0  131.21    6.27
   0  -2   0  131.48    6.28
   2  -2   0   59.62    2.93
  -2  -2   0   61.05    2.90
  -2  -2   0   60.24    2.90
   2  -2   0   63.36    2.91
  -2   2   0   59.43    2.88
   4  -2   0  216.20   10.01
  -4  -2   0  209.03    9.95
  -4  -2   0  212.70    9.96
   4  -2   0  220.25    9.97
   4  -2   0  206.67    9.93
  -4   2   0  201.08    9.94
   4   2   0  209.49    9.99
  -6  -2   0   70.20    3.37
   6  -2   0   70.33    3.34
  -6  -2   0   71.25    3.36
   6  -2   0   70.74    3.45
   6   2   0   70.25    3.45
  -6   2   0   69.99    3.37
  -6   2   0   68.35    3.36
  -8  -2   0  118.58    5.67
  -8  -2   0  117.32    5.63
  -8  -2   0  124.08    5.67
   8  -2   0  119.57    5.64
   8  -2   0  118.61    5.77
   8   2   0  116.18    5.64
  -8   2   0  114.36    5.66
  -8   2   0  121.94    5.68
   8   2   0  118.53    5.80
  10  -2   0   38.69    2.12
 -10  -2   0   37.65    1.93
  10  -2   0   38.52    1.94
 -10  -2   0   40.52    2.00
 -10  -2   0   41.83    1.98
 -10  -2   0   37.86    1.93
  10   2   0   39.40    2.21
 -10   2   0   42.11    1.98
 -10   2   0   40.69    1.92
 -10   2   0   40.41    1.98
  10   2   0   37.46    1.94
 -12  -2   0   46.83    2.37
  12  -2   0   50.11    2.37
 -12  -2   0   47.04    2.40
  12  -2   0   46.05    2.58
 -12  -2   0   50.04    2.46
 -12   2   0   48.75    2.35
  12   2   0   48.04    2.72
 -12   2   0   48.31    2.42
  12   2   0   49.00    2.38
 -12   2   0   48.50    2.42
 -14  -2   0    7.14    0.58
 -14  -2   0    6.13    0.70
 -14  -2   0    8.35    0.62
  14  -2   0    7.86    0.87
  14  -2   0    7.51    0.56
 -14   2   0    7.54    0.62
  14   2   0    7.16    0.79
 -14   2   0    7.80    0.51
  14   2   0    6.56    1.02
 -14   2   0   10.25    0.71
  16  -2   0   47.45    2.38
 -16  -2   0   46.35    2.38
  16  -2   0   46.22    2.66
 -16  -2   0   48.43    2.42
  16   2   0   48.19    2.82
 -16   2   0   44.68    2.44
 -16   2   0   51.09    2.46
 -18  -2   0   -0.08    0.42
 -18  -2   0    0.57    0.37
  18  -2   0    0.42    0.34
  18  -2   0    0.65    0.63
  18   2   0    0.74    0.83
 -18   2   0   -0.45    0.41
 -18   2   0    0.77    0.55
 -20  -2   0    2.02    0.55
  20  -2   0    2.75    0.80
  20  -2   0    3.42    0.50
 -20  -2   0    2.60    0.50
  20   2   0    2.88    0.97
 -20   2   0    3.42    0.73
 -20   2   0    1.62    0.61
  22  -2   0    1.24    0.81
  22  -2   0    1.61    0.52
 -22  -2   0    0.13    0.46
 -22  -2   0    1.89    0.58
  22   2   0    1.10    0.91
 -22   2   0    1.46    0.77
   1  -3   0   67.94    3.24
   1  -3   0   66.44    3.22
  -1  -3   0   65.79    3.23
  -1  -3   0   66.22    3.21
  -1  -3   0   68.91    3.21
   3  -3   0    1.22    0.24
   3  -3   0    1.00    0.17
  -3  -3   0    0.96    0.16
  -3  -3   0    0.49    0.15
   3   3   0    0.27    0.21
  -3   3   0    0.94    0.13
   5  -3   0    7.66    0.59
  -5  -3   0    8.30    0.48
   5  -3   0    7.55    0.49
  -5  -3   0    8.27    0.48
   5   3   0    7.77    0.55
   7  -3   0   15.98    0.85
   7  -3   0   17.10    1.03
   7  -3   0   17.51    0.85
  -7  -3   0   16.91    0.91
  -7  -3   0   16.98    0.90
   7   3   0   17.50    1.04
  -7   3   0   16.84    0.91
  -7   3   0   16.78    0.90
  -9  -3   0    1.28    0.26
  -9  -3   0    1.11    0.23
   9  -3   0    2.07    0.43
   9  -3   0    1.72    0.20
  -9   3   0    1.40    0.25
  -9   3   0    1.92    0.30
   9   3   0    2.46    0.54
   9   3   0    1.38    0.21
 -11  -3   0    0.06    0.23
  11  -3   0   -0.59    0.37
 -11  -3   0    0.21    0.28
  11  -3   0   -0.02    0.17
 -11   3   0   -0.21    0.29
  11   3   0    0.33    0.65
 -11   3   0    0.37    0.22
 -13  -3   0    1.02    0.36
  13  -3   0    0.52    0.24
  13  -3   0    0.52    0.49
 -13  -3   0    0.70    0.30
 -13   3   0    0.63    0.37
 -13   3   0    0.08    0.25
  13   3   0   -0.02    0.77
 -15  -3   0   -0.12    0.30
  15  -3   0   -0.01    0.53
  15  -3   0   -0.33    0.25
  15   3   0    1.05    0.89
 -15   3   0   -0.04    0.43
 -15   3   0   -0.50    0.29
 -17  -3   0    0.16    0.37
  17  -3   0    0.03    0.31
  17  -3   0   -0.02    0.58
 -17   3   0   -0.29    0.36
  17   3   0    0.02    0.85
 -17   3   0    0.34    0.50
  19  -3   0    0.33    0.66
 -19  -3   0    1.06    0.47
  19  -3   0    0.97    0.40
  19   3   0    1.16    0.93
 -19   3   0    0.39    0.46
 -19   3   0    0.65    0.61
 -21  -3   0    1.61    0.54
  21  -3   0    1.57    0.48
  21  -3   0    1.59    0.78
 -21   3   0    1.23    0.59
 -21   3   0    2.43    0.79
  21   3   0    1.58    0.97
  23  -3   0    0.36    0.78
 -23  -3   0   -0.87    0.50
  23  -3   0    0.50    0.49
  23   3   0    3.06    1.04
 -23   3   0    0.25    0.84
   0  -4   0  253.40   12.03
   0  -4   0  254.41   12.01
   0  -4   0  254.40   12.04
   2  -4   0   10.16    0.62
  -2  -4   0    9.95    0.57
   2  -4   0    9.98    0.57
  -2  -4   0    8.83    0.58
  -2  -4   0    9.78    0.56
  -2   4   0    9.11    0.53
  -4  -4   0    7.86    0.50
   4  -4   0    7.34    0.57
  -4  -4   0    7.97    0.49
   4  -4   0    7.44    0.50
   4   4   0    7.62    0.54
  -4   4   0    7.88    0.44
   6  -4   0   12.20    0.87
   6  -4   0   12.72    0.77
  -6  -4   0   13.62    0.76
  -6  -4   0   14.05    0.75
   6   4   0   13.43    0.84
   8  -4   0   61.32    3.14
  -8  -4   0   62.28    2.99
  -8  -4   0   60.72    3.02
  -8   4   0   60.70    2.99
   8   4   0   62.66    3.13
  10  -4   0    0.60    0.43
  10  -4   0    0.79    0.19
 -10  -4   0    0.65    0.26
 -10  -4   0    0.93    0.27
 -10   4   0    1.29    0.27
 -10   4   0    1.08    0.32
  10   4   0    1.90    0.62
  12  -4   0   63.60    3.41
 -12  -4   0   65.28    3.25
 -12  -4   0   63.19    3.21
  12  -4   0   65.85    3.17
  12   4   0   69.33    3.54
 -12   4   0   67.05    3.26
 -14  -4   0    0.69    0.34
  14  -4   0    1.01    0.56
  14  -4   0    1.03    0.26
  14   4   0    0.19    0.86
 -14   4   0    0.30    0.30
  16  -4   0    6.12    0.49
 -16  -4   0    5.63    0.61
  16  -4   0    3.70    0.77
  16   4   0    6.15    1.13
 -16   4   0    6.36    0.65
  18  -4   0    0.92    0.65
 -18  -4   0    0.10    0.41
  18  -4   0    0.65    0.33
 -18   4   0    0.13    0.44
  18   4   0    1.68    1.03
  20  -4   0    3.27    0.49
  20  -4   0    2.18    0.83
 -20  -4   0    3.29    0.58
  20   4   0    3.23    1.07
 -20   4   0    3.76    0.65
 -22  -4   0    0.14    0.54
  22  -4   0    0.54    0.43
  22  -4   0    0.46    0.76
 -22   4   0   -0.82    0.57
  22   4   0    0.41    1.01
  -1  -5   0    9.12    0.60
   1  -5   0    8.49    0.58
  -1  -5   0   10.35    0.58
  -1  -5   0    9.46    0.59
   1  -5   0    9.31    0.61
  -1   5   0    9.16    0.55
  -3  -5   0    0.96    0.25
   3  -5   0    1.67    0.30
  -3  -5   0    1.49    0.23
  -3  -5   0    1.23    0.25
   3  -5   0    1.06    0.23
  -3   5   0    1.64    0.21
   5  -5   0    8.18    0.57
   5  -5   0    7.29    0.65
  -5  -5   0    8.01    0.55
  -5  -5   0    8.33    0.55
   5   5   0    8.03    0.65
  -5   5   0    7.84    0.47
  -7  -5   0    7.32    0.53
   7  -5   0    7.36    0.72
   7  -5   0    5.97    0.52
  -7  -5   0    6.52    0.54
   7   5   0    7.81    0.69
  -9  -5   0    0.66    0.26
   9  -5   0    0.91    0.43
  -9  -5   0    0.73    0.28
   9   5   0    1.06    0.53
  -9   5   0    0.63    0.27
 -11  -5   0    7.66    0.63
  11  -5   0   10.36    0.95
 -11  -5   0    7.20    0.60
 -11   5   0    8.53    0.65
  11   5   0    8.38    0.98
 -13  -5   0    4.61    0.52
  13  -5   0    6.07    0.81
  13   5   0    3.34    0.96
 -13   5   0    3.42    0.46
 -15  -5   0    5.58    0.63
  15  -5   0    6.72    0.95
  15   5   0    6.95    1.20
 -15   5   0    7.26    0.66
 -17  -5   0    4.05    0.57
  17  -5   0    3.43    0.42
  17  -5   0    4.45    0.87
  17   5   0    2.62    1.10
 -17   5   0    4.55    0.61
 -19  -5   0    0.32    0.48
  19  -5   0   -0.23    0.34
  19  -5   0   -0.60    0.67
 -19   5   0    0.41    0.50
  19   5   0    1.43    1.06
  21  -5   0    1.82    0.83
 -21  -5   0    1.00    0.59
  21  -5   0    1.67    0.46
 -21   5   0    1.64    0.62
  21   5   0    3.93    1.19
   0  -6   0  120.44    5.84
   0  -6   0  121.40    5.82
  -2  -6   0   11.93    0.77
  -2  -6   0   13.17    0.74
   2  -6   0   10.64    0.74
  -2  -6   0   12.27    0.76
   2  -6   0   11.78    0.78
  -2   6   0   11.46    0.69
  -4  -6   0   32.08    1.66
   4  -6   0   31.68    1.67
  -4  -6   0   31.75    1.66
   4  -6   0   32.14    1.74
  -4   6   0   31.99    1.61
   6  -6   0    5.35    0.48
  -6  -6   0    4.07    0.43
   6  -6   0    4.79    0.58
  -6  -6   0    3.92    0.43
  -6   6   0    5.00    0.37
   6   6   0    4.06    0.54
  -8  -6   0   11.19    0.77
  -8  -6   0   12.17    0.77
   8  -6   0   11.14    0.93
   8  -6   0   10.41    0.77
   8   6   0   11.45    0.96
 -10  -6   0    1.87    0.37
 -10  -6   0    2.27    0.38
  10  -6   0    1.77    0.55
 -10   6   0    1.60    0.37
  10   6   0    1.07    0.63
 -12  -6   0    0.71    0.36
  12  -6   0    1.63    0.58
 -12   6   0    0.07    0.29
  12   6   0   -0.97    0.74
 -14  -6   0    5.93    0.66
  14  -6   0    7.92    0.98
 -14   6   0    7.38    0.70
  14   6   0    4.28    1.08
  16  -6   0    7.63    1.06
 -16  -6   0    5.96    0.69
  16   6   0    6.44    1.25
 -16   6   0    6.81    0.71
 -18  -6   0    0.30    0.51
  18  -6   0    0.56    0.75
  18   6   0    0.47    1.09
 -18   6   0    0.42    0.48
 -20  -6   0    1.96    0.60
  20  -6   0    1.75    0.86
  20   6   0    0.88    1.17
 -20   6   0    1.78    0.61
   1  -7   0    0.07    0.25
  -1  -7   0   -0.06    0.25
   1  -7   0   -0.16    0.26
  -1  -7   0    0.04    0.28
  -1   7   0   -0.24    0.22
  -3  -7   0    2.18    0.39
  -3  -7   0    3.24    0.41
  -3  -7   0    2.59    0.37
   3  -7   0    2.78    0.44
   3  -7   0    2.67    0.38
  -3   7   0    3.58    0.37
   5  -7   0   16.88    1.13
   5  -7   0   16.46    1.05
  -5  -7   0   18.35    1.06
  -5  -7   0   17.26    1.05
   5   7   0   18.04    1.14
  -5   7   0   17.65    0.96
   7  -7   0    0.75    0.32
   7  -7   0    0.32    0.39
  -7  -7   0    1.31    0.35
  -7  -7   0    1.02    0.35
   7   7   0    0.73    0.48
  -9  -7   0    7.82    0.66
   9  -7   0    8.66    0.89
  -9  -7   0    7.40    0.67
   9   7   0    8.79    0.93
  11  -7   0   -0.30    0.51
 -11  -7   0    0.27    0.36
 -11   7   0   -0.03    0.32
  11   7   0   -0.72    0.69
  13  -7   0    0.87    0.59
 -13  -7   0    0.48    0.40
  13   7   0   -0.44    0.88
 -13   7   0    0.81    0.38
  15  -7   0    2.97    0.80
 -15  -7   0    2.62    0.55
  15   7   0    1.04    1.08
 -15   7   0    3.98    0.58
  17  -7   0    0.62    0.72
 -17  -7   0    0.43    0.49
 -17   7   0    0.52    0.46
 -19  -7   0    0.85    0.60
  19  -7   0    0.47    0.76
 -19   7   0   -0.28    0.51
   0  -8   0    6.23    0.59
   0  -8   0    4.75    0.55
   0   8   0    5.58    0.52
   2  -8   0    2.10    0.42
  -2  -8   0    2.49    0.44
   2  -8   0    2.76    0.42
  -2  -8   0    1.82    0.41
  -2   8   0    2.84    0.38
   4  -8   0    3.44    0.47
  -4  -8   0    3.82    0.51
   4  -8   0    4.31    0.56
  -4  -8   0    3.83    0.48
  -4   8   0    4.69    0.46
   6  -8   0   11.84    0.88
   6  -8   0   11.53    0.97
  -6  -8   0   12.14    0.87
  -6  -8   0   11.11    0.87
   6   8   0   13.52    1.06
   8  -8   0    5.14    0.58
  -8  -8   0    4.88    0.59
   8  -8   0    6.10    0.76
  -8  -8   0    4.91    0.56
   8   8   0    5.57    0.89
 -10  -8   0    0.10    0.38
  10  -8   0    0.11    0.50
 -10   8   0    0.06    0.36
  12  -8   0    2.25    0.69
 -12  -8   0    1.66    0.49
 -12   8   0    1.16    0.40
 -14  -8   0   -0.22    0.46
  14  -8   0   -0.35    0.58
 -14   8   0    0.31    0.40
 -16  -8   0    0.60    0.54
  16  -8   0    1.99    0.82
 -16   8   0    1.59    0.51
   1  -9   0   -0.49    0.35
  -1  -9   0    0.08    0.38
  -1  -9   0    0.51    0.39
   1  -9   0   -0.09    0.37
  -1   9   0    0.27    0.33
   1   9   0   -0.38    0.30
  -3  -9   0    0.32    0.48
   3  -9   0    0.58    0.40
  -3  -9   0    1.35    0.44
   3  -9   0    0.65    0.39
   5  -9   0    3.71    0.59
  -5  -9   0    3.40    0.54
  -5  -9   0    3.68    0.54
   5  -9   0    3.27    0.53
  -7  -9   0    1.09    0.45
   7  -9   0    0.82    0.41
  -7  -9   0    1.14    0.49
   7  -9   0    1.06    0.49
  -9  -9   0    0.14    0.45
   9  -9   0    1.24    0.53
  11  -9   0   -0.57    0.51
 -11  -9   0    0.46    0.47
 -11   9   0    0.09    0.40
 -13  -9   0   -0.49    0.46
  13  -9   0    0.05    0.65
 -13   9   0   -0.31    0.37
  15  -9   0   -0.22    0.69
 -15  -9   0    0.47    0.53
 -15   9   0    0.34    0.46
   0 -10   0    0.23    0.44
   0  10   0    0.67    0.41
  -2 -10   0    2.16    0.52
   2 -10   0    1.53    0.51
   2  10   0    0.56    0.41
  -4 -10   0    1.00    0.51
   4 -10   0    1.64    0.52
   4  10   0    1.02    0.43
   6 -10   0    1.36    0.61
   6 -10   0    1.47    0.51
  -6 -10   0    1.26    0.50
  -8 -10   0    1.06    0.51
   8 -10   0    0.51    0.52
 -10 -10   0    0.67    0.51
  10 -10   0   -0.28    0.54
 -10  10   0   -0.06    0.45
  12 -10   0    1.42    0.71
 -12 -10   0    0.64    0.56
 -12  10   0    0.51    0.44
   1 -11   0    0.21    0.50
  -1 -11   0   -0.07    0.50
  -3 -11   0    1.53    0.55
   3 -11   0    1.48    0.56
   3  11   0    0.49    0.46
   5 -11   0   -0.18    0.48
  -5 -11   0    0.35    0.53
   5  11   0    0.20    0.46
  -9  11   0    1.56    0.62
 -24   0   1   -0.71    0.71
  24   0  -1   -0.20    0.84
 -22   0   1    0.58    0.64
  22   0  -1    0.19    0.47
  22   0  -1    1.22    0.81
  20   0  -1    0.07    0.39
 -20   0   1    0.18    0.36
  20   0  -1    0.58    0.76
 -20   0   1   -0.66    0.53
  18   0  -1   -0.55    0.68
 -18   0   1    0.36    0.47
 -18   0   1   -0.14    0.29
  18   0  -1    0.21    0.33
 -16   0   1    0.03    0.25
  16   0  -1    0.24    0.29
  16   0  -1    0.05    0.67
 -16   0   1   -0.21    0.36
 -16   0   1    0.12    0.40
  14   0  -1    0.10    0.23
 -14   0   1   -0.02    0.34
 -14   0   1   -0.01    0.20
 -14   0   1   -0.33    0.28
  14   0  -1   -0.09    0.65
 -12   0   1   -0.21    0.20
 -12   0   1    0.17    0.18
  12   0  -1   -0.46    0.55
 -12   0   1    0.33    0.27
  12   0  -1    0.00    0.18
 -10   0   1   -0.07    0.14
 -10   0   1    0.19    0.21
 -10   0   1    0.06    0.16
  10   0  -1    0.05    0.17
  10   0  -1   -0.59    0.44
  -8   0   1   -0.17    0.16
   8   0  -1    0.15    0.40
  -8   0   1   -0.09    0.10
   8   0  -1   -0.12    0.11
  -8   0   1   -0.01    0.11
  -6   0   1    0.13    0.08
   6   0  -1    0.17    0.32
  -6   0   1    0.03    0.08
  -6   0   1    0.28    0.13
   6   0  -1   -0.04    0.09
   4   0  -1   -0.06    0.05
  -4   0   1    0.12    0.06
  -4   0   1    0.00    0.04
  -4   0   1   -0.14    0.08
   4   0  -1    0.13    0.16
   2   0  -1    0.09    0.03
  -2   0   1    0.08    0.04
  -2   0   1   -0.04    0.03
   2   0  -1   -0.04    0.05
   0   0   1    0.18    0.03
   0   0  -1    0.02    0.03
  -2   0  -1    0.47    0.06
  -2   0  -1    0.60    0.10
  -2   0  -1    0.59    0.08
   2   0   1    0.33    0.07
   2   0   1    0.51    0.11
   4   0   1    0.06    0.08
   4   0   1    0.02    0.20
  -4   0  -1    0.05    0.12
  -4   0  -1    0.01    0.07
  -4   0  -1    0.14    0.11
   6   0   1   -0.61    0.29
  -6   0  -1    0.24    0.10
  -6   0  -1    0.15    0.17
  -6   0  -1    0.12    0.17
   6   0   1    0.03    0.11
  -8   0  -1   -0.06    0.11
  -8   0  -1    0.05    0.19
   8   0   1   -0.38    0.32
  -8   0  -1   -0.09    0.20
   8   0   1   -0.02    0.14
 -10   0  -1   -0.23    0.25
  10   0   1    0.02    0.18
 -10   0  -1    0.52    0.25
 -10   0  -1   -0.13    0.15
  10   0   1    0.17    0.40
  12   0   1   -0.21    0.50
 -12   0  -1   -0.37    0.31
 -12   0  -1   -0.25    0.18
 -12   0  -1    0.01    0.31
 -14   0  -1    0.13    0.42
 -14   0  -1   -0.04    0.36
 -14   0  -1    0.01    0.24
  14   0   1   -0.05    0.29
  14   0   1    0.04    0.57
 -16   0  -1    0.36    0.46
  16   0   1   -0.42    0.60
 -16   0  -1   -0.52    0.49
  16   0   1   -0.62    0.32
 -16   0  -1    0.44    0.29
 -18   0  -1    0.90    0.56
  18   0   1    0.46    0.69
  18   0   1   -0.14    0.38
 -18   0  -1   -0.63    0.56
 -18   0  -1   -0.19    0.36
  20   0   1    0.69    0.45
 -20   0  -1   -0.52    0.59
  20   0   1   -0.42    0.73
  22   0   1   -0.04    0.49
 -22   0  -1   -0.32    0.72
  22   0   1    0.02    0.78
  23  -1  -1    2.91    0.93
  23  -1  -1    4.14    0.62
 -23  -1   1    1.99    0.67
  23   1  -1    2.43    0.96
 -23   1   1    3.92    0.80
  21  -1  -1    0.78    0.44
 -21  -1   1   -0.29    0.39
  21  -1  -1    0.13    0.72
 -21  -1   1    0.11    0.54
 -21   1   1    0.01    0.63
  21   1  -1    0.19    0.81
 -19  -1   1    4.63    0.59
 -19  -1   1    4.32    0.53
  19  -1  -1    5.06    0.90
  19  -1  -1    6.06    0.57
 -19   1   1    3.50    0.65
 -19   1   1    3.71    0.46
  19   1  -1    4.77    1.00
 -19   1   1    3.83    0.64
 -17  -1   1    1.22    0.43
 -17  -1   1    0.98    0.33
  17  -1  -1    0.87    0.68
  17  -1  -1    1.61    0.36
 -17   1   1    1.65    0.32
 -17   1   1    1.23    0.49
 -17   1   1    1.02    0.40
  17   1  -1    1.03    0.35
  17   1  -1    0.75    0.83
 -15  -1   1   89.33    4.23
  15  -1  -1   80.29    4.44
 -15  -1   1   86.78    4.22
 -15  -1   1   87.12    4.30
  15  -1  -1   87.96    4.21
 -15   1   1   89.17    4.25
 -15   1   1   89.08    4.21
  15   1  -1   81.68    4.54
  15   1  -1   89.71    4.22
 -15   1   1   87.13    4.25
  13  -1  -1    3.26    0.67
 -13  -1   1    3.87    0.38
  13  -1  -1    2.80    0.33
 -13  -1   1    1.97    0.44
 -13  -1   1    3.19    0.34
 -13   1   1    3.06    0.30
  13   1  -1    3.88    0.85
 -13   1   1    3.30    0.42
 -13   1   1    3.65    0.37
  11  -1  -1  147.17    7.10
 -11  -1   1  148.63    7.10
 -11  -1   1  152.74    7.12
  11  -1  -1  154.49    7.28
 -11  -1   1  134.89    7.14
 -11   1   1  153.35    7.12
 -11   1   1  150.84    7.11
  11   1  -1  152.42    7.32
 -11   1   1  150.60    7.10
  -9  -1   1    1.15    0.19
  -9  -1   1    1.25    0.21
   9  -1  -1    1.26    0.43
  -9  -1   1    1.37    0.25
   9  -1  -1    1.05    0.17
  -9   1   1    1.80    0.25
  -9   1   1    1.03    0.17
  -9   1   1    1.46    0.17
   9   1  -1    1.21    0.18
   9   1  -1    1.31    0.47
   7  -1  -1  124.24    5.89
   7  -1  -1  122.48    5.77
  -7  -1   1  122.43    5.78
  -7  -1   1  122.11    5.77
  -7  -1   1  121.96    5.79
  -7   1   1  122.10    5.78
  -7   1   1  124.55    5.77
  -7   1   1  120.21    5.78
   7   1  -1  116.33    5.77
  -5  -1   1    0.29    0.10
  -5  -1   1    0.15    0.07
   5  -1  -1    0.26    0.08
  -5  -1   1    0.17    0.09
   5  -1  -1    0.12    0.09
  -5  -1   1    0.04    0.10
   5  -1  -1   -0.24    0.24
  -5   1   1    0.14    0.12
   5   1  -1    0.11    0.07
  -5   1   1    0.22    0.08
   5   1  -1    0.53    0.21
  -3  -1   1  163.91    7.71
   3  -1  -1  163.40    7.71
   3  -1  -1  164.17    7.74
   3  -1  -1  160.26    7.70
  -3   1   1  161.87    7.70
   3   1  -1  161.12    7.74
  -3   1   1  169.39    7.71
  -1  -1   1  195.45    9.26
  -1  -1   1  194.01    9.23
  -1  -1   1  199.24    9.24
   1  -1  -1  198.00    9.24
  -1   1   1  193.69    9.24
  -1  -1  -1   46.69    2.24
   1  -1   1   46.38    2.27
  -1  -1  -1   48.57    2.25
  -1   1  -1   46.65    2.24
  -3  -1  -1   65.63    3.18
   3  -1   1   66.87    3.17
  -3  -1  -1   75.06    3.21
   3  -1   1   68.16    3.24
  -3  -1  -1   65.15    3.17
  -3   1  -1   65.61    3.18
   3   1   1   66.11    3.24
   3   1   1   64.61    3.18
  -3   1  -1   65.47    3.19
  -5  -1  -1  442.68   20.32
  -5  -1  -1  420.15   20.27
   5  -1   1  434.77   20.27
  -5  -1  -1  429.87   20.28
   5  -1   1  431.60   20.35
   5   1   1  428.90   20.36
   5   1   1  423.09   20.28
  -5   1  -1  429.69   20.28
  -5   1  -1  433.64   20.30
  -7  -1  -1    1.58    0.30
   7  -1   1    2.23    0.37
  -7  -1  -1    1.96    0.23
  -7  -1  -1    1.87    0.21
   7  -1   1    1.88    0.20
   7   1   1    2.23    0.46
  -7   1  -1    2.22    0.23
  -7   1  -1    2.23    0.26
   7   1   1    1.67    0.20
   9  -1   1  100.48    4.92
  -9  -1  -1  100.38    4.79
  -9  -1  -1   99.21    4.78
  -9  -1  -1  102.88    4.87
   9  -1   1  100.61    4.78
   9   1   1   99.46    4.79
  -9   1  -1   98.55    4.82
  -9   1  -1  100.25    4.76
   9   1   1  100.74    4.96
  -9   1  -1   98.97    4.80
  11  -1   1   36.59    1.82
 -11  -1  -1   31.69    1.60
 -11  -1  -1   30.55    1.72
 -11  -1  -1   30.04    1.61
  11  -1   1   30.55    1.59
 -11   1  -1   32.43    1.57
 -11   1  -1   33.12    1.66
  11   1   1   29.65    1.60
  11   1   1   30.10    1.87
 -13  -1  -1   57.00    2.76
  13  -1   1   55.00    2.97
  13  -1   1   55.88    2.75
 -13  -1  -1   54.11    2.77
 -13  -1  -1   57.37    2.89
 -13   1  -1   56.82    2.80
  13   1   1   55.46    2.76
 -13   1  -1   57.49    2.73
  13   1   1   54.12    3.03
 -13   1  -1   55.68    2.82
  15  -1   1   10.86    1.09
 -15  -1  -1   11.33    0.86
  15  -1   1   11.12    0.77
 -15  -1  -1   11.22    0.98
 -15  -1  -1   11.41    0.75
 -15   1  -1   11.06    0.90
  15   1   1   10.50    1.16
 -15   1  -1   13.23    0.87
 -15   1  -1   11.27    0.70
  17  -1   1    4.16    0.50
 -17  -1  -1    3.62    0.73
 -17  -1  -1    4.51    0.58
  17  -1   1    3.91    0.79
 -17  -1  -1    3.74    0.47
 -17   1  -1    4.60    0.64
  17   1   1    4.21    0.54
  17   1   1    4.47    0.90
 -17   1  -1    3.66    0.62
  19  -1   1   10.79    1.18
 -19  -1  -1   11.52    0.84
  19  -1   1   11.02    0.83
 -19  -1  -1   10.46    0.89
 -19   1  -1   12.08    0.99
  19   1   1    9.63    1.22
 -19   1  -1    9.28    1.01
 -21  -1  -1    2.64    0.66
  21  -1   1    2.22    0.53
  21  -1   1    2.44    0.84
 -21   1  -1    2.14    0.79
  21   1   1    2.70    0.90
 -23  -1  -1    2.94    0.81
  23  -1   1    5.63    1.05
  23  -1   1    3.68    0.65
 -23   1  -1    5.38    0.93
  23   1   1    4.62    1.11
  24  -2  -1    1.03    0.82
 -24  -2   1    1.11    0.62
  24  -2  -1    1.12    0.56
 -24  -2   1   -0.20    0.52
 -24   2   1    1.09    0.83
  24   2  -1    1.81    1.01
  22  -2  -1    0.69    0.75
 -22  -2   1    0.60    0.47
 -22  -2   1    1.56    0.56
  22  -2  -1    0.40    0.48
  22   2  -1    1.62    0.98
 -22   2   1    0.03    0.69
 -20  -2   1    0.29    0.45
 -20  -2   1    0.66    0.41
  20  -2  -1   -0.14    0.67
  20  -2  -1   -0.64    0.37
 -20   2   1   -0.12    0.45
 -20   2   1   -0.41    0.60
  20   2  -1    0.07    0.90
  18  -2  -1    1.28    0.70
  18  -2  -1    0.33    0.33
 -18  -2   1    0.50    0.36
 -18  -2   1    0.87    0.40
 -18   2   1    0.96    0.54
  18   2  -1    1.00    0.92
 -18   2   1    0.40    0.37
 -16  -2   1   -0.19    0.29
  16  -2  -1    0.20    0.28
 -16  -2   1   -0.53    0.34
  16  -2  -1   -0.73    0.55
  16   2  -1   -0.50    0.79
 -16   2   1    0.31    0.32
 -16   2   1    0.69    0.46
 -16   2   1    0.38    0.24
 -14  -2   1    4.15    0.46
 -14  -2   1    5.06    0.47
  14  -2  -1    5.31    0.43
 -14  -2   1    4.34    0.53
  14  -2  -1    6.13    0.79
 -14   2   1    5.17    0.53
  14   2  -1    5.55    0.99
 -14   2   1    5.58    0.40
 -14   2   1    4.97    0.47
  14   2  -1    4.57    0.45
  12  -2  -1   20.19    1.04
 -12  -2   1   18.37    1.04
  12  -2  -1   19.50    1.31
 -12  -2   1   20.09    1.09
 -12  -2   1   19.13    1.02
 -12  -2   1   20.14    1.07
 -12   2   1   19.75    1.06
 -12   2   1   19.75    1.10
  12   2  -1   20.67    1.50
  12   2  -1   19.39    1.04
 -12   2   1   19.45    1.01
 -10  -2   1   -0.05    0.14
 -10  -2   1    0.04    0.19
  10  -2  -1    0.02    0.15
 -10  -2   1    0.04    0.21
 -10  -2   1    0.07    0.17
  10  -2  -1    0.07    0.34
  10   2  -1    0.35    0.16
 -10   2   1   -0.27    0.12
  10   2  -1    0.74    0.51
 -10   2   1    0.16    0.15
 -10   2   1    0.10    0.23
   8  -2  -1    1.56    0.18
  -8  -2   1    1.82    0.22
   8  -2  -1    1.76    0.37
  -8  -2   1    1.21    0.19
  -8   2   1    1.68    0.21
   8   2  -1    1.13    0.16
   8   2  -1    1.81    0.41
  -8   2   1    1.78    0.24
  -8   2   1    1.33    0.16
  -6  -2   1   18.52    0.93
   6  -2  -1   18.87    0.92
   6  -2  -1   18.72    0.96
   6  -2  -1   18.52    1.04
  -6   2   1   18.62    0.93
  -6   2   1   18.09    0.95
   6   2  -1   19.38    1.06
  -4  -2   1    7.24    0.41
   4  -2  -1    6.87    0.42
   4  -2  -1    7.61    0.39
   4  -2  -1    6.67    0.38
   4  -2  -1    7.68    0.50
  -4  -2   1    7.04    0.39
  -4   2   1    7.11    0.40
  -4   2   1    9.44    0.41
   4   2  -1    7.03    0.48
  -2  -2   1    0.08    0.11
   2  -2  -1    0.11    0.09
  -2  -2   1    0.20    0.08
  -2  -2   1    0.01    0.07
   2  -2  -1   -0.03    0.11
  -2   2   1    0.09    0.08
   0  -2  -1  444.26   21.25
   0  -2   1  455.75   21.24
   0  -2   1  438.08   21.29
   0  -2  -1  462.22   21.27
   0  -2   1  456.68   21.26
   2  -2   1  188.60    9.05
  -2  -2  -1  196.29    9.01
   2   2   1  186.48    9.00
   4  -2   1    0.23    0.08
  -4  -2  -1    0.10    0.16
   4  -2   1   -0.14    0.20
   4  -2   1    0.36    0.10
  -4  -2  -1    0.73    0.14
  -4   2  -1    0.19    0.11
  -4   2  -1    0.31    0.14
   4   2   1    0.80    0.27
   6  -2   1   30.21    1.62
  -6  -2  -1   29.74    1.52
  -6  -2  -1   33.63    1.56
   6  -2   1   30.90    1.49
  -6   2  -1   30.98    1.53
   6   2   1   29.63    1.50
   6   2   1   30.86    1.66
  -6   2  -1   28.84    1.51
  -8  -2  -1    9.26    0.56
  -8  -2  -1   10.36    0.57
  -8  -2  -1   10.84    0.68
   8  -2   1    9.52    0.75
  -8  -2  -1   10.13    0.59
   8  -2   1   10.11    0.55
   8   2   1    9.99    0.87
  -8   2  -1    9.71    0.62
  -8   2  -1    9.72    0.60
   8   2   1    8.89    0.56
  10  -2   1    0.15    0.38
 -10  -2  -1    0.46    0.17
  10  -2   1    0.54    0.17
 -10  -2  -1    0.28    0.24
 -10  -2  -1    0.08    0.34
 -10  -2  -1    0.17    0.20
  10   2   1    1.17    0.58
 -10   2  -1    0.24    0.28
  10   2   1    0.43    0.20
 -10   2  -1    0.33    0.22
  12  -2   1    1.59    0.26
  12  -2   1    1.58    0.52
 -12  -2  -1    1.33    0.28
 -12  -2  -1    1.04    0.31
 -12  -2  -1    1.11    0.45
  12   2   1    1.10    0.27
  12   2   1    1.41    0.74
 -12   2  -1    1.22    0.31
 -14  -2  -1   10.71    0.98
  14  -2   1   12.30    0.78
  14  -2   1   12.39    1.10
 -14  -2  -1   13.29    0.83
 -14  -2  -1   13.56    0.83
 -14   2  -1   12.66    0.93
  14   2   1   14.37    1.32
 -14   2  -1   12.38    0.87
  16  -2   1    1.41    0.35
 -16  -2  -1    0.82    0.63
 -16  -2  -1    1.34    0.39
 -16  -2  -1    1.98    0.43
  16  -2   1    0.66    0.59
  16   2   1    2.12    0.83
 -16   2  -1    0.86    0.43
 -16   2  -1    1.97    0.54
 -18  -2  -1   -0.13    0.37
  18  -2   1   -0.18    0.59
 -18  -2  -1    0.40    0.45
  18  -2   1    0.10    0.35
 -18   2  -1   -0.18    0.48
  18   2   1   -0.01    0.74
 -18   2  -1   -0.53    0.55
  20  -2   1    0.04    0.42
 -20  -2  -1    0.37    0.52
 -20  -2  -1    0.46    0.45
  20  -2   1    0.95    0.71
 -20   2  -1   -0.39    0.67
  20   2   1   -0.50    0.78
 -20   2  -1    0.58    0.60
  22  -2   1   -0.22    0.46
 -22  -2  -1   -0.36    0.59
  22  -2   1    0.50    0.78
 -22   2  -1   -0.84    0.78
  22   2   1    0.32    0.89
 -23  -3   1    4.10    0.68
  23  -3  -1    5.31    0.63
  23  -3  -1    5.38    1.06
 -23   3   1    3.48    0.90
  23   3  -1    4.94    1.21
  21  -3  -1    2.95    0.51
  21  -3  -1    2.28    0.80
 -21  -3   1    2.10    0.53
 -21   3   1    1.24    0.54
 -21   3   1    1.98    0.75
  21   3  -1    2.55    1.05
  19  -3  -1    0.93    0.36
  19  -3  -1    1.29    0.71
 -19  -3   1    0.20    0.40
 -19   3   1    0.06    0.42
 -19   3   1    0.61    0.59
  19   3  -1    0.09    0.98
 -17  -3   1   -0.01    0.35
  17  -3  -1    0.23    0.30
  17  -3  -1   -0.28    0.58
 -17   3   1    0.48    0.35
 -17   3   1   -0.01    0.49
  17   3  -1    0.27    0.93
 -15  -3   1    5.73    0.54
  15  -3  -1    4.83    0.77
  15  -3  -1    5.34    0.47
  15   3  -1    5.19    1.08
 -15   3   1    5.85    0.55
 -15   3   1    5.58    0.45
 -15   3   1    7.47    0.64
 -13  -3   1   10.29    0.72
 -13  -3   1   10.71    0.70
  13  -3  -1   10.93    1.01
  13  -3  -1   10.34    0.65
 -13   3   1   11.96    0.72
  13   3  -1   10.25    1.13
 -13   3   1   11.73    0.79
 -13   3   1   10.62    0.62
  11  -3  -1   61.84    2.97
 -11  -3   1   58.56    2.98
 -11  -3   1   62.80    3.02
  11  -3  -1   63.24    3.18
 -11   3   1   62.91    3.02
 -11   3   1   61.29    3.01
  11   3  -1   62.90    3.24
 -11   3   1   59.63    2.96
   9  -3  -1   27.36    1.52
   9  -3  -1   27.07    1.33
  -9  -3   1   27.10    1.38
  -9  -3   1   26.32    1.34
  -9   3   1   26.20    1.33
   9   3  -1   27.87    1.56
  -9   3   1   26.64    1.37
   7  -3  -1  233.41   10.77
  -7  -3   1  230.61   10.72
   7  -3  -1  231.29   10.83
   7  -3  -1  229.24   10.70
  -7  -3   1  223.91   10.75
   7  -3  -1  212.53   10.70
  -7   3   1  221.15   10.72
   7   3  -1  235.23   10.83
  -7   3   1  225.17   10.71
  -5  -3   1   21.13    1.10
   5  -3  -1   21.03    1.17
  -5  -3   1   21.30    1.07
   5  -3  -1   22.14    1.11
  -5   3   1   21.61    1.07
   5   3  -1   22.10    1.16
   3  -3  -1  151.27    6.96
  -3  -3   1  149.42    6.94
  -3  -3   1  143.10    6.97
  -3  -3   1  142.90    6.93
   3  -3  -1  149.55    6.98
  -3   3   1  141.91    6.93
   1  -3  -1   72.18    3.45
  -1  -3   1   72.29    3.44
  -1  -3   1   73.55    3.43
   1  -3  -1   71.22    3.45
  -1  -3   1   71.07    3.48
  -1   3   1   71.56    3.44
  -1  -3  -1  266.65   12.58
   1  -3   1  270.15   12.55
   1  -3   1  267.83   12.59
  -1  -3  -1  262.55   12.57
  -1  -3  -1  268.90   12.58
   1  -3   1  261.66   12.62
  -3  -3  -1   27.64    1.39
   3  -3   1   28.19    1.39
  -3  -3  -1   27.41    1.38
   3  -3   1   27.32    1.45
   3   3   1   27.42    1.39
  -5  -3  -1   85.49    4.14
   5  -3   1   86.30    4.23
  -5  -3  -1   87.36    4.14
  -5   3  -1   86.60    4.15
   5   3   1   87.66    4.18
  -5   3  -1   83.82    4.10
   7  -3   1    7.54    0.43
  -7  -3  -1    7.93    0.54
  -7  -3  -1    7.83    0.51
   7  -3   1    7.19    0.43
   7  -3   1    7.98    0.68
  -7   3  -1    7.58    0.51
   7   3   1    9.02    0.77
  -7   3  -1    7.24    0.50
  -9  -3  -1    4.75    0.41
   9  -3   1    4.67    0.35
   9  -3   1    4.92    0.58
  -9  -3  -1    4.56    0.44
   9   3   1    5.17    0.71
   9   3   1    3.84    0.35
  -9   3  -1    4.84    0.41
  -9   3  -1    5.59    0.45
 -11  -3  -1   77.96    3.74
  11  -3   1   74.50    3.65
  11  -3   1   75.82    3.86
 -11  -3  -1   77.35    3.70
  11   3   1   75.79    3.94
 -11   3  -1   73.90    3.72
 -11   3  -1   75.18    3.70
  13  -3   1   28.84    1.52
 -13  -3  -1   30.85    1.59
  13  -3   1   30.45    1.83
 -13  -3  -1   28.40    1.66
 -13   3  -1   29.65    1.61
 -13   3  -1   30.17    1.63
  13   3   1   29.87    1.99
 -15  -3  -1   45.05    2.59
 -15  -3  -1   52.05    2.53
  15  -3   1   48.36    2.75
  15  -3   1   50.63    2.47
 -15   3  -1   48.30    2.56
  15   3   1   48.01    2.88
 -15   3  -1   53.30    2.57
  17  -3   1   12.42    1.22
 -17  -3  -1   12.29    0.90
  17  -3   1   11.82    0.83
  17   3   1   12.14    1.33
 -17   3  -1   13.51    1.01
 -17   3  -1   11.56    0.98
  19  -3   1    1.68    0.45
 -19  -3  -1    2.44    0.51
  19  -3   1    2.57    0.80
 -19   3  -1    1.10    0.56
 -19   3  -1    1.95    0.67
  19   3   1    1.79    0.89
  21  -3   1    4.76    0.61
 -21  -3  -1    4.58    0.65
  21  -3   1    4.64    0.95
  21   3   1    5.08    1.07
 -21   3  -1    4.22    0.90
 -21   3  -1    2.13    0.73
  22  -4  -1    0.34    0.44
  22  -4  -1    0.61    0.78
 -22  -4   1   -0.02    0.52
 -22   4   1   -0.04    0.58
  22   4  -1    1.55    1.10
 -20  -4   1    0.08    0.46
  20  -4  -1    0.55    0.72
  20  -4  -1    0.46    0.38
  20   4  -1    1.46    1.05
 -20   4   1   -0.25    0.46
  18  -4  -1    2.44    0.40
 -18  -4   1    2.08    0.47
  18  -4  -1    2.17    0.73
  18   4  -1    1.74    1.04
 -18   4   1    2.19    0.50
  16  -4  -1    7.88    0.98
  16  -4  -1    7.03    0.54
 -16  -4   1    5.83    0.61
  16   4  -1    5.23    1.13
 -16   4   1    8.07    0.68
  14  -4  -1    0.79    0.55
 -14  -4   1    0.51    0.30
  14  -4  -1    0.46    0.25
  14   4  -1    0.35    0.81
 -14   4   1    0.85    0.32
 -12  -4   1    6.55    0.53
 -12  -4   1    6.31    0.55
  12  -4  -1    6.71    0.48
  12  -4  -1    8.81    0.86
 -12   4   1    6.66    0.46
  12   4  -1    7.02    0.94
 -12   4   1    8.09    0.69
 -12   4   1    8.29    0.59
 -10  -4   1    1.03    0.23
  10  -4  -1    1.02    0.41
 -10  -4   1    0.44    0.24
  10   4  -1    0.68    0.50
 -10   4   1    1.09    0.29
 -10   4   1    0.93    0.18
   8  -4  -1    6.09    0.48
  -8  -4   1    5.70    0.45
   8  -4  -1    8.52    0.70
  -8  -4   1    5.67    0.42
   8   4  -1    6.19    0.62
  -8   4   1    6.98    0.47
  -8   4   1    5.57    0.39
  -6  -4   1    0.29    0.17
   6  -4  -1    0.00    0.17
   6  -4  -1    0.11    0.25
  -6  -4   1    0.33    0.17
   6   4  -1    0.34    0.27
  -6   4   1    0.34    0.13
   4  -4  -1    0.06    0.18
  -4  -4   1   -0.10    0.14
   4  -4  -1   -0.08    0.15
  -4  -4   1   -0.15    0.19
  -4  -4   1    0.08    0.14
  -4   4   1    0.09    0.12
  -2  -4   1    0.39    0.15
   2  -4  -1    0.43    0.17
  -2  -4   1    0.68    0.14
  -2  -4   1    0.41    0.18
   2  -4  -1    0.67    0.17
  -2   4   1    0.72    0.16
   0  -4   1   33.55    1.69
   0  -4  -1   32.90    1.66
   0  -4   1   34.30    1.63
   0  -4  -1   32.98    1.65
   0  -4   1   32.21    1.65
  -2  -4  -1    4.33    0.36
  -2  -4  -1    3.86    0.33
   2  -4   1    4.93    0.37
   2  -4   1    5.31    0.45
  -2  -4  -1    3.69    0.33
  -2   4  -1    3.48    0.28
   4  -4   1   13.39    0.88
  -4  -4  -1   14.80    0.80
  -4  -4  -1   14.78    0.79
   4  -4   1   13.61    0.80
   4   4   1   14.15    0.82
  -6  -4  -1   28.25    1.47
   6  -4   1   28.98    1.60
  -6  -4  -1   29.25    1.48
  -6   4  -1   28.99    1.48
   6   4   1   28.12    1.56
   8  -4   1    0.57    0.36
  -8  -4  -1    0.62    0.26
  -8  -4  -1    0.17    0.23
  -8   4  -1    0.31    0.21
   8   4   1    0.84    0.49
  -8   4  -1    0.37    0.24
  10  -4   1    4.14    0.32
 -10  -4  -1    3.23    0.42
  10  -4   1    3.63    0.59
 -10  -4  -1    3.11    0.39
 -10   4  -1    3.34    0.39
  10   4   1    3.00    0.75
  12  -4   1    1.78    0.26
 -12  -4  -1    1.29    0.42
 -12  -4  -1    1.19    0.35
  12  -4   1    2.01    0.57
 -12   4  -1    1.62    0.35
  12   4   1    1.98    0.82
  14  -4   1    0.37    0.23
 -14  -4  -1    0.56    0.35
  14  -4   1   -0.54    0.49
 -14  -4  -1    0.30    0.43
 -14   4  -1    0.02    0.33
  14   4   1    1.23    0.90
 -16  -4  -1    0.20    0.38
  16  -4   1    0.32    0.60
  16  -4   1   -0.09    0.30
  16   4   1    0.66    0.89
 -16   4  -1    0.00    0.40
 -18  -4  -1   -0.39    0.41
  18  -4   1    0.65    0.34
  18  -4   1    0.33    0.65
 -18   4  -1    0.27    0.45
  18   4   1    1.58    0.94
  20  -4   1    3.98    0.55
  20  -4   1    3.62    0.91
 -20  -4  -1    3.94    0.64
  20   4   1    5.05    1.13
 -20   4  -1    4.41    0.73
  22  -4   1    0.30    0.77
  22  -4   1   -0.01    0.45
 -22  -4  -1   -0.07    0.54
  22   4   1    1.41    0.98
 -22   4  -1   -0.35    0.65
  21  -5  -1    0.29    0.38
  21  -5  -1    0.94    0.82
 -21  -5   1   -0.29    0.49
 -21   5   1    1.44    0.60
  21   5  -1    0.41    1.14
  19  -5  -1    2.35    0.41
 -19  -5   1    2.56    0.55
  19  -5  -1    3.11    0.86
  19   5  -1    4.06    1.21
 -19   5   1    2.72    0.56
  17  -5  -1    1.12    0.69
 -17  -5   1    0.30    0.41
  17  -5  -1    0.46    0.29
 -17   5   1    0.36    0.39
  17   5  -1    0.48    1.03
  15  -5  -1   14.70    1.31
 -15  -5   1   15.26    1.02
 -15   5   1   15.87    1.02
  15   5  -1   14.15    1.47
 -13  -5   1    0.85    0.35
  13  -5  -1    0.13    0.54
  13   5  -1    0.14    0.77
 -13   5   1    0.67    0.31
 -11  -5   1   26.71    1.51
 -11  -5   1   28.12    1.45
  11  -5  -1   28.99    1.71
  11   5  -1   28.40    1.77
  -9  -5   1   -0.16    0.22
   9  -5  -1    0.04    0.23
   9  -5  -1   -0.27    0.37
  -9  -5   1    0.06    0.23
   9   5  -1   -0.01    0.44
  -9   5   1    0.02    0.17
   7  -5  -1   42.76    2.33
  -7  -5   1   44.82    2.19
  -7  -5   1   44.76    2.23
   7  -5  -1   43.00    2.24
   7   5  -1   45.85    2.31
  -7   5   1   45.27    2.18
  -5  -5   1    0.74    0.21
  -5  -5   1    0.91    0.21
   5  -5  -1    1.09    0.29
   5  -5  -1    1.09    0.24
   5   5  -1    0.90    0.33
  -5   5   1    0.87    0.19
   3  -5  -1   71.61    3.49
  -3  -5   1   71.47    3.44
  -3  -5   1   71.98    3.44
  -3  -5   1   70.39    3.49
   3  -5  -1   70.60    3.47
  -3   5   1   70.26    3.43
   1  -5  -1   16.91    0.92
  -1  -5   1   16.97    0.89
  -1  -5   1   16.64    0.96
  -1  -5   1   16.27    0.91
   1  -5  -1   16.83    0.93
  -1   5   1   16.13    0.89
   1  -5   1   23.94    1.31
  -1  -5  -1   24.32    1.25
  -1  -5  -1   23.52    1.25
   1  -5   1   23.73    1.26
  -1  -5  -1   24.86    1.27
  -3  -5  -1   23.14    1.22
   3  -5   1   22.81    1.28
   3  -5   1   22.53    1.21
  -3  -5  -1   23.11    1.21
  -3   5  -1   22.08    1.14
   3   5   1   22.90    1.22
  -5  -5  -1   69.35    3.38
  -5  -5  -1   68.47    3.37
   5  -5   1   68.49    3.48
   5  -5   1   69.67    3.40
   5   5   1   69.70    3.41
  -7  -5  -1    1.61    0.31
   7  -5   1    2.35    0.45
  -7   5  -1    2.50    0.35
   7   5   1    2.28    0.49
  -9  -5  -1   20.25    1.17
   9  -5   1   21.14    1.37
  -9  -5  -1   20.53    1.17
  -9   5  -1   21.03    1.17
   9   5   1   20.30    1.42
  11  -5   1   16.28    1.21
 -11  -5  -1   17.38    1.02
 -11  -5  -1   14.95    1.00
 -11   5  -1   17.08    1.02
  11   5   1   15.76    1.42
  13  -5   1    4.07    0.74
 -13  -5  -1    4.55    0.55
 -13  -5  -1    3.47    0.50
  13   5   1    3.34    0.98
 -13   5  -1    4.48    0.53
  15  -5   1    0.70    0.64
 -15  -5  -1    1.53    0.46
 -15   5  -1    1.37    0.43
  15   5   1   -0.35    0.89
  17  -5   1    1.38    0.69
 -17  -5  -1    1.87    0.50
  17  -5   1    1.38    0.35
  17   5   1    2.49    1.02
 -17   5  -1    2.45    0.55
  19  -5   1    2.61    0.83
  19  -5   1    2.97    0.47
 -19  -5  -1    2.76    0.58
 -19   5  -1    1.80    0.61
  19   5   1    4.75    1.13
  21  -5   1    0.23    0.43
 -21  -5  -1    0.52    0.57
  21  -5   1    1.20    0.80
 -21   5  -1   -0.92    0.54
  21   5   1    1.30    1.05
  20  -6  -1    0.07    0.79
 -20  -6   1    0.58    0.53
 -20   6   1    0.58    0.56
  20   6  -1    1.23    1.23
  18  -6  -1    0.80    0.75
 -18  -6   1    0.01    0.47
 -18   6   1    0.47    0.45
  18   6  -1   -0.87    1.10
  16  -6  -1    1.87    0.73
 -16  -6   1    0.63    0.43
  16   6  -1   -0.66    1.01
 -16   6   1    1.99    0.48
 -14  -6   1    0.01    0.37
  14  -6  -1   -0.37    0.56
  14   6  -1   -0.99    0.85
 -14   6   1    0.06    0.33
 -12  -6   1    6.97    0.67
  12  -6  -1   10.65    1.01
 -12   6   1    9.02    0.73
  12   6  -1    8.46    1.04
 -10  -6   1    0.71    0.29
  10  -6  -1    0.96    0.48
  10  -6  -1    0.40    0.28
 -10  -6   1    0.66    0.33
  10   6  -1    0.20    0.56
   8  -6  -1    0.40    0.38
  -8  -6   1    0.15    0.26
  -8  -6   1    0.08    0.27
   8  -6  -1    0.88    0.30
  -8   6   1    0.47    0.19
   8   6  -1    0.18    0.42
  -6  -6   1    9.47    0.67
   6  -6  -1    9.60    0.77
  -6  -6   1   10.54    0.65
   6  -6  -1    9.41    0.67
  -6   6   1    9.35    0.60
   6   6  -1    9.54    0.79
  -4  -6   1   15.38    0.86
   4  -6  -1   13.62    0.87
   4  -6  -1   14.53    0.91
  -4  -6   1   14.72    0.86
  -4  -6   1   14.36    0.93
  -4   6   1   14.59    0.83
  -2  -6   1   15.34    0.87
   2  -6  -1   15.36    0.88
  -2  -6   1   14.11    0.90
   2  -6  -1   14.27    0.89
  -2  -6   1   15.23    0.85
  -2   6   1   14.14    0.84
   0  -6   1    2.50    0.36
   0  -6  -1    1.80    0.29
   0  -6   1    2.39    0.33
   0  -6  -1    2.16    0.34
   0   6   1    2.05    0.30
   2  -6   1    1.49    0.34
  -2  -6  -1    1.21    0.27
   2  -6   1    1.37    0.28
  -2  -6  -1    1.29    0.31
  -2  -6  -1    1.15    0.27
  -2   6  -1    1.64    0.25
  -4  -6  -1   13.61    0.80
   4  -6   1   12.20    0.88
  -4  -6  -1   12.41    0.81
   4  -6   1   12.03    0.79
  -4   6  -1   11.83    0.69
   4   6   1   12.69    0.85
  -6  -6  -1   16.67    1.00
   6  -6   1   16.30    1.13
  -6  -6  -1   16.35    1.00
   6  -6   1   16.53    1.00
   6   6   1   17.63    1.09
  -8  -6  -1    0.47    0.32
  -8  -6  -1    0.29    0.29
   8  -6   1    0.25    0.39
  -8   6  -1    0.53    0.28
   8   6   1    0.66    0.52
  10  -6   1    0.44    0.46
 -10  -6  -1    0.74    0.34
 -10  -6  -1    0.33    0.37
 -10   6  -1    0.37    0.30
  10   6   1   -0.39    0.66
  12  -6   1    7.47    0.92
 -12  -6  -1    7.44    0.67
 -12  -6  -1    6.72    0.65
 -12   6  -1    8.10    0.72
  12   6   1    6.66    1.05
 -14  -6  -1    1.03    0.44
  14  -6   1    1.23    0.65
 -14   6  -1    1.11    0.40
  14   6   1    1.35    0.98
  16  -6   1    1.82    0.76
 -16  -6  -1    2.40    0.53
  16   6   1    0.82    1.02
 -16   6  -1    2.23    0.51
 -18  -6  -1   -0.17    0.50
  18  -6   1    0.83    0.73
  18   6   1    1.51    1.08
 -18   6  -1   -0.16    0.52
  20  -6   1    0.90    0.82
 -20  -6  -1   -0.32    0.55
 -20   6  -1   -0.23    0.57
  19  -7  -1    1.83    0.85
 -19  -7   1    0.39    0.52
  19   7  -1   -1.04    1.20
 -19   7   1    1.10    0.56
 -17  -7   1    0.23    0.46
  17  -7  -1    0.47    0.71
 -17   7   1    0.30    0.44
  17   7  -1   -1.47    1.10
  15  -7  -1    5.77    0.89
 -15  -7   1    4.59    0.63
  15   7  -1    5.01    1.18
 -15   7   1    6.12    0.66
 -13  -7   1    4.83    0.62
  13  -7  -1    6.71    0.91
  13   7  -1    4.53    1.01
 -13   7   1    5.81    0.64
  11  -7  -1    7.91    0.86
 -11  -7   1    6.46    0.62
  11   7  -1    5.83    0.91
   9  -7  -1   -0.28    0.27
  -9  -7   1    0.45    0.31
  -9  -7   1    0.26    0.32
   9  -7  -1   -0.07    0.41
   9   7  -1    0.54    0.53
  -7  -7   1    2.03    0.37
  -7  -7   1    1.67    0.37
   7  -7  -1    2.61    0.50
   7  -7  -1    1.53    0.36
   7   7  -1    2.56    0.56
  -7   7   1    2.36    0.31
  -5  -7   1    4.24    0.45
   5  -7  -1    3.28    0.44
   5  -7  -1    3.84    0.49
  -5  -7   1    2.57    0.40
  -5   7   1    4.08    0.40
  -3  -7   1    0.38    0.26
   3  -7  -1    0.09    0.26
   3  -7  -1    0.40    0.27
  -3  -7   1    0.02    0.27
  -3  -7   1   -0.18    0.29
  -3   7   1    0.42    0.24
  -1  -7   1   10.05    0.64
  -1  -7   1    9.53    0.69
   1  -7  -1    8.97    0.70
  -1  -7   1    9.21    0.73
   1  -7  -1    9.00    0.67
  -1   7   1    9.17    0.65
   1  -7   1   11.07    0.77
  -1  -7  -1   11.79    0.78
  -1  -7  -1   11.09    0.81
   1  -7   1   12.38    0.85
  -1   7  -1   12.32    0.73
  -3  -7  -1   26.55    1.43
   3  -7   1   26.94    1.52
  -3  -7  -1   27.30    1.44
   3  -7   1   24.48    1.43
  -3   7  -1   25.07    1.35
  -5  -7  -1   17.43    1.01
  -5  -7  -1   15.81    1.00
   5  -7   1   16.04    1.10
   5  -7   1   14.09    0.97
   5   7   1   16.09    1.07
   7  -7   1    0.42    0.43
  -7  -7  -1    0.47    0.37
  -7  -7  -1    0.15    0.33
   7   7   1   -0.66    0.47
  -9  -7  -1   17.87    1.09
   9  -7   1   16.62    1.31
  -9  -7  -1   17.54    1.11
   9   7   1   16.57    1.34
  -9   7  -1   18.02    1.09
 -11  -7  -1    0.15    0.41
  11  -7   1    0.11    0.50
 -11  -7  -1    0.10    0.37
  11   7   1   -1.00    0.91
 -11   7  -1    0.09    0.32
  13  -7   1    8.91    1.03
 -13  -7  -1    7.44    0.75
 -13   7  -1    7.85    0.74
 -15  -7  -1    0.43    0.47
  15  -7   1    0.08    0.63
 -15   7  -1    0.79    0.43
 -17  -7  -1    0.48    0.56
  17  -7   1    0.13    0.67
 -17   7  -1    0.11    0.49
  18  -8  -1   -0.18    0.74
 -18  -8   1    0.25    0.50
 -18   8   1    0.09    0.48
 -16  -8   1    0.62    0.51
  16  -8  -1    1.48    0.75
 -16   8   1    1.30    0.52
  14  -8  -1    2.88    0.75
 -14  -8   1    1.93    0.51
 -14   8   1    2.44    0.51
 -12  -8   1    3.30    0.54
  12  -8  -1    4.10    0.75
 -12   8   1    4.03    0.58
  12   8  -1    3.16    0.92
 -10  -8   1    8.15    0.77
  10  -8  -1    8.12    0.75
  10  -8  -1   11.23    1.04
  10   8  -1    9.05    1.04
   8  -8  -1    6.05    0.63
  -8  -8   1    6.21    0.59
   8  -8  -1    6.79    0.76
  -8  -8   1    5.90    0.64
   8   8  -1    7.05    0.83
   6  -8  -1   18.10    1.19
   6  -8  -1   17.19    1.13
  -6  -8   1   18.51    1.10
  -6  -8   1   18.03    1.12
   6   8  -1   20.03    1.27
  -6   8   1   16.08    1.04
  -4  -8   1    6.63    0.60
   4  -8  -1    7.35    0.67
  -4  -8   1    6.97    0.62
  -4  -8   1    5.97    0.64
   4  -8  -1    6.90    0.63
  -4   8   1    7.54    0.60
  -2  -8   1    3.24    0.46
  -2  -8   1    2.77    0.49
   2  -8  -1    3.53    0.47
   2  -8  -1    3.18    0.44
  -2   8   1    3.89    0.44
   0  -8  -1    9.56    0.75
   0  -8   1    9.27    0.75
   0  -8   1    9.00    0.79
   0  -8  -1   10.08    0.80
   0   8  -1   10.08    0.70
   0   8   1   10.33    0.73
   2  -8   1   16.62    1.09
  -2  -8  -1   15.11    1.01
   2  -8   1   15.49    1.02
  -2  -8  -1   15.73    1.04
  -2   8  -1   15.41    0.93
   2   8   1   16.26    1.00
   4  -8   1    0.02    0.35
   4  -8   1    0.64    0.35
  -4  -8  -1    0.18    0.36
   6  -8   1    1.41    0.49
   6  -8   1    1.49    0.38
  -6  -8  -1    2.32    0.45
  -6  -8  -1    1.74    0.43
  -8  -8  -1    3.27    0.52
   8  -8   1    3.55    0.67
  -8  -8  -1    3.54    0.55
  -8   8  -1    4.61    0.57
 -10  -8  -1   -0.02    0.44
 -10  -8  -1   -0.46    0.39
  10  -8   1   -0.26    0.52
 -10   8  -1   -0.60    0.30
 -12  -8  -1    2.42    0.55
  12  -8   1    2.69    0.73
 -12   8  -1    1.84    0.44
 -14  -8  -1    2.88    0.60
  14  -8   1    4.59    0.89
 -14   8  -1    3.93    0.60
  16  -8   1    0.10    0.69
 -16  -8  -1   -0.38    0.50
 -16   8  -1    0.23    0.47
  15  -9  -1    0.54    0.72
 -15  -9   1    0.09    0.50
 -15   9   1   -0.90    0.39
  13  -9  -1    2.75    0.75
 -13  -9   1    1.22    0.52
 -13   9   1    1.82    0.52
 -11  -9   1    0.96    0.47
  11  -9  -1    0.82    0.56
  -9  -9   1    4.42    0.61
   9  -9  -1    4.80    0.61
   9  -9  -1    4.76    0.75
   7  -9  -1   15.67    1.12
  -7  -9   1   14.63    1.11
  -7  -9   1   16.69    1.08
   7  -9  -1   17.11    1.20
  -5  -9   1    1.82    0.45
  -5  -9   1    2.20    0.46
   5  -9  -1    2.55    0.47
   5  -9  -1    2.51    0.50
   5   9  -1    4.06    0.74
  -3  -9   1    7.91    0.72
  -3  -9   1    7.13    0.73
   3  -9  -1    9.42    0.79
   3  -9  -1    7.50    0.81
  -3   9   1    8.07    0.68
   1  -9  -1    1.95    0.47
  -1  -9   1    2.12    0.46
  -1  -9   1    1.47    0.45
   1   9  -1    1.62    0.39
  -1   9   1    2.07    0.40
  -1  -9  -1    0.81    0.42
   1  -9   1    0.71    0.41
   1  -9   1    0.45    0.38
   1   9   1    0.12    0.35
  -1   9  -1    0.43    0.33
  -3  -9  -1    3.31    0.53
   3  -9   1    2.90    0.51
   3  -9   1    2.23    0.51
   3   9   1    2.63    0.46
  -5  -9  -1    0.45    0.44
   5  -9   1    0.37    0.42
   5  -9   1   -0.20    0.36
  -7  -9  -1    0.28    0.43
   7  -9   1    0.18    0.47
  -7  -9  -1    0.58    0.43
  -9  -9  -1    1.98    0.54
   9  -9   1    1.00    0.58
  -9  -9  -1    1.27    0.49
  -9   9  -1    1.61    0.46
 -11  -9  -1    2.73    0.60
  11  -9   1    3.67    0.77
 -11   9  -1    3.21    0.53
  13  -9   1    0.33    0.68
 -13  -9  -1    0.39    0.52
 -13   9  -1   -0.33    0.40
  15  -9   1    1.61    0.78
 -15  -9  -1   -0.21    0.56
 -15   9  -1    1.18    0.51
 -12 -10   1    2.32    0.64
 -12  10   1    4.15    0.65
 -10 -10   1   -0.22    0.46
  -8 -10   1   -0.32    0.43
   8 -10  -1    0.90    0.50
   6 -10  -1    2.48    0.56
  -6 -10   1    1.69    0.48
  -6 -10   1    1.91    0.52
  -4 -10   1    4.07    0.61
   4 -10  -1    4.78    0.66
   2 -10  -1    3.38    0.55
  -2 -10   1    2.44    0.54
   2  10  -1    2.08    0.47
  -2  10   1    4.04    0.54
   0 -10  -1    0.28    0.46
   0 -10   1    0.64    0.54
   0 -10   1    0.09    0.44
   0  10   1    0.24    0.37
   2 -10   1    0.19    0.43
  -2 -10  -1    0.98    0.49
   2 -10   1   -0.15    0.43
   2  10   1    0.08    0.40
  -4 -10  -1    4.12    0.61
   4 -10   1    3.86    0.64
   4 -10   1    3.91    0.61
   4  10   1    3.01    0.53
   6 -10   1    5.48    0.77
  -6 -10  -1    5.00    0.67
  -8 -10  -1    3.46    0.83
   8 -10   1    2.67    0.67
  -8  10  -1    3.07    0.59
  10 -10   1    1.09    0.64
 -10 -10  -1    1.10    0.55
 -10  10  -1    1.39    0.48
 -12 -10  -1    0.85    0.58
  12 -10   1    0.71    0.68
 -12  10  -1    0.43    0.45
  -9 -11   1   -0.73    0.47
   7 -11  -1    0.07    0.51
   5 -11  -1    0.60    0.51
  -5 -11   1   -0.40    0.50
   5  11  -1    0.67    0.45
   3 -11  -1    0.62    0.55
  -3 -11   1    0.15    0.52
   3  11  -1    0.23    0.44
  -1 -11   1    0.28    0.51
   1 -11  -1    0.31    0.50
  -1 -11  -1    1.20    0.55
   1 -11   1    0.89    0.54
   1  11   1    0.77    0.45
  -3 -11  -1    1.00    0.56
   3 -11   1    1.35    0.55
   3  11   1   -0.12    0.45
  -5 -11  -1    0.61    0.55
   5  11   1    0.31    0.47
  -7  11  -1    0.99    0.54
   7  11   1    0.40    0.49
  24   0  -2    1.70    0.90
 -24   0   2    0.81    0.71
 -22   0   2    0.98    0.64
  22   0  -2    2.05    0.87
  22   0  -2    2.04    0.50
 -22   0   2    1.82    0.46
  20   0  -2    2.61    0.47
 -20   0   2    2.16    0.58
 -20   0   2    2.71    0.45
  20   0  -2    1.99    0.82
 -18   0   2   10.41    0.74
  18   0  -2   11.06    0.77
  18   0  -2    9.13    1.18
 -18   0   2   11.80    0.84
  16   0  -2   16.98    1.50
  16   0  -2   18.85    1.04
 -16   0   2   18.44    1.11
 -16   0   2   18.96    1.10
 -16   0   2   17.71    1.03
 -14   0   2   40.02    2.00
 -14   0   2   39.73    2.02
  14   0  -2   39.77    2.38
 -14   0   2   40.36    2.02
  14   0  -2   39.64    1.99
 -12   0   2  101.18    4.81
 -12   0   2  101.27    4.81
  12   0  -2  100.08    4.80
 -12   0   2  102.11    4.80
  12   0  -2   95.72    5.03
 -10   0   2  183.65    8.62
 -10   0   2  182.72    8.63
  10   0  -2  180.88    8.62
 -10   0   2  182.13    8.61
  10   0  -2  180.31    8.80
  -8   0   2   16.04    0.85
   8   0  -2   17.10    0.84
   8   0  -2   16.45    1.08
  -8   0   2   16.40    0.82
  -8   0   2   16.48    0.86
  -6   0   2   75.57    3.60
  -6   0   2   75.22    3.61
   6   0  -2   75.43    3.60
   6   0  -2   76.67    3.70
  -4   0   2   26.72    1.32
   4   0  -2   27.25    1.31
   4   0  -2   27.88    1.36
  -4   0   2   27.52    1.32
   2   0  -2  175.71    8.30
  -2   0   2  176.62    8.30
   2   0  -2  173.69    8.30
  -2   0   2  184.18    8.31
  -2   0   2  170.71    8.31
   0   0   2   20.91    1.09
   0   0   2   22.80    1.08
   0   0   2   23.16    1.08
   0   0  -2   21.60    1.08
   0   0  -2   23.79    1.11
  -2   0  -2  413.63   19.65
   2   0   2  391.51   19.68
  -2   0  -2  424.02   19.64
   2   0   2  420.07   19.65
  -2   0  -2  438.10   19.69
  -4   0  -2  902.52   44.70
   4   0   2  951.15   44.75
   4   0   2  957.41   44.73
  -4   0  -2 1000.00   44.75
  -4   0  -2  939.72   44.69
   6   0   2  256.84   12.37
  -6   0  -2  271.77   12.35
  -6   0  -2  253.83   12.29
  -6   0  -2  262.60   12.28
   6   0   2  256.06   12.29
  -8   0  -2  176.39    8.06
   8   0   2  167.65    8.09
  -8   0  -2  167.25    7.96
  -8   0  -2  164.84    7.99
   8   0   2  164.85    7.98
 -10   0  -2    7.53    0.64
 -10   0  -2    6.44    0.46
  10   0   2    7.13    0.51
  10   0   2    8.50    0.78
 -10   0  -2    7.24    0.56
  12   0   2  140.25    6.70
  12   0   2  139.70    6.87
 -12   0  -2  141.80    6.71
 -12   0  -2  143.27    6.81
 -12   0  -2  135.09    6.67
  14   0   2    9.43    0.98
 -14   0  -2    8.59    0.83
 -14   0  -2    8.14    0.60
 -14   0  -2    8.68    0.73
  16   0   2   21.55    1.23
 -16   0  -2   19.81    1.15
 -16   0  -2   21.93    1.31
 -16   0  -2   21.77    1.46
  16   0   2   18.19    1.50
 -18   0  -2    8.26    1.01
  18   0   2    9.33    0.78
  18   0   2    8.19    1.11
 -18   0  -2    9.90    0.89
  20   0   2    1.83    0.53
 -20   0  -2    1.40    0.73
  20   0   2    2.35    0.81
 -22   0  -2    0.75    0.78
  22   0   2    0.58    0.83
  22   0   2    0.64    0.55
  25  -1  -2   -0.59    0.54
  25  -1  -2    1.60    0.95
 -25  -1   2   -0.37    0.66
  25   1  -2    1.38    0.98
 -25   1   2    0.46    0.78
  23  -1  -2    0.64    0.80
 -23  -1   2    0.18    0.44
 -23  -1   2    0.40    0.59
  23  -1  -2   -0.21    0.46
 -23   1   2   -0.26    0.67
  23   1  -2    0.22    0.88
  21  -1  -2    0.47    0.43
 -21  -1   2    0.53    0.40
 -21  -1   2    0.14    0.50
  21  -1  -2    0.35    0.74
 -21   1   2   -0.13    0.59
  21   1  -2    0.44    0.86
  19  -1  -2    5.17    0.53
  19  -1  -2    5.93    0.95
 -19  -1   2    4.74    0.58
 -19  -1   2    5.09    0.54
 -19   1   2    4.26    0.48
 -19   1   2    5.36    0.66
  19   1  -2    3.80    1.02
  17  -1  -2    0.20    0.67
 -17  -1   2   -0.01    0.29
 -17  -1   2   -0.24    0.39
  17  -1  -2    0.32    0.29
  17   1  -2    0.26    0.31
 -17   1   2    0.01    0.26
 -17   1   2    0.13    0.42
 -17   1   2    0.21    0.32
  17   1  -2   -0.37    0.82
  15  -1  -2    0.42    0.27
 -15  -1   2    0.93    0.27
 -15  -1   2    0.67    0.39
 -15  -1   2    0.69    0.35
  15  -1  -2    0.80    0.68
 -15   1   2    0.62    0.26
 -15   1   2    0.67    0.24
 -15   1   2    0.92    0.39
  15   1  -2   -0.21    0.78
  15   1  -2    0.99    0.29
  13  -1  -2   18.42    1.41
  13  -1  -2   20.67    1.07
 -13  -1   2   20.51    1.09
 -13  -1   2   20.90    1.09
 -13  -1   2   15.66    1.11
  13   1  -2   20.51    1.53
 -13   1   2   20.75    1.07
 -13   1   2   20.80    1.12
 -13   1   2   20.54    1.07
  13   1  -2   21.55    1.07
 -11  -1   2    6.80    0.48
 -11  -1   2    5.82    0.47
  11  -1  -2    8.15    0.82
  11  -1  -2    6.36    0.44
 -11  -1   2    6.53    0.45
  11   1  -2    7.12    0.81
 -11   1   2    6.59    0.42
 -11   1   2    6.07    0.47
 -11   1   2    6.52    0.42
  11   1  -2    6.04    0.43
   9  -1  -2    1.44    0.18
  -9  -1   2    1.30    0.20
   9  -1  -2    1.91    0.48
  -9  -1   2    1.24    0.20
  -9  -1   2    1.34    0.20
   9   1  -2    1.24    0.18
  -9   1   2    0.94    0.16
  -9   1   2    1.26    0.22
   9   1  -2    1.70    0.44
  -9   1   2    1.20    0.17
   7  -1  -2   55.79    2.78
   7  -1  -2   54.26    2.63
  -7  -1   2   53.41    2.62
   7  -1  -2   54.10    2.63
  -7  -1   2   55.55    2.64
  -7   1   2   56.00    2.64
  -7   1   2   53.90    2.63
   7   1  -2   56.19    2.74
   5  -1  -2   37.43    1.90
  -5  -1   2   39.43    1.90
  -5  -1   2   38.38    1.88
   5  -1  -2   40.25    1.99
   5  -1  -2   39.11    1.89
  -5   1   2   39.94    1.90
   5   1  -2   40.43    1.96
  -5   1   2   41.10    1.90
   3  -1  -2   37.84    1.84
   3  -1  -2   40.08    1.89
  -3  -1   2   39.69    1.86
  -3  -1   2   37.96    1.89
   3  -1  -2   38.65    1.86
  -3   1   2   38.09    1.85
  -3   1   2   39.01    1.86
  -1  -1   2   30.32    1.48
   1  -1  -2   32.01    1.47
  -1  -1   2   30.83    1.44
   1  -1  -2   29.00    1.44
   1   1  -2   30.10    1.45
  -1   1   2   30.19    1.44
  -1   1   2   29.45    1.46
   1  -1   2   35.44    1.64
  -1  -1  -2   38.47    1.69
  -1  -1  -2   33.41    1.64
   1  -1   2   34.06    1.70
   1  -1   2   33.54    1.66
  -1   1  -2   34.43    1.67
  -1   1  -2   33.20    1.64
   1   1   2   32.53    1.65
   1   1   2   34.94    1.65
  -3  -1  -2   94.12    4.60
  -3  -1  -2  107.46    4.66
   3  -1   2   98.40    4.60
  -3  -1  -2   95.89    4.61
   3  -1   2   96.22    4.67
  -3   1  -2   97.19    4.63
   3   1   2   94.26    4.61
  -3   1  -2   95.24    4.60
   3   1   2   95.56    4.65
   5  -1   2  126.52    6.03
  -5  -1  -2  125.70    5.94
   5  -1   2  127.57    5.94
  -5  -1  -2  121.98    5.94
  -5  -1  -2  125.81    6.00
  -5   1  -2  125.45    5.97
   5   1   2  123.26    6.02
  -5   1  -2  124.70    5.94
   5   1   2  125.65    5.94
  -7  -1  -2   51.96    2.59
  -7  -1  -2   56.43    2.69
  -7  -1  -2   53.94    2.59
   7  -1   2   53.70    2.71
  -7   1  -2   53.74    2.60
   7   1   2   50.30    2.71
  -7   1  -2   54.23    2.64
   7   1   2   53.99    2.59
  -9  -1  -2    4.21    0.51
  -9  -1  -2    4.76    0.40
  -9  -1  -2    3.99    0.35
   9  -1   2    4.87    0.59
  -9   1  -2    4.93    0.44
   9   1   2    4.81    0.62
  -9   1  -2    4.84    0.45
   9   1   2    4.58    0.37
  -9   1  -2    4.41    0.31
 -11  -1  -2    9.37    0.66
  11  -1   2    9.08    0.62
  11  -1   2    9.37    0.87
 -11  -1  -2    7.92    0.60
 -11  -1  -2    9.97    0.83
 -11   1  -2    9.81    0.72
 -11   1  -2    9.14    0.55
  11   1   2    8.87    0.89
 -11   1  -2   10.65    0.70
  11   1   2   10.18    0.63
 -13  -1  -2    0.84    0.51
  13  -1   2    0.65    0.28
 -13  -1  -2    0.75    0.28
  13  -1   2    0.43    0.53
 -13  -1  -2    0.69    0.38
 -13   1  -2    0.94    0.39
  13   1   2    0.59    0.31
 -13   1  -2    0.78    0.23
 -13   1  -2    1.09    0.42
  13   1   2    0.85    0.61
  15  -1   2    6.71    0.59
 -15  -1  -2    6.87    0.85
 -15  -1  -2    7.39    0.66
  15  -1   2    6.82    0.89
 -15  -1  -2    6.98    0.57
  15   1   2    6.44    0.94
 -15   1  -2    7.20    0.72
 -15   1  -2    6.72    0.74
  15   1   2    7.58    0.64
 -17  -1  -2    2.06    0.72
 -17  -1  -2    2.00    0.41
  17  -1   2    1.60    0.43
  17  -1   2    1.28    0.67
 -17  -1  -2    1.67    0.56
 -17   1  -2    3.15    0.63
  17   1   2    2.63    0.80
 -17   1  -2    2.04    0.60
 -19  -1  -2    0.31    0.59
  19  -1   2   -0.45    0.40
  19  -1   2    0.14    0.70
 -19   1  -2    0.92    0.69
 -19   1  -2    0.49    0.66
  19   1   2    0.25    0.75
 -21  -1  -2    1.74    0.69
  21  -1   2    0.33    0.49
  21  -1   2    1.01    0.82
  21   1   2    2.59    0.90
 -21   1  -2    0.13    0.78
 -24  -2   2    0.14    0.57
  24  -2  -2    0.15    0.50
  24  -2  -2    0.56    0.78
 -24  -2   2   -0.03    0.49
 -24   2   2    0.75    0.78
  24   2  -2    0.69    0.99
 -22  -2   2    3.20    0.59
  22  -2  -2    3.58    0.57
 -22  -2   2    3.07    0.55
  22  -2  -2    3.37    0.90
 -22   2   2    4.76    0.79
  22   2  -2    3.67    1.13
 -20  -2   2    0.04    0.38
  20  -2  -2    0.07    0.68
  20  -2  -2   -0.38    0.38
 -20  -2   2    0.23    0.44
  20   2  -2   -0.20    0.94
 -20   2   2    0.13    0.56
  18  -2  -2   35.42    2.28
 -18  -2   2   36.98    1.97
  18  -2  -2   38.04    1.95
  18   2  -2   34.36    2.47
 -18   2   2   36.85    1.98
 -18   2   2   39.28    2.04
 -18   2   2   39.09    1.92
  16  -2  -2    0.99    0.31
 -16  -2   2    0.40    0.30
  16  -2  -2    1.03    0.64
 -16   2   2    1.54    0.46
 -16   2   2    0.85    0.30
  16   2  -2    2.99    0.92
 -16   2   2    0.84    0.26
 -14  -2   2    2.63    0.35
 -14  -2   2    1.80    0.34
  14  -2  -2    2.58    0.32
  14  -2  -2    2.62    0.65
 -14  -2   2    2.29    0.34
 -14   2   2    2.83    0.30
  14   2  -2    3.43    0.89
 -14   2   2    2.47    0.33
 -14   2   2    2.37    0.40
  12  -2  -2   76.75    3.82
 -12  -2   2   76.62    3.66
 -12  -2   2   75.59    3.61
 -12  -2   2   74.67    3.60
  12  -2  -2   75.09    3.62
 -12  -2   2   69.66    3.60
 -12   2   2   79.62    3.65
 -12   2   2   75.08    3.62
 -12   2   2   74.72    3.65
  12   2  -2   74.61    3.89
 -10  -2   2   63.54    3.22
 -10  -2   2   69.53    3.28
  10  -2  -2   69.44    3.41
  10  -2  -2   67.90    3.25
  10   2  -2   66.76    3.24
 -10   2   2   68.14    3.27
  10   2  -2   68.71    3.44
 -10   2   2   68.10    3.25
  -8  -2   2   32.42    1.60
   8  -2  -2   31.76    1.56
   8  -2  -2   32.20    1.60
   8  -2  -2   33.02    1.71
   8   2  -2   32.11    1.71
  -8   2   2   31.90    1.59
  -8   2   2   31.76    1.57
   8   2  -2   31.59    1.57
  -6  -2   2   67.85    3.53
   6  -2  -2   74.83    3.54
   6  -2  -2   74.97    3.58
  -6  -2   2   74.12    3.57
   6  -2  -2   77.89    3.64
   6   2  -2   75.84    3.64
  -6   2   2   75.06    3.56
  -6   2   2   77.17    3.56
   4  -2  -2  175.20    8.23
   4  -2  -2  169.70    8.18
   4  -2  -2  171.19    8.18
  -4  -2   2  177.50    8.21
   4  -2  -2  170.56    8.21
  -4  -2   2  175.57    8.18
  -4   2   2  175.71    8.21
  -4   2   2  173.01    8.19
  -2  -2   2  348.02   16.56
  -2  -2   2  352.11   16.52
   2  -2  -2  355.04   16.54
  -2  -2   2  356.77   16.52
   2  -2  -2  348.27   16.52
  -2   2   2  343.50   16.53
   0  -2   2  356.34   16.99
   0  -2  -2  369.30   16.96
   0   2  -2  356.26   16.94
   0   2   2  355.89   16.94
   2  -2   2  326.84   15.49
  -2  -2  -2  335.25   15.44
  -2  -2  -2  320.41   15.43
   2   2   2  331.36   15.43
  -2   2  -2  321.09   15.43
  -4  -2  -2   57.30    2.59
   4  -2   2   50.48    2.51
   4  -2   2   52.29    2.63
   4  -2   2   52.98    2.51
  -4  -2  -2   51.32    2.54
  -4   2  -2   52.07    2.52
   4   2   2   52.68    2.62
   4   2   2   52.36    2.52
  -4   2  -2   52.42    2.56
   6  -2   2  136.96    6.40
  -6  -2  -2  137.59    6.44
  -6  -2  -2  144.58    6.48
  -6  -2  -2  131.73    6.40
   6  -2   2  135.74    6.53
  -6  -2  -2  127.88    6.40
   6   2   2  135.23    6.42
  -6   2  -2  134.59    6.46
  -6   2  -2  135.07    6.42
   6   2   2  132.96    6.53
  -8  -2  -2   75.65    3.70
  -8  -2  -2   76.41    3.73
   8  -2   2   80.28    3.87
  -8  -2  -2   72.10    3.75
  -8  -2  -2   83.55    3.82
   8  -2   2   78.02    3.71
   8   2   2   76.61    3.88
  -8   2  -2   77.81    3.77
   8   2   2   75.97    3.72
  -8   2  -2   78.11    3.74
 -10  -2  -2   24.92    1.33
 -10  -2  -2   25.14    1.31
 -10  -2  -2   25.69    1.49
  10  -2   2   25.78    1.30
  10  -2   2   25.08    1.52
  10   2   2   24.00    1.59
  10   2   2   24.58    1.32
 -10   2  -2   26.09    1.38
 -10   2  -2   27.23    1.38
 -12  -2  -2   30.21    1.56
 -12  -2  -2   23.96    1.71
  12  -2   2   29.17    1.79
 -12  -2  -2   30.73    1.57
  12  -2   2   29.69    1.53
  12   2   2   28.15    1.55
  12   2   2   33.30    1.89
 -12   2  -2   32.07    1.62
 -12   2  -2   31.13    1.63
 -14  -2  -2    1.33    0.64
 -14  -2  -2    2.71    0.40
  14  -2   2    3.04    0.68
  14  -2   2    3.04    0.37
 -14  -2  -2    3.09    0.45
 -14   2  -2    3.05    0.50
 -14   2  -2    3.17    0.55
  14   2   2    2.10    0.74
  16  -2   2   10.51    0.73
 -16  -2  -2    9.37    0.72
  16  -2   2    9.12    1.02
 -16  -2  -2    6.89    0.96
 -16  -2  -2    8.03    0.72
 -16   2  -2    9.38    0.87
  16   2   2    9.61    1.10
 -16   2  -2   11.98    0.91
  18  -2   2    0.68    0.66
 -18  -2  -2    0.76    0.50
  18  -2   2   -0.02    0.37
 -18  -2  -2    0.98    0.42
 -18   2  -2    0.16    0.54
 -18   2  -2   -0.20    0.62
  18   2   2    1.26    0.82
 -20  -2  -2   15.16    1.07
 -20  -2  -2   12.13    1.02
  20  -2   2   12.96    1.42
  20  -2   2   14.67    1.05
 -20   2  -2   17.00    1.27
  20   2   2   14.97    1.50
 -20   2  -2   13.01    1.23
  22  -2   2    0.39    0.80
 -22  -2  -2    0.52    0.64
  22  -2   2    0.06    0.52
  22   2   2    0.71    0.89
 -22   2  -2    0.68    0.86
 -23  -3   2    0.12    0.49
  23  -3  -2    1.06    0.80
  23  -3  -2    0.34    0.45
  23   3  -2    1.39    1.09
 -23   3   2    0.04    0.75
  21  -3  -2   -0.11    0.69
 -21  -3   2   -0.15    0.42
  21  -3  -2    0.17    0.40
 -21   3   2    0.05    0.64
  21   3  -2   -0.22    1.03
  19  -3  -2    0.45    0.34
  19  -3  -2   -0.05    0.64
 -19  -3   2   -0.02    0.38
 -19   3   2    0.62    0.55
  19   3  -2    1.08    1.04
 -19   3   2   -0.13    0.37
  17  -3  -2    1.03    0.32
 -17  -3   2    0.91    0.36
  17  -3  -2    0.41    0.62
 -17   3   2    0.89    0.35
 -17   3   2    1.08    0.50
  17   3  -2    1.44    1.00
  15  -3  -2    2.55    0.34
 -15  -3   2    2.83    0.41
  15  -3  -2    2.87    0.70
  15   3  -2    3.76    0.95
 -15   3   2    2.96    0.48
 -15   3   2    2.87    0.32
 -15   3   2    2.55    0.37
  13  -3  -2   -0.45    0.49
  13  -3  -2    0.27    0.22
 -13  -3   2    0.44    0.25
 -13  -3   2   -0.11    0.20
 -13   3   2    0.09    0.17
  13   3  -2   -0.12    0.68
 -13   3   2    0.03    0.32
 -13   3   2   -0.24    0.21
  11  -3  -2   39.24    2.08
 -11  -3   2   35.88    1.84
  11  -3  -2   37.88    1.86
 -11  -3   2   39.23    1.92
 -11   3   2   36.93    1.90
 -11   3   2   38.14    1.86
  11   3  -2   39.13    2.14
   9  -3  -2    5.92    0.38
   9  -3  -2    6.62    0.62
  -9  -3   2    6.34    0.44
   9  -3  -2    5.72    0.45
  -9  -3   2    5.46    0.36
  -9   3   2    6.04    0.39
  -9   3   2    7.08    0.46
   9   3  -2    4.46    0.57
   7  -3  -2    7.40    0.49
  -7  -3   2    7.27    0.42
   7  -3  -2    8.86    0.62
   7  -3  -2    7.22    0.42
  -7  -3   2    8.02    0.48
  -7   3   2    7.26    0.45
   7   3  -2    6.95    0.59
  -5  -3   2    0.30    0.13
   5  -3  -2    0.20    0.19
  -5  -3   2    0.16    0.10
   5  -3  -2    0.19    0.15
  -5   3   2    0.08    0.12
   5   3  -2   -0.40    0.20
  -3  -3   2    3.86    0.35
   3  -3  -2    4.20    0.32
   3  -3  -2    3.63    0.31
  -3  -3   2    3.40    0.26
  -3  -3   2    3.76    0.27
  -3   3   2    3.31    0.27
  -1  -3   2    8.18    0.45
  -1  -3   2    7.26    0.49
   1  -3  -2    8.08    0.48
  -1  -3   2    8.11    0.43
   1  -3  -2    7.44    0.42
  -1   3   2    7.31    0.46
  -1  -3  -2    0.08    0.16
  -1  -3  -2    0.12    0.13
   1  -3   2   -0.08    0.15
   1   3   2   -0.03    0.14
  -3  -3  -2    0.18    0.14
   3  -3   2    0.31    0.21
  -3  -3  -2    0.35    0.19
   3   3   2    0.60    0.23
  -3   3  -2    0.08    0.13
  -5  -3  -2   37.14    1.81
  -5  -3  -2   34.81    1.78
   5  -3   2   35.64    1.89
   5   3   2   36.43    1.88
  -5   3  -2   35.82    1.80
  -5   3  -2   35.16    1.75
   7  -3   2    2.13    0.21
   7  -3   2    2.13    0.41
  -7  -3  -2    1.84    0.27
   7  -3   2    2.35    0.21
  -7   3  -2    1.91    0.27
  -7   3  -2    2.45    0.29
   7   3   2    1.96    0.51
   7   3   2    1.76    0.24
  -9  -3  -2    2.61    0.44
  -9  -3  -2    2.00    0.32
   9  -3   2    2.88    0.27
   9  -3   2    2.78    0.52
   9   3   2    2.56    0.30
  -9   3  -2    3.15    0.36
  -9   3  -2    3.14    0.38
   9   3   2    2.82    0.65
 -11  -3  -2    2.23    0.36
  11  -3   2    1.99    0.27
 -11  -3  -2    2.38    0.51
  11  -3   2    1.40    0.52
 -11   3  -2    2.29    0.37
  11   3   2    2.21    0.75
  13  -3   2   -0.14    0.48
  13  -3   2   -0.03    0.22
 -13  -3  -2   -0.36    0.29
 -13  -3  -2    0.94    0.53
  13   3   2    1.44    0.77
 -13   3  -2    0.14    0.32
 -13   3  -2   -0.85    0.41
 -15  -3  -2    0.04    0.58
  15  -3   2   -0.69    0.51
  15  -3   2    0.12    0.28
 -15  -3  -2    0.14    0.35
 -15   3  -2    0.59    0.52
  15   3   2    0.54    0.78
 -15   3  -2    0.03    0.40
  17  -3   2    0.44    0.34
 -17  -3  -2    0.32    0.41
  17  -3   2    1.17    0.66
  17   3   2    0.96    0.80
 -17   3  -2    1.15    0.62
 -17   3  -2    0.42    0.50
  19  -3   2    0.12    0.68
 -19  -3  -2    0.63    0.47
  19  -3   2    0.56    0.41
  19   3   2    2.22    0.87
 -19   3  -2    0.55    0.71
 -19   3  -2    0.16    0.56
  21  -3   2    0.20    0.47
 -21  -3  -2   -0.15    0.50
  21  -3   2    0.44    0.77
 -21   3  -2   -0.73    0.81
 -21   3  -2   -0.17    0.66
  21   3   2    1.27    0.94
  24   4  -2    2.41    1.24
 -22  -4   2    5.24    0.71
  22  -4  -2    5.76    0.63
  22  -4  -2    5.65    1.04
  22   4  -2    4.53    1.31
  20  -4  -2   -0.15    0.69
  20  -4  -2   -0.02    0.37
 -20  -4   2   -0.16    0.43
  20   4  -2   -0.31    1.07
 -20   4   2   -0.11    0.44
 -18  -4   2    7.19    0.69
  18  -4  -2    8.44    1.04
  18  -4  -2    8.13    0.62
  18   4  -2    6.54    1.30
 -18   4   2    7.47    0.71
 -16  -4   2    0.70    0.35
  16  -4  -2    0.54    0.28
  16  -4  -2   -0.26    0.60
  16   4  -2   -0.94    0.89
 -16   4   2    0.69    0.34
  14  -4  -2   28.64    1.80
 -14  -4   2   27.87    1.56
  14  -4  -2   29.54    1.47
 -14   4   2   30.08    1.56
  14   4  -2   27.93    1.96
 -14   4   2   28.38    1.47
 -12  -4   2    0.63    0.20
  12  -4  -2    0.26    0.19
  12  -4  -2    0.34    0.47
 -12  -4   2    0.11    0.25
 -12   4   2    0.39    0.32
  12   4  -2    0.52    0.59
 -12   4   2    0.40    0.19
 -10  -4   2   12.15    0.67
  10  -4  -2   12.13    0.77
  10  -4  -2   11.40    0.92
 -10  -4   2   11.82    0.75
  10  -4  -2   12.79    0.66
 -10   4   2   12.43    0.69
  10   4  -2   12.82    0.99
 -10   4   2   11.96    0.75
  -8  -4   2   24.90    1.25
  -8  -4   2   26.30    1.31
   8  -4  -2   25.59    1.32
   8  -4  -2   25.41    1.42
  -8   4   2   23.78    1.28
  -8   4   2   24.88    1.27
   8   4  -2   25.38    1.42
   6  -4  -2   23.21    1.27
  -6  -4   2   23.01    1.19
  -6  -4   2   23.00    1.15
   6  -4  -2   22.72    1.20
   6   4  -2   22.31    1.26
  -6   4   2   23.03    1.17
  -4  -4   2   71.80    3.41
  -4  -4   2   70.36    3.39
   4  -4  -2   72.61    3.43
  -4  -4   2   68.78    3.46
   4  -4  -2   70.81    3.44
  -4   4   2   69.99    3.41
   2  -4  -2  141.85    6.60
   2  -4  -2  140.10    6.58
  -2  -4   2  136.80    6.63
  -2  -4   2  134.58    6.58
  -2  -4   2  142.36    6.57
  -2   4   2  134.33    6.58
   0  -4  -2   37.49    1.88
   0  -4   2   38.97    1.83
   0  -4   2   38.79    1.93
   0  -4  -2   36.44    1.84
   0  -4   2   37.99    1.87
   0   4   2   36.99    1.87
  -2  -4  -2   23.04    1.20
   2  -4   2   22.65    1.27
  -2  -4  -2   23.33    1.22
   2   4   2   23.59    1.19
  -4  -4  -2  176.35    8.56
   4  -4   2  177.61    8.66
  -4  -4  -2  185.18    8.57
   4   4   2  181.75    8.58
  -4   4  -2  178.63    8.57
  -6  -4  -2   63.04    3.09
  -6  -4  -2   64.76    3.10
   6  -4   2   63.06    3.21
  -6   4  -2   62.41    3.10
  -6   4  -2   61.62    3.04
   6   4   2   63.59    3.17
   8  -4   2   16.30    1.09
  -8  -4  -2   14.93    0.91
  -8  -4  -2   16.40    0.96
  -8   4  -2   15.57    0.92
  -8   4  -2   14.80    0.96
   8   4   2   15.22    1.20
  10  -4   2    4.68    0.36
 -10  -4  -2    4.72    0.54
  10  -4   2    5.25    0.69
 -10  -4  -2    4.58    0.46
  10   4   2    4.34    0.83
 -10   4  -2    4.68    0.47
 -12  -4  -2   12.91    0.83
  12  -4   2   11.19    1.05
  12  -4   2   12.06    0.70
 -12  -4  -2   11.38    0.94
  12   4   2   12.72    1.23
 -12   4  -2   10.45    0.83
  14  -4   2   -0.40    0.24
  14  -4   2   -0.58    0.50
 -14  -4  -2    1.77    0.55
 -14  -4  -2   -0.29    0.35
  14   4   2   -0.12    0.78
 -14   4  -2    0.32    0.38
  16  -4   2   15.17    1.40
 -16  -4  -2   16.38    1.09
  16  -4   2   16.08    0.97
 -16   4  -2   15.93    1.16
  16   4   2   17.31    1.56
 -18  -4  -2    1.70    0.53
  18  -4   2    1.56    0.39
  18  -4   2    0.78    0.68
  18   4   2    1.61    0.89
 -18   4  -2    0.82    0.52
  20  -4   2    3.79    0.55
 -20  -4  -2    3.54    0.66
  20  -4   2    3.03    0.90
 -20   4  -2    2.02    0.72
  20   4   2    4.71    1.07
  23  -5  -2    0.52    0.85
  23  -5  -2    0.89    0.46
 -23  -5   2   -0.21    0.53
  23   5  -2    0.42    1.28
  21  -5  -2    1.12    0.40
  21  -5  -2    1.77    0.85
 -21  -5   2    1.26    0.55
  21   5  -2   -0.08    1.16
 -21   5   2    1.57    0.54
  19  -5  -2   -0.19    0.71
  19  -5  -2    0.25    0.32
 -19  -5   2    0.52    0.44
  19   5  -2   -0.10    1.12
 -19   5   2   -0.19    0.40
 -17  -5   2    2.88    0.49
  17  -5  -2    3.90    0.82
  17  -5  -2    2.82    0.35
  17   5  -2    3.18    1.11
 -17   5   2    3.17    0.50
  15  -5  -2    1.75    0.66
  15  -5  -2    0.78    0.24
 -15  -5   2    1.05    0.39
 -15   5   2    0.80    0.35
  15   5  -2    1.29    0.90
  13  -5  -2    9.28    0.94
 -13  -5   2    8.90    0.72
 -13   5   2    9.03    0.71
  13   5  -2    9.77    1.09
  11  -5  -2    5.03    0.48
 -11  -5   2    3.77    0.35
 -11  -5   2    3.75    0.45
  11  -5  -2    4.37    0.65
 -11   5   2    5.15    0.38
  11   5  -2    4.34    0.71
   9  -5  -2    9.92    0.70
  -9  -5   2    9.81    0.67
  -9  -5   2   10.50    0.60
   9  -5  -2    9.34    0.85
  -9   5   2    9.49    0.60
   9   5  -2    9.95    0.86
  -7  -5   2    6.94    0.52
   7  -5  -2    6.48    0.55
   7  -5  -2    7.53    0.66
  -7  -5   2    6.87    0.47
  -7   5   2    6.59    0.47
   7   5  -2    8.13    0.69
  -5  -5   2    0.84    0.21
  -5  -5   2    0.34    0.27
  -5  -5   2    0.61    0.19
   5  -5  -2    0.71    0.25
   5  -5  -2    0.61    0.24
  -5   5   2    0.76    0.19
   3  -5  -2   17.37    0.96
  -3  -5   2   17.40    1.00
  -3  -5   2   16.63    0.91
   3  -5  -2   17.49    0.94
  -3  -5   2   16.85    0.92
  -3   5   2   16.65    0.93
  -1  -5   2    1.22    0.22
   1  -5  -2    1.39    0.28
   1  -5  -2    0.98    0.19
  -1  -5   2    1.31    0.19
  -1  -5   2    1.07    0.26
  -1   5   2    1.00    0.21
   1  -5   2    8.30    0.47
  -1  -5  -2    8.13    0.52
  -1  -5  -2    8.65    0.58
   1  -5   2    7.37    0.61
   1  -5   2    7.48    0.53
  -3  -5  -2    0.31    0.25
   3  -5   2    0.77    0.29
  -3  -5  -2    0.53    0.22
   3   5   2    0.84    0.25
  -5  -5  -2    2.43    0.33
  -5  -5  -2    2.95    0.37
   5  -5   2    2.42    0.43
  -5   5  -2    3.39    0.37
   5   5   2    2.67    0.44
  -7  -5  -2    2.08    0.34
   7  -5   2    3.53    0.54
  -7  -5  -2    3.17    0.41
   7   5   2    2.37    0.58
  -7   5  -2    3.05    0.36
  -9  -5  -2   22.57    1.27
  -9  -5  -2   23.37    1.30
   9  -5   2   23.33    1.48
  -9   5  -2   21.42    1.27
   9   5   2   22.44    1.56
 -11  -5  -2   17.77    1.09
 -11  -5  -2   17.52    1.12
  11  -5   2   19.67    1.34
  11   5   2   16.59    1.49
 -11   5  -2   16.98    1.10
 -13  -5  -2    0.65    0.41
  13  -5   2    0.39    0.53
 -13  -5  -2    0.49    0.47
 -13   5  -2    0.56    0.35
  13   5   2    1.42    0.87
 -15  -5  -2    3.03    0.54
  15  -5   2    2.46    0.70
 -15   5  -2    2.43    0.52
  15   5   2    2.17    0.93
  17  -5   2    2.24    0.39
 -17  -5  -2    1.65    0.55
  17  -5   2    2.28    0.79
  17   5   2    3.64    0.98
 -17   5  -2    1.98    0.59
 -19  -5  -2    0.92    0.57
  19  -5   2    0.29    0.39
  19  -5   2    0.97    0.81
  19   5   2    2.14    0.97
 -19   5  -2    0.99    0.61
  22  -6  -2    1.24    0.92
 -22  -6   2   -0.23    0.56
 -22   6   2   -0.15    0.57
  22   6  -2    1.71    1.34
 -20  -6   2    1.67    0.56
  20  -6  -2    2.34    0.88
  20   6  -2    0.57    1.22
 -20   6   2    2.35    0.58
 -18  -6   2    0.59    0.45
  18  -6  -2    1.20    0.78
 -18   6   2    0.68    0.44
  18   6  -2   -0.04    1.11
 -16  -6   2    0.91    0.44
  16  -6  -2    0.47    0.67
  16   6  -2    0.99    1.00
 -16   6   2    0.46    0.37
  14  -6  -2    0.27    0.59
 -14  -6   2   -0.30    0.35
  14   6  -2   -0.52    0.80
 -14   6   2   -0.08    0.34
 -12  -6   2   47.32    2.48
  12  -6  -2   49.37    2.51
  12  -6  -2   47.81    2.66
  12   6  -2   48.97    2.73
  10  -6  -2   36.79    2.08
 -10  -6   2   36.53    1.85
 -10  -6   2   35.38    1.92
  10  -6  -2   37.40    1.95
 -10   6   2   37.64    1.85
  10   6  -2   37.00    2.11
   8  -6  -2    1.99    0.43
  -8  -6   2    1.33    0.28
   8  -6  -2    1.18    0.31
  -8  -6   2    1.29    0.31
   8   6  -2    1.31    0.48
  -8   6   2    2.11    0.29
   6  -6  -2   24.93    1.36
  -6  -6   2   23.12    1.28
   6  -6  -2   24.15    1.31
  -6  -6   2   23.64    1.25
  -6   6   2   22.41    1.24
   4  -6  -2    0.00    0.25
  -4  -6   2    0.25    0.28
  -4  -6   2    0.21    0.20
  -4  -6   2    0.00    0.21
   4  -6  -2    0.07    0.21
  -4   6   2    0.02    0.20
  -2  -6   2   11.86    0.77
   2  -6  -2   13.65    0.77
  -2  -6   2   12.45    0.85
   2  -6  -2   12.38    0.81
  -2  -6   2   13.29    0.75
  -2   6   2   13.45    0.78
   0  -6   2    0.34    0.26
   0  -6  -2   -0.02    0.20
   0  -6   2   -0.15    0.22
   0  -6  -2    0.11    0.27
   0  -6   2    0.35    0.17
   0   6   2    0.17    0.22
   2  -6   2    1.30    0.29
  -2  -6  -2    1.77    0.36
   2  -6   2    1.68    0.36
   2   6   2    1.50    0.32
  -2   6  -2    1.36    0.23
  -4  -6  -2   25.04    1.42
  -4  -6  -2   27.52    1.42
   4  -6   2   25.96    1.53
   4   6   2   26.25    1.43
  -6  -6  -2    5.43    0.54
   6  -6   2    5.96    0.69
  -6  -6  -2    5.55    0.54
   6   6   2    5.16    0.63
  -6   6  -2    6.11    0.55
   8  -6   2   38.67    2.19
  -8  -6  -2   39.29    2.02
  -8  -6  -2   38.67    2.02
   8   6   2   39.74    2.19
  -8   6  -2   36.88    2.02
 -10  -6  -2    0.67    0.41
 -10  -6  -2    0.53    0.36
  10  -6   2    0.59    0.49
  10   6   2   -0.42    0.74
 -10   6  -2    1.03    0.33
  12  -6   2   10.23    1.07
 -12  -6  -2   10.83    0.88
 -12  -6  -2   11.03    0.87
 -12   6  -2   10.52    0.85
  12   6   2   10.07    1.21
  14  -6   2    8.25    0.99
 -14  -6  -2    4.64    0.62
 -14   6  -2    5.06    0.63
  14   6   2    2.61    1.54
  16  -6   2    1.49    0.75
 -16  -6  -2    0.57    0.50
 -16   6  -2    1.37    0.51
  18  -6   2    2.05    0.82
 -18  -6  -2    0.87    0.56
 -18   6  -2    1.10    0.57
  19  -7  -2    0.64    0.78
 -19  -7   2    0.48    0.51
  19   7  -2   -0.55    1.27
 -19   7   2    0.75    0.49
 -17  -7   2    0.84    0.47
  17  -7  -2    1.86    0.78
  17   7  -2   -1.24    1.09
 -17   7   2    1.18    0.48
  15  -7  -2   -0.05    0.64
 -15  -7   2    0.35    0.41
  15   7  -2   -1.02    0.90
 -15   7   2    0.24    0.37
  13  -7  -2    2.32    0.67
 -13  -7   2    2.29    0.47
  13   7  -2    1.83    0.83
 -11  -7   2    0.84    0.38
  11  -7  -2    0.28    0.47
  11  -7  -2    0.61    0.34
  11   7  -2    0.17    0.64
   9  -7  -2    1.97    0.50
  -9  -7   2    1.56    0.38
   9  -7  -2    1.25    0.35
  -9  -7   2    1.57    0.33
  -9   7   2    1.32    0.29
   9   7  -2    2.26    0.59
  -7  -7   2    9.96    0.71
   7  -7  -2    9.27    0.76
   7  -7  -2   10.98    0.84
  -7  -7   2   10.11    0.73
   7   7  -2   10.59    0.93
  -7   7   2    9.94    0.67
  -5  -7   2    0.28    0.28
  -5  -7   2    0.35    0.35
   5  -7  -2    0.05    0.27
   5  -7  -2    0.40    0.29
  -5  -7   2    0.13    0.25
  -5   7   2    0.53    0.25
   3  -7  -2    0.21    0.31
   3  -7  -2    0.41    0.25
  -3  -7   2    0.18    0.27
  -3  -7   2   -0.38    0.22
  -3  -7   2    0.51    0.33
  -3   7   2    0.07    0.25
   1  -7  -2    8.84    0.64
   1  -7  -2    9.46    0.73
  -1  -7   2    8.57    0.68
  -1  -7   2    9.13    0.75
  -1  -7   2    9.01    0.61
  -1   7   2    9.86    0.67
   1  -7   2    7.49    0.62
   1  -7   2    9.07    0.76
  -1  -7  -2    6.33    0.58
  -1  -7  -2    8.11    0.67
   1   7   2    7.56    0.60
  -1   7  -2    7.88    0.56
   3  -7   2   24.87    1.51
   3  -7   2   22.96    1.38
  -3  -7  -2   27.08    1.42
   3   7   2   27.04    1.46
  -3   7  -2   23.66    1.29
   5  -7   2    2.07    0.48
  -5  -7  -2    1.48    0.43
  -5  -7  -2    1.99    0.41
  -7  -7  -2    0.31    0.34
  -7  -7  -2    0.61    0.41
   7  -7   2    0.52    0.46
  -7   7  -2    0.19    0.28
   9  -7   2   -0.19    0.44
  -9  -7  -2   -0.48    0.34
  -9  -7  -2    0.34    0.41
  -9   7  -2   -0.01    0.29
  11  -7   2    0.22    0.55
 -11  -7  -2   -0.35    0.43
 -11  -7  -2   -0.30    0.38
 -11   7  -2    0.18    0.34
  13  -7   2    0.87    0.63
 -13  -7  -2    1.25    0.47
 -13   7  -2    0.44    0.40
 -15  -7  -2    0.62    0.51
  15  -7   2   -0.24    0.64
 -15   7  -2    0.26    0.43
 -17  -7  -2    2.22    0.63
  17  -7   2    3.22    0.86
 -17   7  -2    2.87    0.64
 -18  -8   2    0.31    0.52
  18  -8  -2    0.87    0.82
 -18   8   2    0.18    0.48
  18   8  -2   -1.77    1.41
 -16  -8   2   -1.06    0.42
  16  -8  -2    0.34    0.68
 -16   8   2   -0.08    0.43
  16   8  -2   -2.01    1.02
  14  -8  -2    0.47    0.63
 -14  -8   2   -0.09    0.44
  14   8  -2   -1.72    0.86
 -14   8   2    0.51    0.44
  12  -8  -2   -0.45    0.33
 -12  -8   2    0.08    0.41
  12  -8  -2    1.15    0.58
  12   8  -2    0.01    0.76
  10  -8  -2    0.45    0.48
  10  -8  -2    0.04    0.34
 -10  -8   2    0.20    0.36
  10   8  -2    0.07    0.63
   8  -8  -2    0.14    0.34
   8  -8  -2    0.67    0.43
  -8  -8   2    0.10    0.34
  -8  -8   2    0.13    0.34
   8   8  -2    0.22    0.58
  -6  -8   2    0.61    0.33
   6  -8  -2    0.18    0.33
   6  -8  -2    1.00    0.37
  -6  -8   2    0.36    0.33
  -6   8   2    0.52    0.29
  -4  -8   2    9.89    0.74
   4  -8  -2    9.52    0.79
   4  -8  -2   10.11    0.76
  -4  -8   2    9.05    0.84
  -4  -8   2   10.04    0.74
  -4   8   2    9.85    0.73
  -2  -8   2   10.00    0.75
  -2  -8   2    9.30    0.70
   2  -8  -2    8.41    0.70
   2  -8  -2    9.55    0.78
  -2  -8   2    9.59    0.83
  -2   8   2    9.48    0.72
   0  -8  -2    0.03    0.36
   0  -8   2   -0.12    0.32
   0  -8   2    0.14    0.35
   0   8   2    0.05    0.31
   0   8  -2    0.11    0.27
   2  -8   2    7.73    0.76
   2  -8   2    7.42    0.66
  -2  -8  -2    7.04    0.67
   2   8   2    6.57    0.62
  -4  -8  -2    9.36    0.77
   4  -8   2    8.55    0.86
  -6  -8  -2    6.94    0.69
  -6  -8  -2    7.63    0.73
   6  -8   2    8.34    0.88
  -6   8  -2    7.23    0.68
  -8  -8  -2    0.80    0.47
   8  -8   2    0.95    0.54
  -8  -8  -2   -0.30    0.38
  -8   8  -2    0.38    0.33
 -10  -8  -2    0.93    0.49
  10  -8   2    1.05    0.62
 -10  -8  -2    0.20    0.47
 -10   8  -2    0.50    0.36
  12  -8   2    1.17    0.67
 -12  -8  -2    0.38    0.49
 -12   8  -2    0.53    0.40
  14  -8   2    0.66    0.66
 -14  -8  -2    0.30    0.52
 -14   8  -2    0.18    0.43
  16  -8   2    1.83    0.82
 -16  -8  -2    0.33    0.56
 -16   8  -2    1.06    0.52
 -15  -9   2   -0.13    0.47
  15  -9  -2    0.57    0.70
 -15   9   2    0.66    0.47
 -13  -9   2   -0.09    0.45
  13  -9  -2    0.31    0.63
  11  -9  -2   -0.08    0.39
  11  -9  -2    0.63    0.52
 -11  -9   2    0.05    0.44
  11   9  -2   -0.51    1.08
  -9  -9   2    0.02    0.40
   9  -9  -2    0.33    0.47
   9  -9  -2    0.63    0.41
   9   9  -2   -0.08    0.67
  -7  -9   2    0.09    0.39
  -7  -9   2   -0.29    0.36
   7  -9  -2   -0.33    0.36
   7   9  -2    0.63    0.59
  -5  -9   2    0.65    0.37
  -5  -9   2    0.09    0.46
   5  -9  -2    0.50    0.40
  -5  -9   2    0.64    0.40
  -5   9   2    0.31    0.33
  -3  -9   2   -0.02    0.38
  -3  -9   2    0.01    0.34
   3  -9  -2   -0.07    0.39
  -3  -9   2   -0.21    0.40
  -3   9   2   -0.10    0.32
  -1  -9   2    0.77    0.40
   1  -9  -2    0.77    0.43
  -1  -9   2    0.50    0.40
  -1   9   2    1.03    0.38
   1   9  -2    0.68    0.34
   1  -9   2    0.30    0.41
   1  -9   2    0.14    0.37
  -1  -9  -2    0.18    0.42
   1   9   2   -0.05    0.35
   3  -9   2    3.56    0.60
  -3  -9  -2    3.64    0.57
   3   9   2    3.43    0.51
   5  -9   2    1.36    0.52
  -5  -9  -2    1.36    0.47
  -5   9  -2    0.80    0.43
   7  -9   2   -0.15    0.49
  -7  -9  -2    0.64    0.48
  -7   9  -2    0.13    0.36
  -9  -9  -2    3.24    0.59
   9  -9   2    3.62    0.75
  -9  -9  -2    2.13    0.54
  -9   9  -2    3.38    0.54
 -11  -9  -2    0.04    0.50
  11  -9   2    0.05    0.58
 -11   9  -2    0.46    0.40
 -13  -9  -2   -0.69    0.51
  13  -9   2    0.11    0.67
 -13   9  -2    0.71    0.45
 -14 -10   2    0.30    0.53
 -14  10   2   -0.40    0.49
 -12 -10   2   -0.42    0.48
  10 -10  -2    0.35    0.46
 -10 -10   2    0.34    0.48
   8 -10  -2    0.25    0.45
  -8 -10   2    0.20    0.44
  -6 -10   2   -0.21    0.41
  -6 -10   2    0.87    0.47
   6 -10  -2    0.15    0.45
  -4 -10   2    1.66    0.57
  -4 -10   2    2.44    0.53
   4 -10  -2    3.36    0.58
   2 -10  -2    0.82    0.47
  -2 -10   2   -0.16    0.44
  -2 -10   2    0.77    0.48
  -2  10   2    0.17    0.39
   0 -10   2    1.79    0.54
   0 -10   2    2.57    0.55
   0 -10  -2    2.03    0.53
   0  10   2    1.36    0.45
  -2 -10  -2    6.20    0.73
   2 -10   2    4.50    0.71
   2 -10   2    8.20    0.77
   2  10   2    5.95    0.66
  -4 -10  -2    0.45    0.50
   4 -10   2    0.10    0.46
   4  10   2    0.56    0.44
  -6 -10  -2   -0.34    0.50
   6 -10   2    0.65    0.53
   6  10   2    0.70    0.48
  -6  10  -2    0.45    0.44
  -8 -10  -2    0.20    0.53
   8 -10   2    0.37    0.58
  -8  10  -2    0.26    0.43
  10 -10   2    0.52    0.62
 -10  10  -2   -0.18    0.39
   9 -11  -2    0.90    0.56
  -9 -11   2    0.65    0.51
   7 -11  -2    1.76    0.58
   5 -11  -2   -0.52    0.46
  -5 -11   2    0.27    0.53
  -3 -11   2    0.97    0.53
   3 -11  -2    1.26    0.53
  -1 -11   2    0.63    0.54
   1 -11  -2    1.07    0.55
  -1  11   2   -0.10    0.43
  -1 -11  -2    0.24    0.52
   1  11   2    0.35    0.44
  -3 -11  -2    0.30    0.52
   3  11   2    0.70    0.49
  -5 -11  -2    1.11    0.58
   5 -11   2    1.61    0.63
   5  11   2    0.90    0.51
  -5  11  -2    1.61    0.58
   7 -11   2   -0.53    0.52
  -7 -11  -2    1.19    0.89
  -7  11  -2    0.74    0.48
   7  11   2    0.31    0.50
 -24   0   3    0.20    0.65
  24   0  -3    0.62    0.85
 -22   0   3    0.14    0.40
 -22   0   3   -0.25    0.56
  22   0  -3    0.45    0.43
  22   0  -3   -0.37    0.78
 -20   0   3   -0.19    0.50
  20   0  -3   -0.31    0.36
 -20   0   3    0.55    0.35
  20   0  -3   -0.12    0.78
  18   0  -3   -0.73    0.81
 -18   0   3   -0.11    0.42
 -18   0   3   -0.01    0.29
  18   0  -3   -0.20    0.31
 -16   0   3   -0.71    0.34
 -16   0   3    0.18    0.25
  16   0  -3   -0.56    0.75
  16   0  -3   -0.02    0.27
 -16   0   3   -0.13    0.26
 -14   0   3   -0.04    0.19
 -14   0   3   -0.06    0.30
  14   0  -3   -0.76    0.69
  14   0  -3   -0.35    0.20
 -14   0   3   -0.13    0.19
 -12   0   3    0.14    0.14
 -12   0   3   -0.24    0.23
 -12   0   3    0.37    0.18
  12   0  -3    0.34    0.58
  12   0  -3    0.08    0.18
  10   0  -3    0.47    0.44
 -10   0   3   -0.04    0.13
  10   0  -3   -0.12    0.14
 -10   0   3   -0.33    0.19
 -10   0   3    0.01    0.09
   8   0  -3    0.80    0.35
   8   0  -3    0.10    0.11
  -8   0   3    0.27    0.13
  -8   0   3    0.03    0.16
   6   0  -3    0.44    0.23
  -6   0   3   -0.24    0.12
   6   0  -3   -0.01    0.09
   6   0  -3    0.06    0.07
  -6   0   3   -0.04    0.10
   4   0  -3    0.14    0.07
   4   0  -3   -0.07    0.08
  -4   0   3    0.14    0.09
  -4   0   3   -0.04    0.09
   4   0  -3    0.03    0.12
  -2   0   3    0.17    0.08
  -2   0   3    0.04    0.08
   2   0  -3   -0.09    0.10
   2   0  -3   -0.12    0.06
  -2   0   3    0.04    0.07
   0   0  -3    0.08    0.13
   0   0  -3    0.07    0.09
   0   0   3   -0.13    0.08
   0   0   3    0.01    0.08
   0   0   3   -0.10    0.10
   2   0   3    0.03    0.08
   2   0   3   -0.22    0.15
  -2   0  -3    0.01    0.17
  -2   0  -3    1.13    0.16
   2   0   3   -0.01    0.10
  -4   0  -3   -0.06    0.21
   4   0   3    0.00    0.21
  -4   0  -3    0.02    0.15
   4   0   3    0.01    0.13
  -6   0  -3   -0.01    0.12
   6   0   3   -0.20    0.14
  -6   0  -3    0.21    0.21
   6   0   3   -0.30    0.25
  -6   0  -3   -0.05    0.23
   8   0   3    0.18    0.18
  -8   0  -3   -0.10    0.13
  -8   0  -3   -0.07    0.26
   8   0   3   -0.36    0.30
  -8   0  -3   -0.05    0.28
 -10   0  -3    0.17    0.33
 -10   0  -3   -0.07    0.18
 -10   0  -3   -0.05    0.35
  10   0   3   -0.53    0.40
  10   0   3    0.24    0.23
 -12   0  -3   -0.32    0.21
  12   0   3   -0.52    0.48
 -12   0  -3   -0.06    0.39
  12   0   3    0.34    0.28
 -12   0  -3    0.34    0.45
 -14   0  -3    0.28    0.28
 -14   0  -3   -0.35    0.45
 -14   0  -3    0.31    0.54
  14   0   3   -0.04    0.54
  16   0   3    0.11    0.41
 -16   0  -3    0.40    0.64
 -16   0  -3    0.44    0.55
  16   0   3    0.56    0.65
  18   0   3    0.65    0.72
 -18   0  -3   -0.18    0.71
  18   0   3    0.07    0.45
 -18   0  -3    0.00    0.63
  20   0   3    0.48    0.80
  20   0   3    0.89    0.54
 -20   0  -3    0.87    0.76
  22   0   3    0.75    0.92
 -22   0  -3    0.01    0.81
  22   0   3    0.37    0.56
  25  -1  -3    2.36    0.98
 -25  -1   3    3.04    0.73
  25  -1  -3    2.50    0.62
 -25  -1   3    2.52    0.59
  25   1  -3    3.02    1.09
 -25   1   3    2.82    0.83
 -23  -1   3    1.83    0.62
 -23  -1   3    1.73    0.51
  23  -1  -3    1.88    0.54
  23  -1  -3    3.06    0.89
  23   1  -3    1.87    0.97
 -23   1   3    2.87    0.73
 -21  -1   3    0.86    0.40
  21  -1  -3    0.78    0.79
  21  -1  -3    0.48    0.42
 -21  -1   3    0.56    0.49
  21   1  -3    0.61    0.91
 -21   1   3    0.59    0.36
 -21   1   3    0.76    0.57
 -19  -1   3    0.89    0.45
 -19  -1   3    1.39    0.39
  19  -1  -3    0.90    0.37
  19  -1  -3    0.87    0.77
 -19   1   3    0.35    0.32
  19   1  -3    0.71    0.87
 -19   1   3    1.06    0.52
 -17  -1   3    9.64    0.71
  17  -1  -3   10.10    0.71
 -17  -1   3    9.71    0.71
  17  -1  -3    8.14    1.12
 -17   1   3   10.57    0.78
 -17   1   3    9.38    0.69
  17   1  -3   10.56    0.71
  17   1  -3    9.27    1.22
 -17   1   3   10.39    0.68
  15  -1  -3    4.76    0.89
  15  -1  -3    4.45    0.41
 -15  -1   3    2.96    0.44
 -15  -1   3    4.10    0.44
 -15  -1   3    5.32    0.46
  15   1  -3    4.65    0.97
  15   1  -3    5.25    0.43
 -15   1   3    4.84    0.51
 -15   1   3    4.08    0.40
 -15   1   3    3.75    0.38
 -13  -1   3    4.23    0.39
  13  -1  -3    5.13    0.39
 -13  -1   3    3.38    0.39
 -13  -1   3    5.80    0.43
  13  -1  -3    5.10    0.79
 -13   1   3    4.47    0.44
 -13   1   3    4.63    0.38
  13   1  -3    4.29    0.80
 -13   1   3    4.91    0.37
  13   1  -3    4.78    0.38
  11  -1  -3   36.88    2.07
 -11  -1   3   35.93    1.82
 -11  -1   3   37.09    1.80
  11  -1  -3   36.38    1.80
 -11   1   3   37.32    1.79
 -11   1   3   36.75    1.82
 -11   1   3   35.84    1.81
  11   1  -3   36.45    1.80
  11   1  -3   35.85    2.05
  -9  -1   3   18.02    0.93
  -9  -1   3   18.14    0.95
   9  -1  -3   18.13    0.92
   9  -1  -3   18.47    1.19
   9  -1  -3   17.52    0.92
  -9   1   3   17.50    0.93
   9   1  -3   18.07    0.92
  -9   1   3   18.57    0.95
   9   1  -3   19.61    1.13
  -7  -1   3  211.25   10.06
   7  -1  -3  211.15   10.04
   7  -1  -3  214.85   10.05
   7  -1  -3  217.85   10.16
  -7  -1   3  207.38   10.03
  -7   1   3  213.25   10.05
  -7   1   3  216.46   10.06
   7   1  -3  211.28   10.13
   7   1  -3  211.01   10.04
  -5  -1   3  551.55   26.42
   5  -1  -3  540.88   26.42
   5  -1  -3  590.23   26.48
   5  -1  -3  564.79   26.43
  -5  -1   3  565.54   26.43
   5   1  -3  562.22   26.48
  -5   1   3  558.72   26.42
   5   1  -3  545.35   26.41
  -5   1   3  572.99   26.44
   3  -1  -3  851.27   39.02
  -3  -1   3  862.65   39.01
   3  -1  -3  805.40   39.02
  -3  -1   3  834.09   39.07
   3  -1  -3  811.10   38.99
  -3   1   3  811.47   39.03
  -3   1   3  824.65   39.00
   3   1  -3  829.10   39.02
   1  -1  -3   10.12    0.53
   1  -1  -3   10.79    0.57
  -1  -1   3   10.62    0.52
  -1  -1   3    9.73    0.51
  -1  -1   3   10.07    0.51
  -1  -1   3   10.44    0.57
   1   1  -3    9.88    0.51
   1   1  -3   10.77    0.55
  -1   1   3   10.51    0.53
  -1   1   3   10.03    0.54
  -1  -1  -3  321.32   13.95
   1  -1   3  305.49   13.89
   1  -1   3  274.35   13.95
  -1  -1  -3  285.27   13.89
  -1   1  -3  292.04   13.89
   1   1   3  283.80   13.90
   1   1   3  295.08   13.90
  -1   1  -3  299.77   13.93
   1   1   3  296.10   13.89
  -3  -1  -3   49.87    2.43
  -3  -1  -3   49.65    2.42
   3  -1   3   51.20    2.42
   3  -1   3   49.77    2.51
  -3  -1  -3   53.85    2.50
   3   1   3   50.07    2.43
  -3   1  -3   49.49    2.42
   3   1   3   49.65    2.46
  -3   1  -3   50.56    2.47
  -5  -1  -3  121.69    5.82
   5  -1   3  121.58    5.83
  -5  -1  -3  120.94    5.74
   5  -1   3  123.00    5.74
  -5  -1  -3  121.03    5.74
  -5   1  -3  121.39    5.79
   5   1   3  121.84    5.75
  -5   1  -3  123.30    5.74
   5   1   3  111.74    5.79
  -7  -1  -3   29.16    1.54
   7  -1   3   29.51    1.65
  -7  -1  -3   32.40    1.66
  -7  -1  -3   30.75    1.52
   7  -1   3   30.30    1.52
   7   1   3   29.82    1.64
  -7   1  -3   30.15    1.54
   7   1   3   31.34    1.53
  -7   1  -3   30.71    1.59
  -9  -1  -3  164.02    7.83
  -9  -1  -3  165.61    7.96
   9  -1   3  166.05    7.98
   9  -1   3  166.73    7.84
  -9  -1  -3  162.18    7.84
   9   1   3  163.26    7.84
  -9   1  -3  165.80    7.85
   9   1   3  163.23    7.97
  -9   1  -3  165.51    7.92
 -11  -1  -3    0.05    0.24
 -11  -1  -3    0.07    0.46
  11  -1   3    0.08    0.46
 -11  -1  -3    0.00    0.36
 -11   1  -3    0.53    0.39
 -11   1  -3    0.53    0.37
  11   1   3    0.74    0.52
  11   1   3    0.35    0.28
 -13  -1  -3   25.75    1.39
 -13  -1  -3   22.56    1.55
  13  -1   3   23.38    1.31
  13  -1   3   24.64    1.59
 -13  -1  -3   23.10    1.29
  13   1   3   24.48    1.33
 -13   1  -3   25.54    1.43
  13   1   3   23.23    1.59
 -13   1  -3   22.94    1.45
  15  -1   3   -0.04    0.34
  15  -1   3    0.12    0.60
 -15  -1  -3    0.31    0.31
 -15  -1  -3    0.12    0.46
 -15  -1  -3    0.38    0.63
 -15   1  -3    0.69    0.54
  15   1   3    0.50    0.38
  15   1   3    0.52    0.65
 -15   1  -3    0.38    0.52
 -17  -1  -3   35.65    1.96
 -17  -1  -3   32.96    1.88
 -17  -1  -3   29.24    2.05
  17  -1   3   30.96    2.08
  17  -1   3   34.37    1.79
 -17   1  -3   28.99    1.97
  17   1   3   33.91    2.13
 -17   1  -3   35.62    1.95
 -19  -1  -3    0.31    0.64
  19  -1   3    0.67    0.75
  19  -1   3   -0.01    0.46
 -19   1  -3    0.13    0.70
 -19   1  -3    0.63    0.72
  19   1   3    1.34    0.80
 -21  -1  -3    5.67    0.89
  21  -1   3    6.29    0.73
  21  -1   3    5.74    1.09
 -21   1  -3    5.49    0.98
  21   1   3    8.71    1.19
  24  -2  -3    1.07    0.50
 -24  -2   3   -0.26    0.55
  24  -2  -3    1.16    0.84
 -24  -2   3    0.67    0.50
 -24   2   3    0.25    0.73
  24   2  -3    0.53    1.03
  22  -2  -3    0.59    0.44
  22  -2  -3    1.25    0.80
 -22  -2   3    1.17    0.50
 -22  -2   3    0.18    0.43
 -22   2   3    0.92    0.65
  22   2  -3    1.45    1.05
  20  -2  -3    4.22    0.90
  20  -2  -3    3.85    0.51
 -20  -2   3    3.63    0.52
 -20  -2   3    4.42    0.54
 -20   2   3    4.82    0.49
  20   2  -3    3.62    1.10
 -20   2   3    5.44    0.68
  18  -2  -3    1.89    0.37
 -18  -2   3    1.74    0.42
  18  -2  -3    2.35    0.74
 -18  -2   3    1.21    0.37
  18   2  -3   -0.21    0.94
 -18   2   3    1.33    0.49
 -18   2   3    1.80    0.35
 -18   2   3    1.30    0.35
 -16  -2   3    3.66    0.43
  16  -2  -3    4.01    0.81
  16  -2  -3    3.76    0.42
 -16  -2   3    4.04    0.45
  16   2  -3    4.05    1.01
 -16   2   3    4.28    0.40
 -16   2   3    4.32    0.53
 -16   2   3    4.49    0.44
  14  -2  -3    1.12    0.62
  14  -2  -3    0.61    0.24
 -14  -2   3    0.76    0.28
 -14  -2   3    0.64    0.25
  14   2  -3    0.42    0.74
 -14   2   3    0.58    0.22
 -14   2   3    0.36    0.22
 -14   2   3    0.95    0.34
  14   2  -3    0.46    0.24
  12  -2  -3   42.36    2.09
 -12  -2   3   41.20    2.12
 -12  -2   3   41.10    2.07
  12  -2  -3   43.71    2.34
  12   2  -3   44.60    2.37
 -12   2   3   42.53    2.12
  12   2  -3   43.35    2.09
 -12   2   3   43.80    2.11
 -12   2   3   40.93    2.09
  10  -2  -3   38.77    2.03
 -10  -2   3   35.66    1.86
  10  -2  -3   37.66    1.85
  10  -2  -3   36.23    1.82
 -10   2   3   38.67    1.85
 -10   2   3   37.38    1.83
  10   2  -3   36.28    2.01
  -8  -2   3    9.93    0.59
   8  -2  -3   10.68    0.77
   8  -2  -3   10.20    0.58
   8  -2  -3    9.80    0.56
  -8   2   3   10.53    0.58
  -8   2   3   10.57    0.59
   8   2  -3   10.62    0.74
  -6  -2   3    0.21    0.12
   6  -2  -3    0.31    0.11
   6  -2  -3   -0.16    0.29
   6  -2  -3    0.20    0.13
   6   2  -3   -0.40    0.21
  -6   2   3    0.14    0.13
  -6   2   3    0.04    0.15
   4  -2  -3   24.84    1.25
  -4  -2   3   25.37    1.22
   4  -2  -3   25.23    1.23
   4  -2  -3   23.79    1.19
  -4  -2   3   25.72    1.28
   4   2  -3   24.34    1.19
  -4   2   3   23.91    1.23
  -4   2   3   24.09    1.21
  -2  -2   3   11.74    0.58
   2  -2  -3   10.95    0.58
   2  -2  -3   12.42    0.64
  -2  -2   3   10.87    0.65
   2  -2  -3   11.08    0.58
  -2   2   3   11.34    0.59
   2   2  -3   11.21    0.59
  -2   2   3   11.55    0.61
   0  -2  -3    1.63    0.22
   0  -2   3    1.65    0.24
   0  -2  -3    1.51    0.15
   0   2   3    1.94    0.17
   0   2  -3    1.84    0.18
   0   2   3    1.54    0.18
   2  -2   3   61.50    2.98
  -2  -2  -3   59.25    2.86
  -2  -2  -3   64.52    2.94
  -2  -2  -3   59.23    2.86
   2   2   3   59.42    2.87
   2   2   3   59.67    2.90
  -2   2  -3   60.29    2.91
  -2   2  -3   57.93    2.87
  -4  -2  -3   54.12    2.62
  -4  -2  -3   52.81    2.59
  -4  -2  -3   51.47    2.59
   4  -2   3   54.73    2.72
   4  -2   3   56.46    2.58
  -4  -2  -3   57.26    2.68
  -4   2  -3   52.65    2.60
  -4   2  -3   53.31    2.64
   4   2   3   53.00    2.66
   4   2   3   54.38    2.60
  -6  -2  -3    0.90    0.21
   6  -2   3    0.54    0.16
  -6  -2  -3    0.30    0.17
   6  -2   3    0.52    0.29
  -6  -2  -3    1.04    0.34
  -6   2  -3    0.48    0.22
  -6   2  -3    0.56    0.21
   6   2   3    0.20    0.35
   6   2   3    0.37    0.18
  -8  -2  -3    1.01    0.23
   8  -2   3    0.91    0.20
   8  -2   3    0.76    0.38
  -8  -2  -3    0.88    0.27
  -8  -2  -3    0.84    0.41
  -8   2  -3    1.00    0.26
   8   2   3    0.90    0.22
   8   2   3    0.37    0.42
  -8   2  -3    0.84    0.29
 -10  -2  -3   -0.30    0.47
 -10  -2  -3   -0.11    0.22
  10  -2   3   -0.09    0.19
  10  -2   3   -0.26    0.39
 -10  -2  -3   -0.14    0.30
  10   2   3    0.13    0.25
  10   2   3   -1.34    0.48
 -10   2  -3    0.09    0.34
 -10   2  -3   -0.10    0.26
 -12  -2  -3    8.66    0.63
  12  -2   3    7.87    0.86
  12  -2   3    7.82    0.59
 -12  -2  -3    6.79    0.86
 -12  -2  -3    7.84    0.62
 -12   2  -3    9.57    0.74
 -12   2  -3    7.81    0.72
  12   2   3    8.21    0.92
  12   2   3    8.87    0.66
 -14  -2  -3    0.32    0.42
  14  -2   3    0.02    0.27
 -14  -2  -3   -0.26    0.64
 -14  -2  -3   -0.15    0.31
  14  -2   3   -0.56    0.50
 -14   2  -3   -0.24    0.52
 -14   2  -3   -0.50    0.39
  14   2   3   -0.19    0.62
 -16  -2  -3    0.37    0.74
 -16  -2  -3    1.29    0.50
 -16  -2  -3    1.64    0.42
  16  -2   3    0.31    0.36
  16  -2   3    1.27    0.67
 -16   2  -3    1.53    0.62
 -16   2  -3    0.55    0.51
  16   2   3    1.10    0.72
 -18  -2  -3    0.87    0.54
 -18  -2  -3    0.55    0.42
  18  -2   3    0.07    0.39
  18  -2   3   -1.07    0.64
 -18   2  -3    0.07    0.59
  18   2   3    0.20    0.72
 -18   2  -3    0.05    0.68
 -20  -2  -3    0.70    0.62
  20  -2   3    2.18    0.83
  20  -2   3    1.54    0.53
  20   2   3    0.74    0.85
 -20   2  -3    2.82    0.81
 -20   2  -3    0.70    0.80
 -25  -3   3   -0.47    0.52
  25  -3  -3    1.07    0.84
 -25   3   3    0.63    0.81
  25   3  -3    1.19    1.19
  23  -3  -3    2.87    0.88
 -23  -3   3    1.03    0.52
  23  -3  -3    1.92    0.50
  23   3  -3    2.56    1.22
 -23   3   3    1.44    0.74
 -21  -3   3    0.41    0.43
  21  -3  -3    0.55    0.38
  21  -3  -3    0.58    0.72
  21   3  -3    1.70    1.14
 -21   3   3    0.46    0.61
  19  -3  -3   19.53    1.63
  19  -3  -3   22.53    1.23
 -19  -3   3   22.66    1.31
 -19   3   3   21.74    1.38
 -19   3   3   22.09    1.28
  19   3  -3   18.64    1.89
  17  -3  -3   16.51    1.45
  17  -3  -3   19.58    1.06
 -17  -3   3   18.45    1.12
  17   3  -3   14.67    1.57
 -17   3   3   18.72    1.04
 -17   3   3   18.30    1.19
 -17   3   3   19.76    1.10
  15  -3  -3    8.70    0.61
  15  -3  -3    9.34    0.98
 -15  -3   3    8.04    0.66
 -15   3   3    9.45    0.60
 -15   3   3    8.66    0.64
 -15   3   3    9.14    0.70
  15   3  -3    8.54    1.12
 -13  -3   3   42.01    2.11
  13  -3  -3   41.81    2.31
  13  -3  -3   42.94    2.05
  13   3  -3   39.53    2.38
 -13   3   3   39.15    2.05
 -13   3   3   43.05    2.10
  11  -3  -3    5.86    0.41
  11  -3  -3    6.86    0.69
  11  -3  -3    4.93    0.44
 -11  -3   3    5.39    0.46
 -11   3   3    6.05    0.47
  11   3  -3    5.09    0.42
 -11   3   3    5.85    0.41
  11   3  -3    5.21    0.67
   9  -3  -3   38.19    1.96
   9  -3  -3   37.50    1.85
  -9  -3   3   36.72    1.84
   9  -3  -3   35.77    1.79
  -9   3   3   37.15    1.82
  -9   3   3   35.65    1.82
   9   3  -3   37.01    1.96
   7  -3  -3   38.72    1.95
   7  -3  -3   38.68    2.00
  -7  -3   3   42.31    2.00
  -7  -3   3   45.78    1.94
   7  -3  -3   39.99    2.06
   7  -3  -3   38.14    1.96
  -7   3   3   39.15    1.99
  -7   3   3   39.62    1.97
   7   3  -3   41.24    2.08
  -5  -3   3   57.35    2.77
   5  -3  -3   55.15    2.72
  -5  -3   3   55.87    2.70
  -5  -3   3   55.00    2.67
   5  -3  -3   56.30    2.73
  -5   3   3   54.56    2.68
  -5   3   3   57.11    2.71
  -3  -3   3   20.54    1.10
   3  -3  -3   19.96    1.03
  -3  -3   3   21.18    1.02
   3  -3  -3   20.50    1.06
  -3   3   3   19.96    1.05
  -1  -3   3    0.17    0.16
  -1  -3   3    0.71    0.11
   1  -3  -3    0.03    0.17
  -1   3   3    0.35    0.15
   1   3  -3    0.36    0.13
  -1  -3  -3   98.59    4.53
   1  -3   3   91.91    4.58
  -1   3  -3   93.68    4.52
   1   3   3   92.80    4.51
  -3  -3  -3   10.00    0.64
  -3  -3  -3    9.10    0.57
   3  -3   3    9.94    0.68
   3   3   3   10.11    0.67
  -3   3  -3    8.58    0.57
  -5  -3  -3  192.06    8.74
   5  -3   3  187.46    8.82
  -5  -3  -3  180.49    8.70
  -5   3  -3  178.64    8.67
   5   3   3  175.71    8.67
  -5   3  -3  183.01    8.72
   5   3   3  183.93    8.76
   7  -3   3   22.33    1.26
  -7  -3  -3   21.54    1.19
   7  -3   3   19.79    1.01
  -7  -3  -3   19.01    1.07
   7  -3   3   18.31    1.01
  -7   3  -3   20.40    1.07
  -7   3  -3   19.84    1.11
   7   3   3   20.37    1.27
   7   3   3   19.30    1.05
  -9  -3  -3   78.51    3.78
  -9  -3  -3   75.58    3.68
   9  -3   3   74.36    3.84
   9  -3   3   75.09    3.63
   9   3   3   74.29    3.83
  -9   3  -3   76.39    3.68
   9   3   3   74.97    3.72
  -9   3  -3   74.36    3.73
 -11  -3  -3   22.64    1.23
 -11  -3  -3   20.14    1.42
  11  -3   3   22.09    1.16
  11  -3   3   23.14    1.45
  11   3   3   21.63    1.49
 -11   3  -3   22.09    1.28
 -11   3  -3   20.97    1.29
 -13  -3  -3   10.12    0.77
 -13  -3  -3    8.84    0.95
  13  -3   3   11.95    1.09
  13  -3   3   10.37    0.69
 -13   3  -3    9.76    0.86
 -13   3  -3   12.19    0.89
  13   3   3   10.89    1.09
  15  -3   3    0.34    0.29
  15  -3   3    0.03    0.57
 -15  -3  -3   -0.40    0.65
 -15  -3  -3    0.10    0.37
 -15  -3  -3   -0.68    0.38
 -15   3  -3    0.12    0.56
 -15   3  -3    0.53    0.45
  15   3   3    0.63    0.71
 -17  -3  -3    3.68    0.56
  17  -3   3    5.05    0.90
  17  -3   3    4.22    0.52
 -17  -3  -3    2.39    0.52
 -17   3  -3    4.28    0.69
 -17   3  -3    5.92    1.06
  17   3   3    3.70    0.88
  19  -3   3    2.14    0.49
  19  -3   3    1.89    0.82
 -19  -3  -3    1.65    0.53
  19   3   3    2.04    0.87
 -19   3  -3    1.01    0.68
  21  -3   3    3.84    0.62
  21  -3   3    3.06    0.96
  21   3   3    4.40    1.05
 -21   3  -3    5.29    0.94
  24  -4  -3    1.46    0.89
  24  -4  -3    1.21    0.50
 -24  -4   3    0.68    0.54
  24   4  -3    1.20    1.26
  22  -4  -3    2.20    0.88
 -22  -4   3    1.72    0.55
  22  -4  -3    1.24    0.46
  22   4  -3    0.63    1.22
  20  -4  -3    0.43    0.38
 -20  -4   3    0.81    0.46
  20  -4  -3    1.17    0.75
 -20   4   3    0.63    0.43
  20   4  -3    0.83    1.14
 -18  -4   3    2.72    0.51
  18  -4  -3    2.99    0.81
  18  -4  -3    3.79    0.44
  18   4  -3    3.45    1.12
 -18   4   3    3.74    0.50
 -16  -4   3    6.31    0.60
  16  -4  -3    7.09    0.93
  16  -4  -3    7.13    0.52
  16   4  -3    5.63    1.06
 -16   4   3    7.36    0.63
 -16   4   3    6.02    0.50
  14  -4  -3    0.19    0.22
 -14  -4   3    0.27    0.29
  14  -4  -3   -0.43    0.52
 -14   4   3    0.46    0.30
  14   4  -3   -0.14    0.70
 -14   4   3    0.65    0.23
 -14   4   3    0.06    0.35
  12  -4  -3    0.40    0.27
  12  -4  -3   -0.21    0.45
  12  -4  -3    0.46    0.18
 -12  -4   3    0.25    0.25
 -12   4   3    0.45    0.21
 -12   4   3    0.20    0.30
  12   4  -3    0.99    0.59
  10  -4  -3    1.85    0.23
  10  -4  -3    2.46    0.47
 -10  -4   3    1.88    0.19
  10  -4  -3    2.29    0.23
  10  -4  -3    1.62    0.29
 -10  -4   3    1.87    0.29
  10   4  -3    2.39    0.49
 -10   4   3    2.41    0.27
 -10   4   3    2.00    0.31
  -8  -4   3   -0.28    0.17
   8  -4  -3   -0.06    0.19
   8  -4  -3    0.34    0.27
  -8  -4   3    0.02    0.12
  -8   4   3    0.17    0.17
   8   4  -3    0.05    0.33
  -8   4   3    0.13    0.21
   6  -4  -3    0.66    0.22
   6  -4  -3    0.51    0.24
  -6  -4   3    0.44    0.14
  -6  -4   3    0.65    0.27
  -6  -4   3    0.48    0.16
  -6   4   3    0.33    0.17
  -4  -4   3   60.56    2.92
  -4  -4   3   61.65    3.00
   4  -4  -3   61.81    2.95
  -4  -4   3   60.51    2.91
   4  -4  -3   59.58    2.93
  -4   4   3   57.95    2.93
   2  -4  -3    4.85    0.31
  -2  -4   3    5.05    0.33
  -2  -4   3    4.62    0.45
  -2  -4   3    4.91    0.37
   2  -4  -3    5.43    0.42
  -2   4   3    4.43    0.37
   0  -4  -3   15.56    0.88
   0  -4   3   15.94    0.93
   0  -4   3   15.76    0.79
   0   4   3   15.11    0.85
   0   4  -3   15.29    0.85
  -2  -4  -3   14.22    0.85
   2  -4   3   13.90    0.91
  -2   4  -3   14.28    0.81
   2   4   3   14.97    0.80
  -4  -4  -3    1.47    0.26
  -4  -4  -3    1.16    0.29
   4  -4   3    1.57    0.36
  -4   4  -3    1.73    0.26
   4   4   3    1.56    0.40
   6  -4   3    1.87    0.42
  -6  -4  -3    0.99    0.28
  -6  -4  -3    1.70    0.37
   6   4   3    1.41    0.51
  -6   4  -3    1.56    0.29
  -6   4  -3    2.03    0.30
  -8  -4  -3    2.16    0.35
  -8  -4  -3    3.18    0.48
   8  -4   3    3.19    0.56
   8   4   3    2.75    0.67
  -8   4  -3    3.34    0.41
 -10  -4  -3    0.98    0.48
  10  -4   3    0.86    0.21
 -10  -4  -3    0.86    0.32
  10  -4   3    0.55    0.45
  10   4   3    0.05    0.67
 -10   4  -3    0.98    0.32
 -12  -4  -3    0.90    0.53
 -12  -4  -3    0.90    0.35
  12  -4   3   -0.23    0.48
  12  -4   3    0.46    0.24
 -12   4  -3    0.37    0.34
  12   4   3    0.53    0.71
  14  -4   3    6.49    0.87
 -14  -4  -3    6.59    0.64
 -14  -4  -3    5.94    0.84
  14  -4   3    6.38    0.53
  14   4   3    8.95    1.05
 -14   4  -3    6.19    0.70
  16  -4   3    2.07    0.38
  16  -4   3    2.46    0.74
 -16  -4  -3    2.53    0.53
  16   4   3    2.27    0.82
 -16   4  -3    2.05    0.59
 -18  -4  -3    1.12    0.53
  18  -4   3    1.22    0.40
  18  -4   3    0.78    0.68
 -18   4  -3    1.42    0.61
  18   4   3    2.69    0.91
 -20  -4  -3   -0.09    0.55
  20  -4   3    0.47    0.75
  20  -4   3    0.76    0.45
  20   4   3    2.28    0.93
 -20   4  -3   -0.47    0.65
 -23  -5   3    0.00    0.53
  23  -5  -3    0.38    0.43
  23  -5  -3    0.43    0.85
  23   5  -3    0.81    1.30
  21  -5  -3    0.95    0.79
 -21  -5   3    0.90    0.50
  21  -5  -3    0.53    0.36
  21   5  -3   -0.02    1.22
 -21   5   3    0.96    0.49
 -19  -5   3    0.31    0.41
  19  -5  -3    0.24    0.29
  19  -5  -3    0.90    0.73
  19   5  -3   -0.74    1.07
 -19   5   3   -0.36    0.38
 -17  -5   3    4.42    0.55
  17  -5  -3    4.51    0.84
  17  -5  -3    4.49    0.41
 -17   5   3    4.96    0.57
  17   5  -3    2.11    1.05
  15  -5  -3    3.48    0.34
 -15  -5   3    3.31    0.46
  15  -5  -3    3.25    0.72
 -15   5   3    3.23    0.47
  15   5  -3    3.01    0.90
 -13  -5   3    0.42    0.31
  13  -5  -3   -0.05    0.29
  13  -5  -3   -0.07    0.49
 -13   5   3   -0.03    0.21
  13   5  -3   -0.42    0.64
  11  -5  -3   20.67    1.38
 -11  -5   3   23.14    1.11
 -11  -5   3   18.78    1.19
  11  -5  -3   21.25    1.22
 -11   5   3   20.95    1.14
  11   5  -3   23.48    1.46
   9  -5  -3   -0.14    0.34
  -9  -5   3    0.24    0.17
   9  -5  -3    0.68    0.25
  -9  -5   3    0.04    0.23
   9   5  -3    0.41    0.42
  -9   5   3    0.02    0.19
  -7  -5   3   41.27    2.08
   7  -5  -3   41.61    2.19
   7  -5  -3   43.31    2.15
  -7  -5   3   42.47    2.12
   7   5  -3   43.17    2.23
  -7   5   3   42.74    2.11
  -5  -5   3   10.14    0.74
  -5  -5   3   10.14    0.61
   5  -5  -3   10.11    0.67
   5  -5  -3   10.98    0.67
  -5  -5   3   11.32    0.64
  -5   5   3    9.60    0.63
  -3  -5   3   76.11    3.79
  -3  -5   3   76.00    3.71
   3  -5  -3   76.34    3.74
   3  -5  -3   78.10    3.71
  -3  -5   3   77.10    3.70
  -3   5   3   76.72    3.73
  -1  -5   3    0.22    0.24
  -1  -5   3    0.18    0.18
  -1  -5   3    0.22    0.14
   1  -5  -3    0.21    0.15
   1  -5  -3    0.24    0.24
  -1   5   3    0.37    0.20
  -1  -5  -3   47.50    2.36
   1  -5   3   45.76    2.43
   1   5   3   48.37    2.34
   1   5   3   46.89    2.29
  -1   5  -3   46.24    2.34
   3  -5   3   21.73    1.28
  -3  -5  -3   21.71    1.19
  -3   5  -3   20.24    1.15
   3   5   3   21.28    1.16
   5  -5   3    5.14    0.62
  -5  -5  -3    5.27    0.46
  -5  -5  -3    4.30    0.49
  -5   5  -3    5.00    0.46
   5   5   3    5.67    0.61
   7  -5   3    0.03    0.37
  -7  -5  -3    0.14    0.28
  -7  -5  -3    0.16    0.36
  -7   5  -3   -0.02    0.23
   7   5   3    0.13    0.56
  -9  -5  -3   38.86    2.02
  -9  -5  -3   39.06    2.06
   9  -5   3   39.16    2.21
  -9   5  -3   37.99    2.04
   9   5   3   38.00    2.25
 -11  -5  -3    1.84    0.42
  11  -5   3    2.48    0.60
 -11  -5  -3    2.04    0.54
 -11   5  -3    2.21    0.42
  11   5   3    2.10    0.80
  13  -5   3    9.28    1.01
 -13  -5  -3    9.24    0.79
 -13  -5  -3    7.68    0.83
 -13   5  -3    9.05    0.83
  13   5   3   10.06    1.12
  15  -5   3    0.75    0.61
 -15  -5  -3    0.17    0.45
 -15   5  -3    0.04    0.45
  15   5   3    1.44    0.81
 -17  -5  -3    8.30    0.83
  17  -5   3    7.51    0.64
  17  -5   3    8.07    1.12
 -17   5  -3    7.10    0.86
  19  -5   3   -0.20    0.78
  19  -5   3    0.04    0.39
 -19  -5  -3   -0.51    0.54
 -19   5  -3   -0.20    0.60
 -22  -6   3    0.98    0.55
  22  -6  -3    0.81    0.92
 -22   6   3    0.57    0.56
  22   6  -3   -1.03    1.31
 -20  -6   3    0.25    0.47
  20  -6  -3    1.03    0.85
  20   6  -3   -1.02    1.20
 -20   6   3   -0.86    0.42
  18  -6  -3    1.78    0.81
 -18  -6   3    0.93    0.47
  18   6  -3    0.12    1.08
 -18   6   3    1.79    0.48
  16  -6  -3    0.89    0.71
 -16  -6   3   -0.16    0.35
 -16   6   3    0.57    0.40
  16   6  -3   -0.39    0.92
 -14  -6   3    2.02    0.41
  14  -6  -3    3.51    0.73
  14   6  -3    2.61    0.84
  12  -6  -3    1.42    0.54
  12  -6  -3    0.49    0.35
 -12  -6   3    0.54    0.32
 -12   6   3    1.13    0.27
  12   6  -3    0.99    0.63
 -10  -6   3    2.29    0.38
  10  -6  -3    3.37    0.57
  10  -6  -3    1.74    0.37
 -10  -6   3    2.45    0.30
 -10   6   3    2.37    0.33
  10   6  -3    1.95    0.56
  -8  -6   3   14.79    0.94
   8  -6  -3   15.24    1.04
   8  -6  -3   17.33    0.99
  -8  -6   3   15.84    0.89
  -8   6   3   16.97    0.92
   8   6  -3   15.11    1.11
  -6  -6   3    2.40    0.30
  -6  -6   3    1.87    0.31
  -6  -6   3    2.34    0.44
   6  -6  -3    2.77    0.38
   6  -6  -3    3.16    0.39
  -6   6   3    2.20    0.31
  -4  -6   3    3.48    0.36
   4  -6  -3    3.16    0.34
  -4  -6   3    3.49    0.47
   4  -6  -3    3.44    0.41
  -4  -6   3    3.31    0.34
  -4   6   3    3.25    0.37
   2  -6  -3    0.87    0.21
  -2  -6   3    1.14    0.22
  -2  -6   3    1.06    0.32
  -2  -6   3    0.92    0.26
   2  -6  -3    1.17    0.31
  -2   6   3    0.99    0.27
   0  -6   3    3.84    0.33
   0  -6  -3    3.42    0.33
   0  -6   3    3.83    0.40
   0  -6  -3    3.56    0.44
   0  -6   3    4.11    0.51
   0   6   3    3.92    0.42
   2  -6   3    3.72    0.54
  -2  -6  -3    3.56    0.46
   2   6   3    4.43    0.43
   2   6   3    3.89    0.40
  -2   6  -3    3.75    0.42
  -4  -6  -3    2.01    0.42
   4  -6   3    3.34    0.52
  -4   6  -3    3.23    0.39
   4   6   3    2.22    0.45
  -6  -6  -3   -0.13    0.30
   6  -6   3    0.49    0.41
  -6  -6  -3    0.45    0.38
   6   6   3    0.82    0.64
  -6   6  -3    0.36    0.26
   8  -6   3   11.66    1.01
  -8  -6  -3    9.39    0.77
  -8  -6  -3   10.32    0.84
  -8   6  -3   10.46    0.77
 -10  -6  -3    0.50    0.46
 -10  -6  -3    0.99    0.40
  10  -6   3    0.71    0.51
 -10   6  -3    1.06    0.36
 -12  -6  -3    0.37    0.41
 -12  -6  -3    0.77    0.51
  12  -6   3    1.10    0.61
 -12   6  -3    0.03    0.35
 -14  -6  -3    2.03    0.54
  14  -6   3    2.47    0.70
 -14   6  -3    2.55    0.54
  16  -6   3    0.53    0.70
 -16  -6  -3    0.42    0.51
 -16   6  -3    0.64    0.53
 -18  -6  -3    0.46    0.59
  18  -6   3    0.68    0.78
 -18   6  -3   -0.13    0.57
 -21  -7   3    0.42    0.57
  21  -7  -3    1.77    0.95
 -21   7   3    0.27    0.53
  21   7  -3   -2.25    1.35
  19  -7  -3    0.77    0.83
 -19  -7   3    0.21    0.51
 -19   7   3    0.50    0.47
  19   7  -3   -1.15    1.20
 -17  -7   3    0.22    0.43
  17  -7  -3    0.75    0.75
  17   7  -3   -1.76    1.03
 -17   7   3    0.29    0.44
 -15  -7   3    0.52    0.40
  15  -7  -3    2.10    0.70
  15   7  -3    0.62    0.89
  13  -7  -3    0.77    0.39
  13  -7  -3    0.71    0.55
 -13  -7   3    0.97    0.40
  13   7  -3   -0.88    0.70
 -11  -7   3    3.20    0.48
  11  -7  -3    3.52    0.50
  11  -7  -3    4.20    0.64
  11   7  -3    3.38    0.73
   9  -7  -3    2.81    0.51
   9  -7  -3    2.82    0.44
  -9  -7   3    2.62    0.42
  -9  -7   3    2.63    0.35
   9   7  -3    2.94    0.66
  -9   7   3    3.01    0.38
  -7  -7   3   42.65    2.17
  -7  -7   3   45.16    2.21
   7  -7  -3   43.31    2.26
   7  -7  -3   42.07    2.24
  -7   7   3   42.12    2.18
   5  -7  -3    9.94    0.72
   5  -7  -3    7.77    0.64
  -5  -7   3    7.46    0.73
  -5  -7   3    7.92    0.62
  -5  -7   3    8.06    0.61
  -5   7   3    8.90    0.65
   3  -7  -3    3.95    0.47
  -3  -7   3    3.62    0.52
   3  -7  -3    3.64    0.37
  -3  -7   3    3.10    0.37
  -3  -7   3    4.21    0.43
  -3   7   3    3.71    0.43
   1  -7  -3   11.55    0.73
  -1  -7   3   12.07    0.74
  -1  -7   3   11.30    0.91
  -1  -7   3   12.15    0.80
   1  -7  -3   12.30    0.86
  -1   7   3   11.84    0.80
   1  -7   3    8.81    0.81
  -1  -7  -3    9.22    0.74
   1   7   3    7.83    0.65
   3  -7   3    1.44    0.42
  -3  -7  -3    1.45    0.41
   3   7   3    0.80    0.35
  -3   7  -3    1.51    0.35
   5  -7   3    0.15    0.39
  -5  -7  -3   -0.20    0.39
  -5   7  -3    0.22    0.27
  -7  -7  -3    3.24    0.53
  -7  -7  -3    2.90    0.48
   7  -7   3    3.75    0.66
  -7   7  -3    3.53    0.47
  -9  -7  -3    3.28    0.54
   9  -7   3    3.34    0.69
  -9  -7  -3    2.20    0.54
  -9   7  -3    3.49    0.49
  11  -7   3    0.79    0.55
 -11  -7  -3    0.35    0.51
 -11  -7  -3    0.11    0.43
 -11   7  -3    0.55    0.37
  13  -7   3    6.37    0.94
 -13  -7  -3    4.81    0.69
 -13   7  -3    4.38    0.64
  15  -7   3    0.25    0.64
 -15  -7  -3   -0.03    0.52
 -15   7  -3   -0.30    0.47
 -17  -7  -3    4.52    0.77
  17  -7   3    6.29    1.05
 -17   7  -3    5.38    0.81
 -18  -8   3   -0.03    0.51
  18  -8  -3   -0.17    0.72
  18   8  -3   -2.79    1.14
 -18   8   3    0.61    0.50
 -16  -8   3    0.24    0.44
  16  -8  -3    1.75    0.73
 -16   8   3    0.65    0.45
  16   8  -3   -2.51    0.94
  14  -8  -3    0.28    0.62
  14  -8  -3    0.10    0.39
 -14  -8   3    0.20    0.43
  14   8  -3   -1.01    0.83
  12  -8  -3   12.82    0.97
 -12  -8   3   11.02    0.90
  12  -8  -3   12.44    1.14
  12   8  -3   11.28    1.24
  10  -8  -3   16.45    1.13
 -10  -8   3   16.12    1.11
  10  -8  -3   17.31    1.25
  10   8  -3   19.25    1.40
   8  -8  -3    9.08    0.80
   8  -8  -3    8.17    0.75
  -8  -8   3    8.21    0.66
  -8  -8   3    7.92    0.71
   8   8  -3   10.95    0.99
  -8   8   3    8.62    0.67
  -6  -8   3   -0.08    0.31
   6  -8  -3    0.00    0.33
  -6  -8   3    0.43    0.31
  -6  -8   3    0.51    0.43
  -6   8   3    0.69    0.32
  -4  -8   3    0.05    0.39
  -4  -8   3    0.08    0.28
   4  -8  -3   -0.12    0.35
  -4  -8   3   -0.20    0.32
  -4   8   3    0.80    0.33
  -2  -8   3   11.24    0.77
   2  -8  -3   11.39    0.90
  -2  -8   3   12.09    0.96
  -2  -8   3   11.56    0.83
  -2   8   3   11.65    0.83
   0  -8   3    0.61    0.41
   0  -8  -3    1.47    0.42
   0  -8   3    1.66    0.39
   0   8   3    0.86    0.36
   2  -8   3   17.01    1.21
  -2  -8  -3   17.37    1.13
   2   8   3   16.23    1.08
   4  -8   3    5.28    0.71
  -4  -8  -3    3.95    0.59
   4   8   3    4.44    0.55
  -4   8  -3    4.44    0.54
  -6  -8  -3    0.54    0.46
   6  -8   3    1.46    0.52
  -6   8  -3    0.30    0.33
  -8  -8  -3    2.59    0.53
  -8  -8  -3    2.69    0.57
   8  -8   3    3.77    0.74
  -8   8  -3    3.44    0.52
  10  -8   3    0.95    0.62
 -10  -8  -3    1.09    0.52
 -10  -8  -3    0.77    0.45
 -10   8  -3    0.56    0.39
  12  -8   3    1.02    0.64
 -12  -8  -3   -0.15    0.49
 -12   8  -3    1.10    0.45
 -14  -8  -3    0.07    0.52
  14  -8   3   -0.11    0.66
 -14   8  -3    0.47    0.46
 -17  -9   3    0.72    0.52
  17  -9  -3    1.14    0.88
 -17   9   3    1.01    0.53
 -15  -9   3   -0.17    0.46
  15   9  -3   -0.73    1.01
 -13  -9   3    1.18    0.49
  13  -9  -3    2.11    0.52
  13   9  -3    0.09    0.90
 -11  -9   3   -0.10    0.41
  11  -9  -3   -0.19    0.39
  11   9  -3   -1.02    0.71
  -9  -9   3    1.51    0.45
   9  -9  -3    1.87    0.48
   9   9  -3    3.92    0.82
  -7  -9   3    1.10    0.41
   7  -9  -3    1.50    0.46
  -7  -9   3    0.65    0.39
  -7   9   3    1.20    0.37
   7   9  -3    3.65    0.69
  -5  -9   3    1.01    0.49
  -5  -9   3    0.94    0.41
   5  -9  -3    0.97    0.41
  -5  -9   3    0.28    0.35
  -5   9   3    0.65    0.37
  -3  -9   3    0.37    0.39
  -3  -9   3   -0.04    0.32
  -3  -9   3    0.07    0.43
   3  -9  -3    0.37    0.42
  -3   9   3    0.53    0.37
   1  -9  -3    1.36    0.47
  -1  -9   3    1.80    0.46
  -1  -9   3    1.94    0.53
  -1   9   3    1.89    0.43
   1  -9   3   19.83    1.37
  -1  -9  -3   19.33    1.29
   1   9   3   19.83    1.25
   3  -9   3    0.47    0.48
  -3  -9  -3    0.92    0.49
   3   9   3    0.58    0.43
  -3   9  -3    0.28    0.40
   5  -9   3    4.24    0.71
  -5  -9  -3    4.14    0.64
  -5   9  -3    5.46    0.63
   5   9   3    3.86    0.57
  -7  -9  -3    1.45    0.54
   7  -9   3    1.17    0.57
  -7   9  -3    0.95    0.41
  -9  -9  -3    4.27    0.68
   9  -9   3    4.00    0.77
  -9   9  -3    2.17    0.48
  11  -9   3    3.53    0.81
 -11   9  -3    3.86    0.63
  13  -9   3   -0.28    0.63
 -13  -9  -3   -0.22    0.51
 -13   9  -3    0.67    0.51
 -14 -10   3   -0.11    0.51
  12 -10  -3    0.47    0.47
 -12 -10   3    0.26    0.48
  10 -10  -3    0.03    0.46
 -10 -10   3   -0.03    0.44
   8 -10  -3    3.07    0.60
  -8 -10   3    2.14    0.53
   6 -10  -3    0.46    0.46
  -6 -10   3    0.15    0.41
  -6 -10   3    0.87    0.48
  -4 -10   3    0.98    0.53
   4 -10  -3    1.51    0.51
  -4 -10   3    2.02    0.50
  -4  10   3    1.58    0.47
  -2 -10   3    1.86    0.53
   2 -10  -3    2.74    0.58
  -2 -10   3    1.92    0.58
  -2  10   3    2.27    0.48
   0 -10   3    0.05    0.48
   0 -10  -3    0.47    0.50
   0  10   3   -0.66    0.37
  -2 -10  -3   -0.38    0.49
   2 -10   3    0.95    0.52
   2  10   3   -0.57    0.39
  -2  10  -3    0.20    0.43
   4 -10   3    0.13    0.50
  -4 -10  -3    0.13    0.51
  -4  10  -3    0.13    0.42
   4  10   3    0.01    0.45
  -6 -10  -3    2.47    0.60
   6 -10   3    0.78    0.56
   6  10   3    1.29    0.51
  -6  10  -3    0.66    0.44
  -8 -10  -3    3.69    0.68
   8 -10   3    3.37    0.78
  -8  10  -3    2.99    0.56
   8  10   3    2.98    0.62
  10 -10   3    0.56    0.66
 -10  10  -3    0.34    0.46
  -9 -11   3    0.25    0.48
   9 -11  -3    0.03    0.51
  -7 -11   3    1.50    0.52
   7 -11  -3    1.19    0.58
  -5 -11   3    0.44    0.51
   5 -11  -3    0.18    0.48
   3 -11  -3    0.35    0.51
  -3  11   3   -0.57    0.41
   1 -11  -3    1.19    0.57
  -1 -11   3    1.09    0.58
  -1  11   3    0.53    0.48
  -1 -11  -3    0.21    0.53
   1 -11   3    0.41    0.56
   1  11   3    0.53    0.48
  -1  11  -3    0.28    0.51
   3 -11   3   -0.84    0.50
  -3 -11  -3    0.19    0.54
  -3  11  -3    0.48    0.49
   3  11   3    0.00    0.46
  -5 -11  -3    0.63    0.58
   5 -11   3    0.34    0.58
   5  11   3    0.34    0.50
  -5  11  -3   -0.27    0.45
  26   0  -4    1.97    1.02
 -26   0   4   -0.88    0.72
 -24   0   4    1.41    0.65
  24   0  -4    0.94    0.92
 -24   0   4   -0.03    0.42
 -22   0   4    2.41    0.48
  22   0  -4    2.42    0.51
 -22   0   4    2.29    0.62
  22   0  -4    1.13    0.90
 -20   0   4   26.37    1.47
  20   0  -4   25.50    1.39
  20   0  -4   20.28    1.92
 -20   0   4   24.19    1.39
  18   0  -4   23.20    1.28
 -18   0   4   24.13    1.33
  18   0  -4   21.14    1.83
 -18   0   4   22.76    1.28
 -16   0   4   16.43    0.98
 -16   0   4   17.22    0.95
 -16   0   4   15.17    0.89
  16   0  -4   15.44    1.46
  16   0  -4   15.61    0.93
  14   0  -4   23.21    1.72
 -14   0   4   24.66    1.30
 -14   0   4   26.46    1.32
  14   0  -4   25.07    1.28
 -14   0   4   23.74    1.24
 -12   0   4    5.25    0.34
  12   0  -4    5.55    0.76
 -12   0   4    5.27    0.41
  12   0  -4    5.62    0.41
 -12   0   4    5.88    0.45
  10   0  -4   17.05    0.88
 -10   0   4   16.30    0.90
 -10   0   4   17.21    0.91
  10   0  -4   17.46    1.14
  -8   0   4   35.55    1.73
  -8   0   4   35.82    1.74
   8   0  -4   36.29    1.85
   8   0  -4   34.06    1.69
   8   0  -4   35.08    1.71
   6   0  -4  800.51   38.19
  -6   0   4  807.82   38.19
   6   0  -4  817.37   38.18
   6   0  -4  809.25   38.25
  -6   0   4  823.35   38.21
   4   0  -4  158.71    7.65
  -4   0   4  170.14    7.67
   4   0  -4  159.22    7.67
  -4   0   4  160.09    7.65
  -2   0   4  200.19    9.24
   2   0  -4  189.17    9.22
  -2   0   4  191.72    9.25
   2   0  -4  201.90    9.26
  -2   0   4  194.61    9.23
   0   0  -4   88.07    4.01
   0   0   4   84.49    3.95
   0   0   4   78.42    3.97
   0   0  -4   82.60    3.94
   0   0   4   81.36    3.94
   2   0   4  314.17   14.78
   2   0   4  314.65   14.72
  -2   0  -4  327.78   14.81
  -2   0  -4  299.00   14.73
   2   0   4  306.09   14.73
   4   0   4  152.13    7.28
  -4   0  -4  154.65    7.30
  -4   0  -4  156.72    7.39
   4   0   4  151.08    7.30
   4   0   4  154.71    7.37
  -6   0  -4   78.05    3.76
   6   0   4   77.98    3.88
  -6   0  -4   77.93    3.78
   6   0   4   77.15    3.78
  -6   0  -4   82.10    3.89
  -8   0  -4    4.15    0.43
  -8   0  -4    3.83    0.33
  -8   0  -4    4.20    0.56
   8   0   4    5.15    0.41
   8   0   4    4.35    0.56
 -10   0  -4   53.25    2.67
  10   0   4   53.70    2.71
 -10   0  -4   56.31    2.75
  10   0   4   54.90    2.88
 -10   0  -4   56.23    2.87
  12   0   4    0.72    0.55
 -12   0  -4    0.79    0.28
 -12   0  -4    2.13    0.57
  12   0   4    2.22    0.39
 -12   0  -4    1.17    0.47
  14   0   4   14.18    1.28
 -14   0  -4   15.99    1.30
 -14   0  -4   15.52    1.08
  14   0   4   15.35    1.00
  16   0   4   12.62    1.27
 -16   0  -4   13.36    1.23
 -16   0  -4   14.26    1.09
 -18   0  -4    9.10    0.95
 -18   0  -4    6.77    1.07
  18   0   4    8.44    1.16
  18   0   4   10.84    0.89
  20   0   4   12.64    1.45
 -20   0  -4   15.92    1.28
  20   0   4   13.58    1.10
 -25  -1   4    0.11    0.49
  25  -1  -4    1.27    0.89
  25  -1  -4    0.04    0.51
 -25  -1   4    0.31    0.65
  25   1  -4   -0.07    1.01
 -25   1   4   -0.17    0.70
  23  -1  -4    0.02    0.46
 -23  -1   4    0.93    0.45
  23  -1  -4    0.76    0.85
 -23  -1   4   -1.45    0.54
 -23   1   4   -0.06    0.38
  23   1  -4    0.69    1.02
 -23   1   4    0.75    0.63
  21  -1  -4    1.46    0.83
 -21  -1   4   -0.17    0.47
 -21  -1   4    0.06    0.37
  21  -1  -4    0.34    0.42
 -21   1   4   -0.05    0.35
 -21   1   4   -0.46    0.53
  21   1  -4    0.83    1.01
  19  -1  -4    1.71    0.84
 -19  -1   4    0.56    0.44
  19  -1  -4    1.43    0.39
 -19  -1   4    1.73    0.39
  19   1  -4    1.28    0.98
 -19   1   4    2.16    0.52
 -19   1   4    1.29    0.34
  17  -1  -4    0.73    0.32
 -17  -1   4    0.44    0.38
 -17  -1   4    0.47    0.29
  17  -1  -4    0.09    0.78
 -17   1   4    0.67    0.26
 -17   1   4    0.62    0.27
 -17   1   4    0.57    0.42
  17   1  -4    0.38    0.88
  17   1  -4    0.18    0.29
  15  -1  -4    1.43    0.78
 -15  -1   4    0.46    0.26
  15  -1  -4    1.45    0.29
 -15  -1   4    0.83    0.33
 -15   1   4    0.93    0.25
  15   1  -4    0.60    0.77
 -15   1   4    1.16    0.22
  15   1  -4    1.25    0.27
 -15   1   4    0.88    0.36
  13  -1  -4    0.03    0.65
 -13  -1   4    0.77    0.28
 -13  -1   4    0.57    0.22
  13  -1  -4    1.04    0.24
 -13   1   4    1.05    0.22
 -13   1   4    0.73    0.19
  13   1  -4    0.72    0.21
 -13   1   4    0.61    0.29
  13   1  -4    1.57    0.65
  11  -1  -4   30.57    1.79
  11  -1  -4   30.80    1.51
 -11  -1   4   29.91    1.54
  11  -1  -4   29.32    1.50
 -11  -1   4   31.35    1.52
 -11   1   4   30.94    1.54
 -11   1   4   29.61    1.53
  11   1  -4   31.10    1.51
  11   1  -4   29.43    1.73
   9  -1  -4    2.70    0.51
  -9  -1   4    2.89    0.28
   9  -1  -4    2.72    0.24
   9  -1  -4    2.78    0.25
  -9  -1   4    2.91    0.26
  -9   1   4    2.90    0.29
   9   1  -4    2.79    0.24
  -9   1   4    3.20    0.27
   9   1  -4    3.26    0.44
   7  -1  -4    3.40    0.27
  -7  -1   4    3.63    0.28
  -7  -1   4    3.87    0.28
  -7  -1   4    3.79    0.26
   7  -1  -4    4.43    0.46
   7  -1  -4    3.45    0.26
  -7   1   4    3.74    0.30
   7   1  -4    3.37    0.25
  -7   1   4    3.52    0.29
   7   1  -4    3.46    0.38
  -5  -1   4  140.07    6.56
   5  -1  -4  139.74    6.61
  -5  -1   4  140.29    6.59
   5  -1  -4  142.32    6.59
  -5  -1   4  136.93    6.56
   5  -1  -4  137.09    6.57
  -5   1   4  141.99    6.60
   5   1  -4  131.21    6.56
   5   1  -4  144.07    6.57
  -5   1   4  135.68    6.58
  -3  -1   4   23.97    1.10
   3  -1  -4   21.95    1.10
  -3  -1   4   21.98    1.07
  -3  -1   4   21.87    1.14
  -3  -1   4   21.70    1.08
   3  -1  -4   21.92    1.13
   3  -1  -4   22.14    1.09
   3   1  -4   21.99    1.08
  -3   1   4   22.22    1.11
   3   1  -4   22.24    1.12
  -3   1   4   22.08    1.09
  -1  -1   4    4.13    0.27
   1  -1  -4    4.32    0.30
   1  -1  -4    3.99    0.34
  -1  -1   4    4.04    0.34
  -1  -1   4    4.95    0.27
  -1   1   4    4.54    0.29
   1   1  -4    4.96    0.34
   1   1  -4    4.26    0.27
  -1   1   4    4.10    0.30
  -1   1   4    4.16    0.27
  -1  -1  -4    5.47    0.34
   1  -1   4    4.38    0.41
   1  -1   4    5.15    0.32
  -1  -1  -4    6.31    0.48
   1   1   4    5.07    0.34
  -1   1  -4    4.70    0.33
   1   1   4    5.44    0.34
  -1   1  -4    5.35    0.40
   1   1   4    4.26    0.35
  -3  -1  -4    1.16    0.21
  -3  -1  -4    1.45    0.30
   3  -1   4    1.25    0.17
   3   1   4    0.92    0.18
   3   1   4    0.80    0.16
  -3   1  -4    0.97    0.20
  -3   1  -4    1.02    0.23
   3   1   4    1.10    0.24
  -5  -1  -4   89.42    4.36
  -5  -1  -4   92.47    4.46
   5  -1   4   91.32    4.46
   5  -1   4   93.32    4.35
  -5  -1  -4   90.10    4.35
  -5   1  -4   94.83    4.44
  -5   1  -4   93.17    4.37
   5   1   4   85.16    4.41
   5   1   4   90.12    4.36
  -7  -1  -4   56.38    2.81
  -7  -1  -4   57.01    2.79
   7  -1   4   58.44    2.94
   7  -1   4   58.21    2.80
  -7  -1  -4   59.42    2.94
  -7   1  -4   56.09    2.81
   7   1   4   56.65    2.81
  -7   1  -4   57.85    2.89
   7   1   4   57.51    2.90
  -9  -1  -4   38.17    1.90
   9  -1   4   37.90    2.09
   9  -1   4   38.92    1.92
  -9  -1  -4   38.32    1.95
  -9  -1  -4   37.18    2.09
   9   1   4   36.78    1.92
  -9   1  -4   38.90    1.96
   9   1   4   38.66    2.06
  -9   1  -4   37.41    2.03
 -11  -1  -4    6.03    0.59
 -11  -1  -4    5.93    0.76
  11  -1   4    6.25    0.77
 -11  -1  -4    6.04    0.50
 -11   1  -4    6.86    0.65
  11   1   4    7.23    0.80
 -11   1  -4    5.71    0.68
  11   1   4    6.92    0.57
 -13  -1  -4   -0.23    0.58
 -13  -1  -4   -0.13    0.29
  13  -1   4   -0.59    0.52
 -13  -1  -4   -0.22    0.47
 -13   1  -4    0.36    0.50
 -13   1  -4    0.19    0.47
  13   1   4    0.26    0.35
  13   1   4   -0.26    0.55
 -15  -1  -4    0.45    0.54
 -15  -1  -4    0.27    0.66
 -15  -1  -4    0.17    0.34
  15  -1   4    1.00    0.64
  15  -1   4   -0.25    0.37
 -15   1  -4   -0.86    0.56
 -15   1  -4    1.20    0.58
  15   1   4   -0.09    0.62
  15   1   4    0.07    0.41
 -17  -1  -4    2.54    0.67
  17  -1   4    2.50    0.51
 -17  -1  -4    1.91    0.82
  17  -1   4    2.38    0.78
 -17   1  -4    2.89    0.75
  17   1   4    2.50    0.80
 -17   1  -4    1.96    0.74
  19  -1   4    1.21    0.79
  19  -1   4    1.54    0.53
 -19  -1  -4    2.02    0.73
  19   1   4    1.67    0.84
 -19   1  -4   -0.55    0.79
 -19   1  -4    1.64    0.81
 -21  -1  -4   -0.28    0.77
  21  -1   4    0.28    0.84
  21  -1   4   -0.65    0.52
  21   1   4    1.37    0.94
 -21   1  -4   -0.97    0.87
 -24  -2   4    0.70    0.54
  24  -2  -4    0.07    0.46
 -24  -2   4   -0.27    0.46
  24  -2  -4    0.58    0.83
  24   2  -4    1.27    1.11
 -24   2   4    0.03    0.70
 -22  -2   4    0.71    0.47
  22  -2  -4    0.05    0.41
  22  -2  -4    1.20    0.82
 -22  -2   4    0.59    0.42
  22   2  -4    0.34    1.02
 -22   2   4    1.03    0.62
  20  -2  -4    0.87    0.39
  20  -2  -4    0.82    0.77
 -20  -2   4    1.60    0.44
 -20  -2   4    0.75    0.42
 -20   2   4    1.25    0.36
  20   2  -4    0.80    1.04
 -20   2   4    0.71    0.53
  18  -2  -4    6.24    0.97
 -18  -2   4    6.40    0.59
 -18  -2   4    5.91    0.56
  18  -2  -4    6.29    0.55
  18   2  -4    4.98    1.12
 -18   2   4    6.58    0.66
 -18   2   4    6.87    0.55
 -18   2   4    5.47    0.52
  16  -2  -4   -0.13    0.26
 -16  -2   4   -0.09    0.26
 -16  -2   4    0.22    0.30
  16  -2  -4    0.85    0.70
  16   2  -4    0.56    0.83
 -16   2   4   -0.23    0.38
 -16   2   4    0.12    0.24
 -16   2   4    0.21    0.24
  14  -2  -4  106.57    5.01
 -14  -2   4  105.61    4.99
 -14  -2   4  105.68    5.05
  14  -2  -4  103.39    5.26
 -14   2   4  110.26    5.04
 -14   2   4  102.61    5.01
  14   2  -4   98.95    5.27
 -14   2   4  105.05    5.02
  14   2  -4  101.00    5.00
  12  -2  -4   45.41    2.19
 -12  -2   4   44.55    2.21
  12  -2  -4   45.12    2.44
  12  -2  -4   44.44    2.17
  12   2  -4   43.38    2.16
 -12   2   4   43.31    2.18
 -12   2   4   45.47    2.20
  12   2  -4   41.84    2.40
  10  -2  -4   13.47    1.01
  10  -2  -4   12.54    0.72
  10  -2  -4   13.08    0.71
 -10  -2   4   13.01    0.74
 -10   2   4   12.50    0.75
 -10   2   4   13.01    0.72
  10   2  -4   13.02    0.69
  10   2  -4   13.30    0.93
  -8  -2   4   31.84    1.60
   8  -2  -4   33.40    1.75
   8  -2  -4   31.60    1.59
   8  -2  -4   31.40    1.57
  -8   2   4   33.30    1.60
  -8   2   4   31.97    1.59
   8   2  -4   30.86    1.69
   6  -2  -4  115.36    5.42
   6  -2  -4  111.18    5.38
  -6  -2   4  114.01    5.41
   6  -2  -4  115.03    5.47
  -6   2   4  111.80    5.39
  -6   2   4  118.03    5.42
   6   2  -4  110.27    5.37
  -4  -2   4    6.82    0.38
   4  -2  -4    6.37    0.43
   4  -2  -4    6.06    0.37
  -4  -2   4    6.61    0.47
   4  -2  -4    6.30    0.49
   4   2  -4    6.45    0.37
  -4   2   4    6.29    0.40
  -4   2   4    5.90    0.42
  -2  -2   4   76.02    3.49
  -2  -2   4   73.74    3.57
   2  -2  -4   71.18    3.49
   2  -2  -4   76.28    3.55
  -2   2   4   72.54    3.50
   2   2  -4   72.88    3.52
  -2   2   4   71.53    3.53
   0  -2  -4    5.02    0.33
   0  -2  -4    5.79    0.45
   0  -2   4    5.57    0.43
   0   2   4    4.80    0.33
   0   2   4    4.90    0.36
   0   2  -4    5.05    0.37
   2  -2   4   39.51    2.02
  -2  -2  -4   39.16    1.90
  -2  -2  -4   43.13    2.01
   2  -2   4   38.48    1.89
   2   2   4   39.62    1.93
  -2   2  -4   38.98    1.91
  -2   2  -4   39.77    1.96
   2   2   4   38.68    1.91
   2   2   4   37.73    1.92
   4  -2   4   37.48    2.01
  -4  -2  -4   38.07    1.89
  -4  -2  -4   41.55    2.00
  -4   2  -4   38.94    1.90
  -4   2  -4   38.20    1.95
   4   2   4   37.70    1.90
   4   2   4   38.56    1.94
  -6  -2  -4  125.56    6.08
  -6  -2  -4  129.10    6.18
  -6  -2  -4  130.65    6.06
   6  -2   4  122.82    6.20
  -6   2  -4  127.48    6.08
  -6   2  -4  127.01    6.13
   6   2   4  130.30    6.14
   6   2   4  124.50    6.07
  -8  -2  -4    6.63    0.75
  -8  -2  -4    7.11    0.54
   8  -2   4    8.66    0.78
   8  -2   4    7.54    0.51
  -8  -2  -4    7.68    0.56
  -8   2  -4    8.76    0.61
  -8   2  -4    7.16    0.62
   8   2   4    7.63    0.55
   8   2   4    7.58    0.73
 -10  -2  -4  116.66    5.58
  10  -2   4  120.61    5.78
  10  -2   4  114.84    5.57
 -10  -2  -4   97.22    5.72
 -10  -2  -4  118.79    5.59
 -10   2  -4  122.58    5.62
  10   2   4  118.77    5.60
 -10   2  -4  111.10    5.67
  10   2   4  123.81    5.74
 -12  -2  -4   17.38    1.05
  12  -2   4   16.81    0.97
 -12  -2  -4   15.83    1.32
 -12  -2  -4   16.52    1.00
  12  -2   4   17.25    1.30
  12   2   4   16.18    1.02
  12   2   4   16.00    1.25
 -12   2  -4   15.66    1.14
 -12   2  -4   19.02    1.17
  14  -2   4   34.00    1.75
 -14  -2  -4   34.25    1.77
 -14  -2  -4   29.20    2.08
 -14  -2  -4   33.61    1.79
  14  -2   4   33.61    2.07
 -14   2  -4   35.87    1.91
 -14   2  -4   30.11    1.91
  14   2   4   33.20    2.02
 -16  -2  -4   -0.02    0.80
  16  -2   4    0.21    0.62
 -16  -2  -4   -0.17    0.40
 -16  -2  -4   -0.23    0.50
  16  -2   4   -0.30    0.36
 -16   2  -4    1.05    0.67
 -16   2  -4    0.27    0.56
  16   2   4    0.74    0.70
 -18  -2  -4    4.92    0.74
  18  -2   4    5.24    0.61
  18  -2   4    5.05    0.97
 -18   2  -4    5.26    0.91
 -18   2  -4    6.77    0.96
  18   2   4    6.11    0.99
  20  -2   4    2.68    0.90
  20  -2   4    1.09    0.53
 -20  -2  -4    1.92    0.69
 -20   2  -4    1.38    0.87
 -20   2  -4    0.35    0.80
  20   2   4    3.27    0.94
 -25  -3   4    0.22    0.53
  25  -3  -4    1.41    0.91
  25  -3  -4   -0.22    0.48
  25   3  -4    0.80    1.16
 -25   3   4   -0.47    0.76
  23  -3  -4    0.18    0.80
 -23  -3   4    0.36    0.47
  23  -3  -4    0.02    0.44
 -23   3   4   -0.34    0.64
  23   3  -4    0.39    1.14
 -21  -3   4    0.59    0.44
  21  -3  -4   -0.15    0.39
  21  -3  -4    0.01    0.74
 -21   3   4   -0.52    0.57
  21   3  -4    1.01    1.13
  19  -3  -4   -0.16    0.33
 -19  -3   4    0.37    0.36
  19  -3  -4    0.09    0.70
 -19   3   4    0.42    0.34
 -19   3   4    0.30    0.29
  19   3  -4    0.03    0.99
 -19   3   4    0.06    0.50
  17  -3  -4    0.81    0.32
 -17  -3   4    1.10    0.35
  17  -3  -4    0.22    0.66
 -17   3   4    1.34    0.34
 -17   3   4    1.06    0.30
  17   3  -4    0.95    0.94
 -17   3   4    0.78    0.44
 -15  -3   4    0.39    0.29
  15  -3  -4    0.11    0.60
  15  -3  -4   -0.10    0.23
 -15   3   4    0.37    0.36
  15   3  -4    0.74    0.77
 -15   3   4    0.62    0.24
 -15   3   4    0.17    0.26
 -13  -3   4    0.20    0.24
  13  -3  -4    0.24    0.20
  13  -3  -4   -0.25    0.22
  13  -3  -4   -0.08    0.51
 -13   3   4    0.20    0.29
 -13   3   4    0.32    0.21
  13   3  -4    0.21    0.56
  11  -3  -4   -0.09    0.16
 -11  -3   4   -0.24    0.20
  11  -3  -4    0.02    0.21
  11   3  -4   -0.02    0.42
 -11   3   4    0.59    0.24
 -11   3   4    0.30    0.18
  -9  -3   4   17.64    0.98
   9  -3  -4   17.95    0.99
   9  -3  -4   18.85    0.93
   9  -3  -4   18.19    1.12
   9   3  -4   18.40    1.11
  -9   3   4   18.46    0.97
  -9   3   4   17.68    0.97
   7  -3  -4   38.50    1.89
   7  -3  -4   38.45    1.88
  -7  -3   4   38.67    1.92
   7  -3  -4   39.78    1.98
   7  -3  -4   37.96    1.93
  -7   3   4   39.81    1.93
   7   3  -4   39.38    2.02
  -7   3   4   39.76    1.91
   7   3  -4   37.51    1.86
  -5  -3   4    4.41    0.32
   5  -3  -4    4.95    0.39
  -5  -3   4    4.28    0.43
   5  -3  -4    4.27    0.37
  -5   3   4    4.01    0.34
   5   3  -4    4.09    0.29
  -5   3   4    5.09    0.33
  -3  -3   4    4.67    0.42
  -3  -3   4    4.67    0.31
   3  -3  -4    5.59    0.41
  -3   3   4    4.14    0.35
   3   3  -4    4.92    0.32
  -3   3   4    4.42    0.32
  -1  -3   4    8.09    0.43
   1  -3  -4    7.66    0.54
  -1  -3   4    8.25    0.57
   1   3  -4    8.54    0.49
  -1   3   4    7.49    0.50
  -1   3   4    7.90    0.48
  -1  -3  -4   24.63    1.29
   1  -3   4   23.93    1.33
   1   3   4   24.48    1.24
  -1   3  -4   24.15    1.25
   1   3   4   23.83    1.20
   3  -3   4   12.31    0.82
  -3  -3  -4   12.23    0.80
   3   3   4   11.92    0.72
  -3   3  -4   11.63    0.67
  -3   3  -4   11.67    0.72
   3   3   4   12.85    0.66
  -5  -3  -4    5.14    0.46
  -5  -3  -4    7.15    0.61
   5  -3   4    6.73    0.66
   5  -3   4    5.96    0.39
   5   3   4    6.55    0.56
  -5   3  -4    6.77    0.47
  -5   3  -4    6.57    0.50
   5   3   4    6.05    0.44
   7  -3   4    1.18    0.21
   7  -3   4    1.36    0.45
  -7  -3  -4    1.39    0.28
  -7  -3  -4    1.24    0.45
   7  -3   4    1.44    0.20
  -7   3  -4    1.12    0.31
  -7   3  -4    1.89    0.33
   7   3   4    0.83    0.25
   7   3   4    1.57    0.46
  -9  -3  -4   -0.14    0.51
  -9  -3  -4    0.16    0.29
   9  -3   4    0.18    0.18
   9  -3   4    0.23    0.43
  -9  -3  -4    0.58    0.30
  -9   3  -4    0.22    0.29
  -9   3  -4    0.61    0.36
   9   3   4    0.61    0.49
 -11  -3  -4    2.74    0.41
  11  -3   4    3.00    0.63
  11  -3   4    2.76    0.33
 -11  -3  -4    2.13    0.40
 -11  -3  -4    2.90    0.68
 -11   3  -4    2.36    0.50
  11   3   4    4.03    0.70
 -11   3  -4    3.02    0.48
  13  -3   4    1.34    0.30
  13  -3   4    1.29    0.58
 -13  -3  -4    1.05    0.38
 -13  -3  -4    1.11    0.41
 -13  -3  -4    0.95    0.69
 -13   3  -4    0.57    0.44
 -13   3  -4    1.90    0.67
  13   3   4    1.86    0.69
 -15  -3  -4    1.19    0.43
  15  -3   4    1.30    0.64
 -15  -3  -4    1.48    0.45
  15  -3   4    1.25    0.36
 -15  -3  -4    0.78    0.75
  15   3   4    1.36    0.71
 -15   3  -4    0.63    0.52
  17  -3   4    0.14    0.37
 -17  -3  -4    0.21    0.48
 -17  -3  -4   -0.18    0.44
  17  -3   4    0.46    0.68
  17   3   4    1.66    0.79
 -17   3  -4    0.09    0.58
  19  -3   4   -0.38    0.43
 -19  -3  -4   -0.16    0.54
  19  -3   4    0.53    0.74
  19   3   4   -0.36    0.77
 -19   3  -4    0.84    0.72
  24  -4  -4    0.67    0.85
  24  -4  -4    0.11    0.45
 -24  -4   4    0.80    0.55
  24   4  -4    0.44    1.27
  22  -4  -4    1.10    0.82
 -22  -4   4   -0.35    0.44
  22  -4  -4    0.24    0.41
  22   4  -4   -1.98    1.11
  20  -4  -4    0.89    0.75
  20  -4  -4    0.16    0.36
 -20  -4   4    0.14    0.41
 -20   4   4    0.95    0.41
  20   4  -4    0.17    1.08
 -18  -4   4    4.62    0.57
  18  -4  -4    5.74    0.50
  18  -4  -4    7.14    0.98
 -18   4   4    5.00    0.53
  18   4  -4    3.75    1.14
 -18   4   4    5.83    0.57
  16  -4  -4    0.89    0.64
 -16  -4   4    0.66    0.33
  16  -4  -4    0.46    0.24
 -16   4   4    0.56    0.32
  16   4  -4    0.06    0.85
 -16   4   4    0.12    0.26
 -14  -4   4   13.92    0.96
  14  -4  -4   17.83    1.00
  14  -4  -4   15.59    0.89
  14  -4  -4   19.06    1.30
 -14   4   4   16.49    0.92
 -14   4   4   15.94    1.01
  14   4  -4   14.39    1.37
  12  -4  -4    0.64    0.29
  12  -4  -4   -0.57    0.43
 -12  -4   4   -0.10    0.24
  12  -4  -4   -0.02    0.17
  12   4  -4    0.30    0.51
 -12   4   4    0.14    0.21
 -12   4   4   -0.14    0.27
  10  -4  -4   63.73    3.02
  10  -4  -4   55.34    2.94
 -10  -4   4   57.80    3.00
  10  -4  -4   65.50    3.11
  10  -4  -4   62.45    2.94
  10   4  -4   62.04    3.14
 -10   4   4   60.61    2.98
 -10   4   4   62.16    2.99
   8  -4  -4   24.67    1.30
   8  -4  -4   23.38    1.35
  -8  -4   4   25.49    1.28
  -8   4   4   25.12    1.28
  -8   4   4   23.21    1.25
   8   4  -4   25.51    1.41
  -6  -4   4   72.97    3.53
   6  -4  -4   73.36    3.56
   6  -4  -4   75.14    3.56
  -6  -4   4   73.80    3.63
  -6   4   4   71.91    3.54
  -6   4   4   71.55    3.50
   4  -4  -4    4.74    0.33
  -4  -4   4    4.70    0.35
   4  -4  -4    5.65    0.44
  -4  -4   4    4.66    0.47
  -4   4   4    4.38    0.37
   4   4  -4    4.00    0.34
  -2  -4   4   45.15    2.17
  -2  -4   4   44.53    2.29
   2  -4  -4   44.50    2.23
   2   4  -4   44.35    2.20
  -2   4   4   45.02    2.22
   0  -4   4    2.50    0.37
   0  -4  -4    2.46    0.33
   0   4   4    2.26    0.28
   0   4  -4    3.22    0.30
  -2  -4  -4   56.61    2.73
   2  -4   4   54.82    2.80
   2   4   4   53.61    2.69
  -2   4  -4   53.75    2.70
  -4  -4  -4    0.02    0.31
   4   4   4   -0.19    0.35
  -4   4  -4    0.03    0.19
   6  -4   4   45.21    2.44
  -6  -4  -4   46.52    2.37
  -6  -4  -4   45.07    2.29
  -6   4  -4   45.80    2.32
   6   4   4   44.69    2.37
  -8  -4  -4   29.57    1.54
  -8  -4  -4   29.79    1.67
   8  -4   4   29.04    1.72
  -8   4  -4   27.07    1.57
   8   4   4   28.20    1.68
 -10  -4  -4   40.67    2.12
  10  -4   4   42.76    2.34
 -10  -4  -4   40.11    2.26
  10   4   4   40.61    2.27
 -10   4  -4   40.41    2.18
  12  -4   4    5.22    0.44
 -12  -4  -4    4.68    0.55
 -12  -4  -4    3.73    0.74
  12  -4   4    4.25    0.73
  12   4   4    5.06    0.81
 -12   4  -4    4.79    0.60
  14  -4   4   14.35    0.88
 -14  -4  -4   14.72    1.26
 -14  -4  -4   14.04    1.01
  14  -4   4   14.38    1.35
 -14   4  -4   12.83    1.11
  14   4   4   16.14    1.32
 -16  -4  -4   -0.25    0.46
  16  -4   4    0.60    0.36
  16  -4   4    0.54    0.69
 -16   4  -4   -0.27    0.51
  16   4   4    1.64    0.78
  18  -4   4    1.48    0.86
  18  -4   4    1.24    0.44
 -18  -4  -4    0.99    0.55
 -18   4  -4    1.10    0.68
  18   4   4    1.96    0.99
 -23  -5   4    0.10    0.51
  23  -5  -4    1.09    0.88
  23  -5  -4    1.02    0.43
  23   5  -4    0.66    1.35
 -21  -5   4    0.32    0.46
  21  -5  -4    0.25    0.35
  21  -5  -4    1.06    0.80
  21   5  -4   -0.64    1.22
 -21   5   4    0.82    0.47
 -19  -5   4    3.46    0.57
  19  -5  -4    3.73    0.91
  19  -5  -4    3.23    0.41
 -19   5   4    3.85    0.55
  19   5  -4    2.87    1.17
  17  -5  -4    6.05    0.50
  17  -5  -4    8.76    1.03
 -17  -5   4    5.75    0.64
  17   5  -4    5.69    1.15
 -17   5   4    7.60    0.68
  15  -5  -4   -0.14    0.22
  15  -5  -4   -0.07    0.58
 -15  -5   4    0.14    0.30
  15  -5  -4   -0.34    0.33
 -15   5   4    0.21    0.25
  15   5  -4   -0.12    0.74
 -13  -5   4    0.20    0.30
  13  -5  -4    0.29    0.32
  13  -5  -4    0.06    0.49
 -13   5   4    0.40    0.25
  13   5  -4    1.29    0.66
 -11  -5   4    0.90    0.30
  11  -5  -4    0.73    0.43
  11  -5  -4    0.71    0.32
 -11   5   4    0.99    0.27
  11   5  -4    0.90    0.51
  -9  -5   4    0.12    0.15
   9  -5  -4   -0.03    0.33
   9  -5  -4    0.16    0.25
  -9  -5   4    0.19    0.23
  -9   5   4    0.20    0.22
   9   5  -4   -0.04    0.41
  -7  -5   4   15.46    1.00
  -7  -5   4   14.31    0.81
   7  -5  -4   15.13    0.90
  -7  -5   4   15.66    0.86
   7  -5  -4   14.43    0.92
  -7   5   4   15.05    0.87
  -5  -5   4    8.15    0.52
   5  -5  -4    7.03    0.59
  -5  -5   4    7.75    0.67
   5  -5  -4    7.44    0.52
  -5   5   4    9.04    0.57
  -3  -5   4    7.48    0.48
  -3  -5   4    8.07    0.63
   3  -5  -4    7.81    0.45
   3  -5  -4    7.44    0.61
   3   5  -4    7.00    0.50
  -3   5   4    7.46    0.55
  -1  -5   4   19.50    1.16
  -1  -5   4   19.61    0.99
   1  -5  -4   19.60    1.11
  -1   5   4   18.38    1.06
   1   5  -4   19.34    1.05
  -1  -5  -4   15.50    0.93
   1  -5   4   14.79    1.00
   1   5   4   15.02    0.88
  -1   5  -4   14.66    0.87
   3  -5   4   10.07    0.82
  -3  -5  -4    9.67    0.74
   3   5   4    9.72    0.67
  -3   5  -4    9.63    0.66
   3   5   4    9.71    0.75
   5  -5   4    6.09    0.69
  -5  -5  -4    6.40    0.59
  -5   5  -4    5.67    0.51
   5   5   4    6.39    0.68
   7  -5   4    5.60    0.70
  -7  -5  -4    4.00    0.48
  -7  -5  -4    4.80    0.59
  -7   5  -4    4.58    0.49
   7   5   4    5.70    0.73
  -9  -5  -4    3.39    0.58
   9  -5   4    2.91    0.61
  -9  -5  -4    2.61    0.44
   9   5   4    3.14    0.72
  -9   5  -4    2.60    0.43
 -11  -5  -4   -0.42    0.52
  11  -5   4    0.04    0.48
 -11  -5  -4    0.35    0.38
 -11   5  -4   -0.56    0.31
  13  -5   4    5.89    0.88
 -13  -5  -4    5.13    0.78
 -13  -5  -4    4.71    0.61
 -13   5  -4    4.69    0.65
 -15  -5  -4    1.88    0.57
  15  -5   4    3.47    0.82
 -15   5  -4    1.33    0.54
  17  -5   4    2.24    0.82
 -17  -5  -4    0.70    0.56
 -17   5  -4    0.84    0.59
 -22  -6   4    1.98    0.59
  22  -6  -4    3.85    1.02
 -22   6   4    2.46    0.59
  22   6  -4    1.48    1.42
  20  -6  -4    2.26    0.89
 -20  -6   4    1.23    0.49
  20   6  -4   -0.13    1.21
 -20   6   4    3.45    0.58
 -18  -6   4    0.14    0.40
  18  -6  -4    0.34    0.72
 -18   6   4   -0.20    0.40
  18   6  -4   -0.67    1.03
 -16  -6   4    3.19    0.52
  16  -6  -4    4.08    0.85
  16   6  -4    2.36    0.98
 -14  -6   4    3.94    0.53
  14  -6  -4    4.60    0.55
  14  -6  -4    4.86    0.80
  14   6  -4    3.47    0.88
 -14   6   4    4.59    0.45
  12  -6  -4   12.83    1.03
 -12  -6   4    9.96    0.76
  12  -6  -4    8.17    0.74
  12   6  -4   10.07    1.03
 -12   6   4    9.50    0.68
  10  -6  -4    7.11    0.65
 -10  -6   4    7.29    0.62
 -10  -6   4    8.22    0.57
  10  -6  -4    8.21    0.78
  10   6  -4    8.83    0.88
 -10   6   4    7.28    0.58
   8  -6  -4   16.16    1.02
  -8  -6   4   16.55    0.92
   8  -6  -4   16.78    1.05
  -8  -6   4   15.60    0.97
   8   6  -4   17.35    1.17
  -8   6   4   17.99    0.98
  -6  -6   4   46.28    2.29
  -6  -6   4   46.49    2.27
  -6  -6   4   45.27    2.41
   6  -6  -4   44.53    2.30
   6  -6  -4   46.02    2.34
  -6   6   4   45.82    2.31
   4  -6  -4    0.84    0.31
  -4  -6   4    0.69    0.34
   4  -6  -4    0.96    0.21
  -4  -6   4    0.51    0.22
  -4   6   4    0.75    0.26
   2  -6  -4   50.94    2.64
  -2  -6   4   56.08    2.83
  -2  -6   4   55.58    2.66
   2  -6  -4   55.51    2.75
  -2   6   4   56.35    2.73
   2   6  -4   53.94    2.70
   0  -6  -4    0.03    0.30
   0  -6   4    0.11    0.17
   0  -6   4    0.34    0.32
   0   6  -4   -0.03    0.21
   0   6   4    0.06    0.25
   2  -6   4   49.53    2.57
  -2  -6  -4   45.84    2.44
  -2   6  -4   47.93    2.43
   2   6   4   48.04    2.42
   4  -6   4    5.76    0.69
  -4  -6  -4    5.32    0.60
  -4   6  -4    6.17    0.56
  -6  -6  -4   27.93    1.55
   6  -6   4   26.12    1.67
  -6   6  -4   26.61    1.49
  -8  -6  -4    0.23    0.37
   8  -6   4   -0.28    0.43
  -8  -6  -4    1.03    0.48
  -8   6  -4    0.80    0.32
 -10  -6  -4    2.14    0.57
 -10  -6  -4    1.03    0.44
  10  -6   4    3.06    0.67
 -10   6  -4    1.56    0.41
 -12  -6  -4   -0.61    0.56
  12  -6   4    0.20    0.56
 -12  -6  -4   -0.53    0.42
 -12   6  -4    0.10    0.39
 -14  -6  -4    2.00    0.56
  14  -6   4    2.34    0.72
 -14   6  -4    0.92    0.52
 -16  -6  -4    3.22    0.68
  16  -6   4    3.03    0.83
 -16   6  -4    2.93    0.68
 -21  -7   4   -0.06    0.52
  21  -7  -4    0.54    0.91
 -21   7   4   -0.60    0.49
  21   7  -4   -2.23    1.30
  19  -7  -4   -0.12    0.79
 -19  -7   4    0.46    0.48
 -19   7   4    0.69    0.51
  19   7  -4   -1.74    1.13
  17  -7  -4    0.78    0.73
 -17  -7   4   -0.24    0.41
  17   7  -4   -0.87    0.97
 -17   7   4   -0.14    0.44
 -15  -7   4    0.92    0.45
  15  -7  -4    1.47    0.48
  15  -7  -4    0.97    0.64
  15   7  -4    2.06    0.92
  13  -7  -4   -0.17    0.51
 -13  -7   4   -0.05    0.37
  13  -7  -4    0.40    0.38
  13   7  -4    0.63    0.71
 -11  -7   4   10.96    0.81
  11  -7  -4    9.89    0.92
  11  -7  -4    9.38    0.79
  11   7  -4    9.80    1.04
 -11   7   4   10.51    0.73
  -9  -7   4    8.92    0.65
   9  -7  -4    8.02    0.72
   9  -7  -4    9.82    0.82
  -9  -7   4   10.25    0.75
   9   7  -4    9.54    0.92
  -9   7   4   10.27    0.71
   7  -7  -4   14.53    0.97
   7  -7  -4   14.62    0.93
  -7  -7   4   14.55    0.91
  -7  -7   4   14.02    0.88
  -7  -7   4   14.79    1.09
  -7   7   4   15.30    0.92
   5  -7  -4    9.69    0.77
  -5  -7   4    9.35    0.87
  -5  -7   4    9.97    0.70
  -5  -7   4   10.03    0.68
  -5   7   4   10.27    0.73
   3  -7  -4   -0.23    0.31
  -3  -7   4    0.22    0.23
  -3  -7   4   -0.35    0.33
  -3   7   4   -0.17    0.27
  -1  -7   4    1.61    0.27
  -1  -7   4    1.06    0.41
   1   7  -4    1.63    0.34
  -1   7   4    1.43    0.37
  -1  -7  -4    0.88    0.41
   1  -7   4    1.70    0.45
  -1   7  -4    1.04    0.31
   1   7   4    1.65    0.36
   3  -7   4   -0.03    0.41
  -3  -7  -4   -0.15    0.38
   3   7   4    0.15    0.34
  -3   7  -4    0.57    0.30
  -5  -7  -4    1.93    0.50
   5  -7   4    2.06    0.54
  -5   7  -4    1.94    0.39
   7  -7   4    2.24    0.58
  -7  -7  -4    1.66    0.51
  -7   7  -4    1.83    0.39
  -9  -7  -4    1.84    0.56
  -9  -7  -4    1.79    0.47
   9  -7   4    3.04    0.68
  -9   7  -4    2.02    0.44
 -11  -7  -4    3.59    0.61
  11  -7   4    5.41    0.86
 -11  -7  -4    5.21    0.72
 -11   7  -4    5.29    0.66
 -13  -7  -4    0.30    0.52
  13  -7   4    0.28    0.62
 -13   7  -4    0.24    0.44
  15  -7   4    0.43    0.73
 -15  -7  -4    1.64    0.63
 -15   7  -4    0.56    0.54
  18  -8  -4    1.18    0.77
 -18  -8   4    0.04    0.49
  18   8  -4   -3.21    1.07
 -18   8   4   -0.28    0.48
  16  -8  -4    0.14    0.65
 -16  -8   4   -0.40    0.42
  16   8  -4   -0.77    0.96
  14  -8  -4    3.23    0.54
 -14  -8   4    2.83    0.55
  14  -8  -4    3.71    0.76
  14   8  -4    3.42    0.97
  12  -8  -4    1.03    0.64
  12  -8  -4   -0.15    0.38
 -12  -8   4    0.62    0.41
  12   8  -4    0.02    0.68
 -10  -8   4    7.08    0.72
  10  -8  -4    8.32    0.75
  10   8  -4    9.22    1.03
 -10   8   4    8.46    0.67
  -8  -8   4    0.46    0.33
   8  -8  -4   -0.19    0.32
  -8  -8   4   -0.06    0.30
   8   8  -4    0.88    0.55
  -8   8   4    0.29    0.30
   6  -8  -4    2.38    0.47
  -6  -8   4    3.03    0.41
  -6  -8   4    1.70    0.51
  -6  -8   4    2.87    0.42
  -6   8   4    2.07    0.41
  -4  -8   4    1.20    0.46
  -4  -8   4    0.69    0.31
   4  -8  -4    1.33    0.42
  -4   8   4    1.14    0.37
   2  -8  -4    1.00    0.40
  -2  -8   4    0.54    0.28
  -2  -8   4    0.68    0.46
  -2   8   4    0.26    0.34
   0  -8   4    1.95    0.51
   0  -8  -4    2.07    0.48
   0   8   4    2.14    0.42
   0   8  -4    3.28    0.45
   2  -8   4    1.73    0.51
  -2  -8  -4    1.16    0.46
   2   8   4    0.78    0.40
  -2   8  -4    1.66    0.40
  -4  -8  -4    0.62    0.48
   4  -8   4   -0.02    0.44
  -4   8  -4    0.06    0.32
   4   8   4    0.02    0.37
   6  -8   4    0.75    0.52
  -6  -8  -4    0.90    0.50
  -6   8  -4    0.68    0.37
   6   8   4    0.67    0.44
  -8  -8  -4    0.30    0.52
   8  -8   4    0.32    0.55
  -8   8  -4    0.63    0.36
  10  -8   4    3.42    0.77
 -10  -8  -4    3.98    0.68
 -10   8  -4    2.49    0.53
  12  -8   4   -0.10    0.61
 -12   8  -4   -0.17    0.40
 -14  -8  -4    2.04    0.63
  14  -8   4    4.31    0.92
 -14   8  -4    2.38    0.62
 -17  -9   4   -0.25    0.50
 -17   9   4   -0.86    0.49
  17   9  -4   -1.53    1.18
 -15  -9   4   -0.02    0.51
  15  -9  -4   -0.39    0.44
  15   9  -4   -0.81    0.98
 -13  -9   4   -0.19    0.44
  13  -9  -4   -0.12    0.43
  13   9  -4   -0.24    0.82
 -11  -9   4   -0.06    0.39
  11  -9  -4    0.40    0.44
  11   9  -4   -0.48    0.70
  -9  -9   4    0.19    0.38
   9  -9  -4    0.18    0.41
   9   9  -4    0.17    0.64
   7  -9  -4    3.27    0.54
  -7  -9   4    3.91    0.52
  -7  -9   4    2.81    0.47
  -7   9   4    3.23    0.50
  -5  -9   4    0.81    0.38
  -5  -9   4    0.17    0.46
   5  -9  -4    1.00    0.46
  -5   9   4    0.86    0.39
   3  -9  -4    0.44    0.46
  -3  -9   4    0.63    0.48
  -3  -9   4    0.38    0.34
  -3   9   4    0.65    0.39
  -1  -9   4    0.71    0.48
   1  -9  -4    0.57    0.45
  -1   9   4    0.29    0.39
   1   9  -4    0.47    0.39
   1  -9   4    2.15    0.57
  -1  -9  -4    1.58    0.51
   1   9   4    1.20    0.43
  -1   9  -4    1.13    0.40
   3  -9   4   -0.14    0.45
  -3  -9  -4   -0.28    0.48
   3   9   4    0.44    0.42
  -3   9  -4   -0.26    0.34
  -5  -9  -4    0.52    0.53
   5  -9   4    0.52    0.53
  -5   9  -4    0.15    0.36
   5   9   4    0.01    0.42
  -7  -9  -4    3.10    0.66
   7  -9   4    2.53    0.66
  -7   9  -4    2.77    0.52
   7   9   4    3.10    0.58
  -9  -9  -4    1.74    0.63
   9  -9   4    1.90    0.69
   9   9   4    1.69    0.58
  -9   9  -4    1.93    0.49
  11  -9   4   -0.13    0.61
 -11   9  -4    0.04    0.43
 -14 -10   4    0.71    0.53
  14 -10  -4    1.38    0.54
 -12 -10   4   -0.43    0.46
  12 -10  -4    0.26    0.47
  12  10  -4    0.46    0.90
 -10 -10   4    1.25    0.51
  10 -10  -4    1.45    0.51
  10  10  -4    3.72    0.92
   8 -10  -4    0.88    0.49
  -8 -10   4    0.29    0.43
   8  10  -4    2.01    0.75
  -6 -10   4    0.72    0.60
  -6 -10   4    0.54    0.43
   6 -10  -4    0.41    0.46
  -6  10   4    1.08    0.43
  -4 -10   4   -0.23    0.51
   4 -10  -4    0.92    0.48
  -4  10   4   -0.19    0.40
  -2 -10   4    0.37    0.52
   2 -10  -4    0.45    0.51
  -2  10   4   -0.21    0.41
   2  10  -4    0.07    0.45
   0 -10   4   -0.27    0.48
   0 -10  -4    0.06    0.50
   0  10   4   -0.28    0.41
   0  10  -4    0.06    0.42
   2 -10   4    0.08    0.53
  -2 -10  -4    0.28    0.52
  -2  10  -4   -0.15    0.42
   2  10   4    0.70    0.44
  -4 -10  -4    0.08    0.54
   4 -10   4    1.07    0.57
   4  10   4    0.54    0.49
  -4  10  -4    0.71    0.46
   6 -10   4    0.78    0.60
  -6 -10  -4   -0.02    0.57
   6  10   4    0.80    0.51
  -6  10  -4   -0.14    0.42
  -8 -10  -4   -0.30    0.59
   8 -10   4   -0.66    0.53
  -8  10  -4    0.39    0.46
   8  10   4   -0.06    0.52
  -9 -11   4   -0.36    0.49
   9 -11  -4   -0.27    0.51
  -7 -11   4    0.55    0.49
   7 -11  -4    1.04    0.54
   5 -11  -4    0.90    0.57
  -5 -11   4   -0.36    0.62
   3 -11  -4   -0.47    0.49
  -3 -11   4    0.12    0.57
   3  11  -4    0.50    0.51
  -3  11   4   -0.64    0.43
  -1 -11   4    1.07    0.64
   1 -11  -4    2.21    0.62
  -1  11   4    2.50    0.58
   1  11  -4    2.69    0.60
   1 -11   4    0.99    0.60
  -1 -11  -4    1.12    0.60
  -1  11  -4    1.34    0.54
   1  11   4    0.37    0.51
  -3 -11  -4   -0.34    0.53
   3 -11   4    0.42    0.60
   3  11   4   -0.13    0.49
  -3  11  -4   -0.40    0.47
  -5 -11  -4    1.13    0.63
   5 -11   4    2.36    0.71
  -5  11  -4    2.97    0.64
   5  11   4    2.09    0.60
  26   0  -5    1.05    0.96
 -26   0   5   -0.17    0.47
 -26   0   5   -0.01    0.71
 -24   0   5    0.20    0.44
 -24   0   5    0.32    0.66
  24   0  -5    1.59    1.01
  22   0  -5    1.24    0.95
 -22   0   5   -0.86    0.52
  22   0  -5   -0.71    0.41
 -22   0   5    0.09    0.37
  20   0  -5    0.86    0.40
 -20   0   5    0.41    0.48
 -20   0   5    0.29    0.32
  20   0  -5   -0.09    0.88
  18   0  -5   -1.31    0.83
 -18   0   5    0.03    0.41
  18   0  -5   -0.48    0.31
 -18   0   5   -0.31    0.28
  16   0  -5   -0.04    0.26
 -16   0   5   -0.11    0.23
 -16   0   5   -0.02    0.34
  16   0  -5    0.10    0.82
 -14   0   5   -0.01    0.30
 -14   0   5   -0.13    0.21
 -14   0   5    0.01    0.13
  14   0  -5   -0.04    0.22
  14   0  -5    0.53    0.68
 -12   0   5   -0.47    0.23
 -12   0   5   -0.29    0.15
  12   0  -5    0.42    0.52
  12   0  -5   -0.08    0.18
 -10   0   5    0.04    0.16
  10   0  -5    0.05    0.15
  10   0  -5    0.24    0.38
 -10   0   5    0.03    0.19
  10   0  -5    0.01    0.10
   8   0  -5    0.08    0.13
  -8   0   5   -0.12    0.15
   8   0  -5    0.24    0.27
  -8   0   5   -0.23    0.15
   8   0  -5    0.00    0.11
   6   0  -5    0.25    0.22
  -6   0   5   -0.17    0.13
   6   0  -5    0.06    0.12
  -6   0   5    0.14    0.15
   6   0  -5    0.10    0.15
  -4   0   5   -0.18    0.12
   4   0  -5   -0.10    0.11
  -4   0   5   -0.04    0.15
   4   0  -5   -0.02    0.16
  -4   0   5   -0.17    0.12
   2   0  -5    0.09    0.20
  -2   0   5   -0.04    0.13
  -2   0   5    0.00    0.12
  -2   0   5    0.17    0.13
   2   0  -5    0.03    0.13
   0   0   5   -0.20    0.12
   0   0  -5    0.14    0.15
   0   0   5    0.23    0.14
   0   0   5    0.00    0.15
   0   0  -5    0.36    0.24
   2   0   5    0.26    0.15
   2   0   5    0.18    0.21
  -2   0  -5   -0.01    0.17
  -2   0  -5    0.19    0.25
   2   0   5   -0.27    0.12
   4   0   5   -0.46    0.22
  -4   0  -5    0.02    0.22
   4   0   5    0.22    0.18
  -4   0  -5    0.08    0.30
   4   0   5   -0.11    0.13
   6   0   5    0.24    0.31
   6   0   5   -0.38    0.19
   6   0   5   -0.20    0.15
  -6   0  -5   -0.35    0.25
  -6   0  -5    0.13    0.34
   8   0   5   -0.38    0.36
  -8   0  -5    0.20    0.34
  -8   0  -5    0.04    0.41
   8   0   5    0.07    0.23
  10   0   5   -0.16    0.44
  10   0   5   -0.25    0.27
 -10   0  -5   -0.12    0.23
 -10   0  -5   -0.65    0.40
 -10   0  -5    0.47    0.50
 -12   0  -5    0.69    0.54
 -12   0  -5    0.13    0.56
  12   0   5   -0.10    0.54
 -12   0  -5    0.07    0.49
  12   0   5    0.30    0.35
 -14   0  -5    0.38    0.59
  14   0   5    0.37    0.40
  14   0   5    0.35    0.62
 -14   0  -5   -0.43    0.61
 -16   0  -5    0.18    0.72
  16   0   5    0.87    0.70
 -16   0  -5   -1.22    0.63
 -18   0  -5    1.01    0.75
  18   0   5    0.17    0.77
 -18   0  -5    0.06    0.82
  18   0   5    0.00    0.52
 -20   0  -5   -0.41    0.83
  20   0   5    0.16    0.58
  20   0   5    1.23    0.91
  25  -1  -5    0.39    0.50
 -25  -1   5    1.34    0.63
 -25  -1   5    0.96    0.49
  25  -1  -5    1.17    0.94
  25   1  -5   -0.24    1.06
 -25   1   5   -0.30    0.71
  23  -1  -5    0.01    0.44
 -23  -1   5   -0.05    0.41
 -23  -1   5   -0.18    0.52
  23  -1  -5    0.16    0.87
 -23   1   5   -0.75    0.60
 -23   1   5   -0.17    0.38
  23   1  -5   -0.15    1.02
 -21  -1   5    5.49    0.65
  21  -1  -5    7.32    0.65
 -21  -1   5    7.23    0.68
  21  -1  -5    6.13    1.13
 -21   1   5    8.04    0.77
 -21   1   5    7.19    0.63
  21   1  -5    4.69    1.17
 -19  -1   5    1.79    0.38
 -19  -1   5    0.81    0.43
  19  -1  -5    0.71    0.89
  19  -1  -5    1.35    0.37
 -19   1   5    1.33    0.47
  19   1  -5    0.63    0.95
 -19   1   5    0.89    0.33
 -17  -1   5   29.55    1.55
  17  -1  -5   26.92    1.98
  17  -1  -5   30.05    1.53
 -17  -1   5   29.00    1.56
 -17   1   5   29.22    1.58
 -17   1   5   28.43    1.53
  17   1  -5   29.42    1.52
  17   1  -5   27.20    2.07
 -17   1   5   28.89    1.48
  15  -1  -5    0.63    0.25
  15  -1  -5    0.28    0.77
 -15  -1   5    0.45    0.31
 -15  -1   5    0.59    0.27
  15   1  -5    0.21    0.24
 -15   1   5   -0.45    0.31
 -15   1   5    0.66    0.24
 -15   1   5    0.38    0.19
  15   1  -5    1.28    0.74
 -13  -1   5   39.40    1.84
 -13  -1   5   37.11    1.86
  13  -1  -5   37.41    1.83
  13  -1  -5   35.99    2.18
  13  -1  -5   37.42    1.82
 -13   1   5   36.02    1.86
 -13   1   5   35.18    1.85
  13   1  -5   36.08    1.82
  13   1  -5   34.66    2.11
  11  -1  -5    2.63    0.60
  11  -1  -5    2.63    0.26
 -11  -1   5    2.49    0.29
  11  -1  -5    2.60    0.25
 -11  -1   5    2.44    0.27
  11   1  -5    2.10    0.25
 -11   1   5    2.58    0.29
  11   1  -5    2.76    0.52
 -11   1   5    2.67    0.32
   9  -1  -5   73.06    3.58
  -9  -1   5   72.08    3.42
  -9  -1   5   72.49    3.46
   9  -1  -5   73.12    3.43
   9  -1  -5   68.14    3.43
   9   1  -5   70.81    3.55
  -9   1   5   69.44    3.46
   9   1  -5   72.20    3.43
  -9   1   5   73.17    3.45
  -7  -1   5   50.16    2.41
   7  -1  -5   52.02    2.51
   7  -1  -5   49.83    2.43
  -7  -1   5   50.62    2.45
   7  -1  -5   51.35    2.42
  -7   1   5   49.41    2.43
   7   1  -5   49.21    2.41
  -7   1   5   50.90    2.46
   7   1  -5   49.98    2.51
   7   1  -5   49.91    2.41
   5  -1  -5   24.76    1.27
  -5  -1   5   25.35    1.25
   5  -1  -5   24.41    1.28
  -5  -1   5   25.97    1.23
   5  -1  -5   24.86    1.24
  -5  -1   5   26.28    1.32
  -5   1   5   25.34    1.27
  -5   1   5   24.20    1.25
   5   1  -5   25.42    1.26
   5   1  -5   24.44    1.23
   3  -1  -5  131.88    6.33
   3  -1  -5  137.37    6.38
  -3  -1   5  131.21    6.32
  -3  -1   5  135.04    6.39
  -3  -1   5  142.34    6.34
   3   1  -5  134.78    6.38
  -3   1   5  129.32    6.35
  -3   1   5  132.53    6.33
  -3   1   5  131.97    6.33
   3   1  -5  129.86    6.32
   1  -1  -5  213.85   10.30
  -1  -1   5  205.22   10.36
   1  -1  -5  222.87   10.36
  -1  -1   5  214.49   10.29
  -1  -1   5  226.58   10.29
   1   1  -5  223.73   10.36
  -1   1   5  219.14   10.31
  -1   1   5  219.74   10.30
  -1   1   5  213.60   10.31
   1   1  -5  220.60   10.30
  -1  -1  -5   10.36    0.69
   1  -1   5    9.44    0.53
   1  -1   5    8.79    0.62
  -1  -1  -5    9.47    0.55
   1   1   5    8.51    0.57
  -1   1  -5   10.27    0.55
   1   1   5    9.49    0.55
  -1   1  -5   10.06    0.63
   1   1   5    9.86    0.55
  -3  -1  -5  155.59    7.58
   3  -1   5  163.73    7.58
  -3  -1  -5  159.61    7.68
   3  -1   5  159.42    7.68
  -3   1  -5  161.60    7.66
   3   1   5  160.02    7.59
  -3   1  -5  158.51    7.58
   3   1   5  160.54    7.58
   3   1   5  158.39    7.63
   5  -1   5  106.85    5.24
   5  -1   5  108.57    5.13
  -5  -1  -5  105.83    5.13
  -5  -1  -5  109.07    5.26
  -5   1  -5  106.10    5.14
   5   1   5  109.14    5.14
  -5   1  -5  104.83    5.22
   5   1   5  107.26    5.12
   5   1   5  107.64    5.20
  -7  -1  -5   95.37    4.88
   7  -1   5  100.25    4.74
   7  -1   5   98.47    4.88
  -7  -1  -5  101.32    4.76
   7   1   5  101.24    4.85
   7   1   5   97.70    4.75
  -7   1  -5   94.13    4.85
  -7   1  -5  100.11    4.76
   9  -1   5   26.09    1.34
  -9  -1  -5   24.58    1.32
   9  -1   5   23.35    1.52
  -9  -1  -5   26.53    1.57
  -9  -1  -5   25.63    1.41
   9   1   5   24.39    1.51
   9   1   5   25.52    1.35
  -9   1  -5   26.95    1.42
  -9   1  -5   23.43    1.49
 -11  -1  -5    8.85    0.75
  11  -1   5    9.54    0.94
 -11  -1  -5    7.69    0.63
 -11  -1  -5    7.38    0.90
  11  -1   5   10.12    0.71
  11   1   5   10.26    0.73
 -11   1  -5    8.77    0.85
 -11   1  -5   10.22    0.81
  11   1   5   10.38    0.95
  13  -1   5   14.30    1.25
 -13  -1  -5   15.15    1.10
 -13  -1  -5   12.78    1.21
 -13  -1  -5   13.45    0.90
  13   1   5   14.28    0.97
  13   1   5   14.21    1.22
 -13   1  -5   16.19    1.09
 -13   1  -5   13.47    1.18
  15  -1   5   15.64    1.36
  15  -1   5   13.18    1.01
 -15  -1  -5   15.34    1.35
 -15  -1  -5   13.65    1.08
  15   1   5   14.60    1.31
  15   1   5   14.19    1.03
 -15   1  -5   14.82    1.16
 -15   1  -5   11.20    1.17
  17  -1   5    5.35    0.99
 -17  -1  -5    4.77    0.78
  17  -1   5    4.86    0.64
 -17  -1  -5    3.77    0.97
  17   1   5    4.47    0.68
 -17   1  -5    4.18    0.92
  17   1   5    5.11    0.94
 -17   1  -5    4.50    0.87
  19  -1   5   -0.01    0.50
 -19  -1  -5    0.05    0.75
  19  -1   5    0.69    0.83
 -19   1  -5   -0.22    0.82
 -19   1  -5   -0.17    0.82
  19   1   5    1.03    0.83
  26  -2  -5   -0.26    0.53
 -26  -2   5   -0.41    0.51
  26  -2  -5    0.27    0.89
 -26   2   5   -0.30    0.78
  26   2  -5    0.37    1.14
  24  -2  -5   -0.02    0.46
 -24  -2   5   -0.05    0.44
  24  -2  -5    1.11    0.90
 -24   2   5   -0.61    0.64
  24   2  -5    0.43    1.13
  22  -2  -5    1.69    0.87
 -22  -2   5    1.31    0.46
 -22  -2   5    1.27    0.46
  22  -2  -5    1.37    0.43
 -22   2   5    1.81    0.43
 -22   2   5    3.21    0.67
  22   2  -5    1.63    1.15
  20  -2  -5    8.19    1.13
 -20  -2   5    6.87    0.69
 -20  -2   5    7.51    0.64
  20  -2  -5    7.88    0.64
 -20   2   5    8.55    0.76
  20   2  -5    4.79    1.23
 -20   2   5    7.26    0.63
 -18  -2   5    1.27    0.37
 -18  -2   5    0.51    0.34
  18  -2  -5    0.88    0.34
  18  -2  -5    0.89    0.83
 -18   2   5    0.84    0.28
 -18   2   5    0.99    0.30
 -18   2   5    0.45    0.46
  18   2  -5    0.44    0.90
  16  -2  -5   16.14    1.40
 -16  -2   5   12.58    0.89
  16  -2  -5   13.94    0.86
 -16  -2   5   13.90    0.85
 -16   2   5   15.12    0.95
 -16   2   5   15.10    0.84
  16   2  -5   13.19    1.35
 -16   2   5   14.63    0.86
  14  -2  -5   -0.29    0.68
  14  -2  -5    0.32    0.23
  14  -2  -5    0.11    0.22
 -14  -2   5    0.10    0.25
 -14  -2   5    0.24    0.24
 -14   2   5    0.60    0.33
  14   2  -5    0.41    0.62
 -14   2   5    0.19    0.21
  14   2  -5    0.29    0.30
  12  -2  -5    4.81    0.75
 -12  -2   5    3.91    0.39
  12  -2  -5    4.13    0.35
  12  -2  -5    3.76    0.35
  12   2  -5    3.48    0.32
  12   2  -5    4.14    0.61
 -12   2   5    4.54    0.42
 -12   2   5    3.80    0.36
  10  -2  -5   13.24    1.08
  10  -2  -5   14.64    0.77
 -10  -2   5   13.36    0.80
  10  -2  -5   14.51    0.80
 -10   2   5   15.02    0.82
 -10   2   5   13.91    0.81
  10   2  -5   15.51    0.98
  10   2  -5   14.58    0.76
  -8  -2   5   39.58    1.93
   8  -2  -5   39.58    1.93
   8  -2  -5   38.76    1.90
   8  -2  -5   39.72    2.07
   8   2  -5   37.91    2.02
  -8   2   5   39.23    1.94
  -8   2   5   38.98    1.92
   8   2  -5   38.71    1.89
  -6  -2   5   69.93    3.33
   6  -2  -5   68.39    3.31
   6  -2  -5   72.37    3.39
  -6  -2   5   68.66    3.41
   6  -2  -5   69.70    3.35
  -6   2   5   69.19    3.35
   6   2  -5   67.45    3.31
  -6   2   5   68.64    3.32
   4  -2  -5   22.26    1.13
  -4  -2   5   22.89    1.11
  -4  -2   5   21.44    1.18
   4  -2  -5   22.41    1.15
   4  -2  -5   21.72    1.10
  -4   2   5   20.54    1.13
   4   2  -5   23.37    1.12
  -4   2   5   21.18    1.10
  -2  -2   5   10.56    0.52
  -2  -2   5    8.34    0.61
   2  -2  -5    8.97    0.62
   2  -2  -5    9.31    0.54
   2   2  -5    9.97    0.57
  -2   2   5    9.47    0.54
  -2   2   5    9.92    0.57
   0  -2   5    1.59    0.28
   0  -2  -5    0.76    0.25
   0  -2  -5    1.00    0.18
   0   2   5    0.92    0.18
   0   2  -5    1.37    0.18
   0   2   5    1.23    0.19
   0   2  -5    1.43    0.23
   2  -2   5    0.24    0.13
   2  -2   5    0.42    0.25
  -2  -2  -5    0.50    0.19
  -2  -2  -5   -0.12    0.28
   2  -2   5    0.13    0.13
   2   2   5    0.75    0.19
  -2   2  -5    0.02    0.18
   2   2   5    0.30    0.18
  -2   2  -5    0.35    0.17
   2   2   5    0.26    0.16
   4  -2   5   12.23    0.64
   4  -2   5   11.53    0.81
  -4  -2  -5   10.91    0.67
  -4  -2  -5   11.46    0.85
   4   2   5   10.94    0.66
   4   2   5   11.09    0.66
   4   2   5   11.42    0.71
  -4   2  -5   11.06    0.73
  -4   2  -5   11.21    0.67
   6  -2   5    0.16    0.18
  -6  -2  -5   -0.08    0.42
   6  -2   5   -0.03    0.33
  -6  -2  -5   -0.11    0.28
  -6   2  -5    0.50    0.27
   6   2   5   -0.09    0.30
  -6   2  -5    0.39    0.27
   6   2   5   -0.17    0.20
   8  -2   5    0.75    0.44
  -8  -2  -5    0.55    0.55
  -8  -2  -5    0.99    0.29
  -8  -2  -5    0.37    0.35
   8   2   5    0.73    0.28
  -8   2  -5    1.10    0.37
  -8   2  -5    0.57    0.35
   8   2   5    0.33    0.41
  10  -2   5    8.13    0.84
 -10  -2  -5    6.00    0.60
 -10  -2  -5    5.27    0.83
  10  -2   5    6.61    0.53
 -10  -2  -5    7.13    0.57
 -10   2  -5    5.01    0.64
  10   2   5    6.26    0.56
 -10   2  -5    6.95    0.66
  10   2   5    6.59    0.75
 -12  -2  -5    0.26    0.45
  12  -2   5    0.04    0.29
  12  -2   5   -0.62    0.48
 -12  -2  -5   -0.43    0.69
 -12  -2  -5    0.14    0.32
 -12   2  -5    0.29    0.45
  12   2   5    0.04    0.41
 -12   2  -5    0.38    0.53
  12   2   5    0.09    0.52
 -14  -2  -5    0.34    0.82
 -14  -2  -5   -0.17    0.38
 -14  -2  -5    1.52    0.54
  14  -2   5    0.64    0.36
  14  -2   5    0.76    0.61
  14   2   5    0.65    0.65
 -14   2  -5    0.05    0.51
 -14   2  -5   -0.16    0.59
 -16  -2  -5    2.12    0.61
  16  -2   5    2.94    0.79
 -16  -2  -5    1.81    0.90
  16  -2   5    2.07    0.48
 -16   2  -5    2.30    0.73
  16   2   5    1.97    0.77
 -16   2  -5    3.14    0.81
  18  -2   5   -0.28    0.73
  18  -2   5    0.11    0.45
 -18  -2  -5    0.45    0.66
 -18   2  -5   -0.53    0.68
  18   2   5    0.84    0.77
 -18   2  -5   -0.11    0.80
  20  -2   5    1.33    0.85
 -20   2  -5    0.30    0.87
  20   2   5    2.91    0.96
 -25  -3   5    0.75    0.54
  25  -3  -5    0.27    0.51
  25  -3  -5    2.09    0.97
 -25   3   5    1.33    0.80
  25   3  -5    1.09    1.25
 -23  -3   5    1.33    0.50
  23  -3  -5    2.45    0.53
  23  -3  -5    3.09    0.96
 -23   3   5    1.78    0.70
  23   3  -5    0.90    1.21
  21  -3  -5    1.99    0.45
 -21  -3   5    1.27    0.46
  21  -3  -5    1.75    0.86
 -21   3   5    0.30    0.57
  21   3  -5    0.75    1.13
 -21   3   5    1.32    0.39
  19  -3  -5    1.71    0.81
 -19  -3   5    0.77    0.39
  19  -3  -5    0.77    0.36
 -19   3   5    1.59    0.52
  19   3  -5    1.23    1.02
 -19   3   5    1.19    0.36
 -19   3   5    1.28    0.35
  17  -3  -5    0.35    0.71
 -17  -3   5    1.65    0.38
  17  -3  -5    0.78    0.31
  17   3  -5    1.04    0.89
 -17   3   5    0.77    0.29
 -17   3   5    1.39    0.45
 -17   3   5    1.06    0.33
  15  -3  -5    4.50    0.41
  15  -3  -5    4.80    0.81
 -15  -3   5    4.52    0.47
  15  -3  -5    4.04    0.44
 -15   3   5    3.90    0.40
 -15   3   5    4.86    0.51
  15   3  -5    3.03    0.80
  13  -3  -5   14.31    1.17
 -13  -3   5   13.09    0.86
  13  -3  -5   14.78    0.81
  13  -3  -5   14.74    0.87
 -13   3   5   16.36    0.90
  13   3  -5   13.58    1.17
 -13   3   5   14.54    0.84
  11  -3  -5   20.97    1.29
  11  -3  -5   19.91    1.03
 -11  -3   5   18.78    1.08
  11  -3  -5   19.70    1.08
 -11   3   5   20.49    1.07
 -11   3   5   19.73    1.08
  11   3  -5   19.11    1.26
   9  -3  -5   53.82    2.58
   9  -3  -5   53.46    2.71
   9  -3  -5   53.52    2.62
  -9  -3   5   54.27    2.62
   9   3  -5   50.79    2.73
  -9   3   5   52.85    2.60
  -9   3   5   54.54    2.63
   7  -3  -5   17.76    0.95
   7  -3  -5   18.44    1.00
  -7  -3   5   17.07    1.03
   7  -3  -5   17.24    0.88
  -7  -3   5   16.37    0.91
   7   3  -5   16.47    0.87
  -7   3   5   16.79    0.91
  -7   3   5   18.32    0.95
   5  -3  -5  197.13    9.78
   5  -3  -5  210.83    9.84
   5  -3  -5  201.30    9.78
  -5  -3   5  209.51    9.81
  -5  -3   5  217.56    9.90
  -5   3   5  207.88    9.84
   5   3  -5  208.54    9.80
  -5   3   5  204.60    9.79
   3  -3  -5   91.59    4.33
  -3  -3   5   92.00    4.27
   3  -3  -5   86.05    4.25
   3  -3  -5   84.77    4.26
  -3  -3   5   91.10    4.38
  -3   3   5   91.93    4.32
  -3   3   5   88.96    4.27
   3   3  -5   91.33    4.30
  -1  -3   5  305.65   14.61
   1  -3  -5  313.95   14.56
   1   3  -5  305.19   14.54
  -1   3   5  305.08   14.49
  -1   3   5  306.07   14.54
  -1  -3  -5    0.93    0.19
  -1  -3  -5    0.92    0.31
   1  -3   5    1.24    0.31
   1   3   5    1.03    0.19
   1   3   5    1.39    0.24
  -1   3  -5    0.78    0.21
  -3  -3  -5   56.83    2.75
  -3  -3  -5   58.90    2.89
  -3  -3  -5   54.67    2.75
   3  -3   5   57.61    2.93
   3   3   5   54.81    2.77
  -3   3  -5   60.95    2.85
   3   3   5   59.38    2.80
  -3   3  -5   55.42    2.77
   3   3   5   56.95    2.77
  -5  -3  -5    2.38    0.49
   5  -3   5    3.12    0.25
   5  -3   5    2.25    0.24
  -5  -3  -5    3.00    0.32
  -5  -3  -5    1.71    0.25
   5  -3   5    2.58    0.47
   5   3   5    2.35    0.30
   5   3   5    1.86    0.37
  -5   3  -5    2.97    0.38
  -5   3  -5    2.83    0.35
   7  -3   5    4.94    0.36
  -7  -3  -5    3.56    0.65
  -7  -3  -5    3.77    0.41
  -7  -3  -5    4.43    0.42
   7  -3   5    3.62    0.58
   7   3   5    4.16    0.41
  -7   3  -5    4.05    0.49
  -7   3  -5    4.69    0.48
   7   3   5    3.76    0.53
  -9  -3  -5   53.82    3.07
   9  -3   5   57.62    2.83
   9  -3   5   59.99    3.09
  -9  -3  -5   59.89    2.89
  -9  -3  -5   56.89    2.84
  -9   3  -5   54.77    2.96
  -9   3  -5   60.20    2.91
   9   3   5   59.34    2.99
  11  -3   5    6.03    0.49
 -11  -3  -5    4.48    0.52
 -11  -3  -5    4.28    0.81
  11  -3   5    6.04    0.80
 -11  -3  -5    5.40    0.54
  11   3   5    7.54    0.82
 -11   3  -5    3.85    0.59
 -13  -3  -5   12.02    0.86
  13  -3   5   12.57    1.17
 -13  -3  -5    5.41    1.01
  13  -3   5   11.70    0.75
 -13  -3  -5   10.86    0.80
  13   3   5   12.38    1.12
 -13   3  -5   10.96    0.99
 -15  -3  -5    8.80    1.21
  15  -3   5   11.30    0.82
 -15  -3  -5    9.13    0.83
 -15  -3  -5   11.28    0.90
  15  -3   5   13.83    1.33
 -15   3  -5   11.57    1.08
  15   3   5   15.47    1.26
 -17  -3  -5    6.25    0.73
  17  -3   5    7.13    0.68
  17  -3   5    9.57    1.24
 -17  -3  -5    6.64    0.73
 -17   3  -5    5.47    0.91
  17   3   5    9.31    1.10
  19  -3   5    6.06    1.18
 -19  -3  -5    4.33    0.72
  19  -3   5    5.26    0.69
  19   3   5    7.42    1.15
 -19   3  -5    5.13    1.01
  24  -4  -5   -0.07    0.85
  24  -4  -5   -0.31    0.43
 -24  -4   5    0.06    0.50
  24   4  -5   -0.14    1.28
  22  -4  -5    0.67    0.80
  22  -4  -5    0.47    0.40
 -22  -4   5    0.18    0.46
  22   4  -5    0.36    1.21
  20  -4  -5    5.01    0.96
  20  -4  -5    3.17    0.46
 -20  -4   5    2.38    0.51
  20   4  -5    2.48    1.17
 -20   4   5    3.23    0.50
  18  -4  -5    0.83    0.30
  18  -4  -5    1.60    0.78
 -18  -4   5    1.87    0.42
 -18   4   5    1.33    0.33
 -18   4   5    1.49    0.39
  18   4  -5    1.39    0.99
  16  -4  -5    0.97    0.38
  16  -4  -5    0.89    0.68
 -16  -4   5    0.75    0.34
  16  -4  -5    1.15    0.27
 -16   4   5    0.25    0.40
  16   4  -5    1.00    0.83
 -16   4   5    1.11    0.29
 -14  -4   5   25.99    1.52
  14  -4  -5   29.71    1.54
  14  -4  -5   29.52    1.80
  14  -4  -5   27.62    1.45
  14   4  -5   27.62    1.82
 -14   4   5   27.84    1.49
 -14   4   5   30.29    1.54
 -12  -4   5    0.52    0.26
  12  -4  -5    0.25    0.28
  12  -4  -5    0.29    0.49
  12  -4  -5    0.51    0.20
  12   4  -5    0.30    0.50
 -12   4   5    0.89    0.25
 -12   4   5   -0.01    0.29
 -10  -4   5    6.92    0.52
  10  -4  -5    6.53    0.44
  10  -4  -5    5.10    0.43
  10  -4  -5    6.93    0.55
  10  -4  -5    8.12    0.69
 -10   4   5    5.77    0.48
 -10   4   5    6.27    0.50
  10   4  -5    7.63    0.74
  -8  -4   5    0.11    0.19
   8  -4  -5    0.25    0.29
   8  -4  -5    0.21    0.23
  -8   4   5    0.20    0.22
  -8   4   5    0.73    0.23
   8   4  -5    0.26    0.13
  -6  -4   5    8.47    0.55
   6  -4  -5    8.30    0.63
  -6  -4   5   10.16    0.71
   6  -4  -5    9.11    0.58
   6   4  -5    8.86    0.52
  -6   4   5    8.70    0.55
  -6   4   5    9.08    0.60
   4  -4  -5    4.62    0.43
  -4  -4   5    4.20    0.47
  -4  -4   5    4.53    0.34
   4   4  -5    5.01    0.37
  -4   4   5    5.72    0.38
  -4   4   5    4.55    0.40
   2  -4  -5   -0.04    0.23
  -2  -4   5    0.09    0.11
  -2  -4   5    0.05    0.22
  -2   4   5    0.15    0.21
  -2   4   5    0.08    0.18
   2   4  -5   -0.32    0.14
   0  -4   5    8.52    0.66
   0  -4  -5    7.83    0.64
   0   4   5    7.68    0.55
   0   4  -5    8.37    0.55
   0   4   5    7.01    0.49
  -2  -4  -5   20.08    1.15
   2  -4   5   20.20    1.21
  -2   4  -5   19.63    1.09
   2   4   5   19.16    1.07
   2   4   5   18.64    1.01
   4  -4   5   26.56    1.57
  -4  -4  -5   27.65    1.53
  -4   4  -5   27.48    1.46
   4   4   5   25.85    1.40
   4   4   5   26.72    1.42
   6  -4   5    0.08    0.36
  -6  -4  -5   -0.12    0.43
   6   4   5    0.04    0.37
  -6   4  -5    0.17    0.26
   8  -4   5    5.30    0.70
  -8  -4  -5    5.54    0.73
  -8  -4  -5    5.24    0.53
  -8   4  -5    4.62    0.55
   8   4   5    5.43    0.66
 -10  -4  -5    4.03    0.74
  10  -4   5    3.07    0.34
  10  -4   5    3.27    0.66
 -10  -4  -5    2.37    0.45
 -10   4  -5    2.98    0.51
  10   4   5    3.89    0.66
  12  -4   5    0.17    0.24
  12  -4   5    0.65    0.58
 -12  -4  -5    0.81    0.71
 -12  -4  -5    0.40    0.40
 -12   4  -5    0.07    0.43
  12   4   5    0.49    0.60
  14  -4   5    0.24    0.61
  14  -4   5    0.25    0.28
 -14  -4  -5   -0.29    0.42
 -14  -4  -5    0.58    0.79
 -14   4  -5   -0.69    0.46
  16  -4   5    0.84    0.36
 -16  -4  -5    0.05    0.49
  16  -4   5    1.55    0.78
 -16   4  -5    0.01    0.57
 -18  -4  -5    0.57    0.56
  18  -4   5    0.90    0.44
  18  -4   5    1.77    0.91
 -18   4  -5    1.18    0.72
 -23  -5   5   -0.24    0.48
  23  -5  -5    1.60    0.94
  23  -5  -5    0.11    0.39
  23   5  -5    0.29    1.39
 -21  -5   5    1.77    0.53
  21  -5  -5    2.91    0.88
  21  -5  -5    0.84    0.38
 -21   5   5    1.40    0.49
  21   5  -5   -0.96    1.17
  19  -5  -5    0.61    0.76
  19  -5  -5    0.22    0.30
 -19  -5   5    0.17    0.38
  19   5  -5   -1.09    1.03
 -19   5   5    0.47    0.41
  17  -5  -5    9.60    1.09
  17  -5  -5    8.31    0.60
 -17  -5   5    5.20    0.64
 -17   5   5    8.97    0.64
  17   5  -5    6.54    1.16
 -15  -5   5    0.19    0.33
  15  -5  -5    0.73    0.62
  15  -5  -5    0.54    0.25
  15  -5  -5    0.87    0.38
  15   5  -5    0.82    0.74
 -15   5   5    0.51    0.28
 -13  -5   5   13.35    0.95
  13  -5  -5   15.52    1.21
  13  -5  -5   17.10    0.99
 -13   5   5   15.62    0.91
  13   5  -5   14.91    1.28
  11  -5  -5    2.53    0.39
 -11  -5   5    2.30    0.36
  11  -5  -5    3.04    0.52
  11   5  -5    2.43    0.59
 -11   5   5    2.20    0.34
   9  -5  -5   19.67    1.11
  -9  -5   5   18.45    1.06
   9  -5  -5   18.46    1.15
   9   5  -5   17.85    0.97
  -9   5   5   19.27    1.07
   9   5  -5   21.00    1.25
  -7  -5   5   -0.13    0.20
  -7  -5   5    0.40    0.35
   7  -5  -5    0.48    0.27
   7  -5  -5    0.62    0.26
   7   5  -5    0.64    0.18
  -7   5   5    0.08    0.23
   5  -5  -5    3.27    0.30
   5  -5  -5    3.02    0.40
  -5  -5   5    2.89    0.44
  -5  -5   5    3.42    0.32
   5   5  -5    3.28    0.31
  -5   5   5    3.29    0.36
  -3  -5   5    3.61    0.49
   3  -5  -5    3.86    0.44
  -3  -5   5    4.36    0.34
   3   5  -5    4.51    0.38
  -3   5   5    4.15    0.41
  -1  -5   5   25.45    1.48
   1  -5  -5   26.46    1.41
   1   5  -5   24.97    1.35
  -1   5   5   25.30    1.37
   1  -5   5   10.09    0.82
  -1  -5  -5    9.69    0.75
  -1   5  -5    9.44    0.66
   1   5   5    9.53    0.67
  -3  -5  -5    9.26    0.79
   3  -5   5   10.48    0.87
  -3   5  -5   10.82    0.72
   3   5   5    9.71    0.70
   5  -5   5   34.39    1.97
  -5  -5  -5   34.00    1.89
  -5   5  -5   34.87    1.84
   7  -5   5   15.88    1.15
  -7  -5  -5   14.70    1.11
  -7   5  -5   13.87    0.97
  -9  -5  -5    0.37    0.36
   9  -5   5    0.73    0.48
  -9  -5  -5    0.66    0.58
  -9   5  -5    0.74    0.36
 -11  -5  -5    5.36    0.62
 -11  -5  -5    4.48    0.80
  11  -5   5    6.35    0.85
 -11   5  -5    4.71    0.64
 -13  -5  -5    6.09    0.71
  13  -5   5    6.68    0.93
 -13  -5  -5    5.82    0.92
 -13   5  -5    4.72    0.70
 -15  -5  -5    4.09    0.66
  15  -5   5    4.69    0.91
 -15   5  -5    2.97    0.69
 -17  -5  -5    0.46    0.58
  17  -5   5    0.18    0.78
 -17   5  -5    0.15    0.64
  22  -6  -5    1.28    0.93
 -22  -6   5    0.59    0.55
 -22   6   5    0.85    0.51
  22   6  -5   -1.18    1.29
  20  -6  -5    2.47    0.92
 -20  -6   5    0.44    0.44
 -20   6   5   -0.32    0.45
  20   6  -5   -0.24    1.20
  18  -6  -5   -0.04    0.73
 -18  -6   5    0.52    0.43
  18   6  -5   -0.47    0.98
 -16  -6   5   -0.23    0.37
  16  -6  -5    0.31    0.40
  16  -6  -5    0.80    0.66
  16   6  -5   -0.60    0.82
  14  -6  -5    0.08    0.58
  14  -6  -5   -0.15    0.38
 -14  -6   5   -0.46    0.33
  14   6  -5    0.25    0.68
 -14   6   5    0.57    0.29
  12  -6  -5    0.52    0.37
  12  -6  -5    0.50    0.48
 -12  -6   5    0.85    0.34
  12   6  -5    0.33    0.56
 -12   6   5    1.43    0.31
 -10  -6   5    1.13    0.34
  10  -6  -5    1.53    0.38
  10  -6  -5    1.62    0.43
  10   6  -5    1.37    0.56
 -10   6   5    1.52    0.32
  -8  -6   5    1.48    0.46
  -8  -6   5    2.00    0.33
   8  -6  -5    1.07    0.35
   8  -6  -5    1.36    0.33
   8   6  -5    1.22    0.25
  -8   6   5    1.61    0.33
   6  -6  -5    0.92    0.33
  -6  -6   5    0.92    0.40
  -6  -6   5    1.17    0.28
   6  -6  -5    1.11    0.24
   6   6  -5    1.73    0.27
  -6   6   5    0.88    0.29
  -4  -6   5    2.84    0.31
  -4  -6   5    1.81    0.44
   4  -6  -5    2.18    0.40
  -4   6   5    2.28    0.36
   4   6  -5    2.25    0.32
  -2  -6   5    2.98    0.31
   2  -6  -5    2.17    0.41
  -2  -6   5    2.95    0.48
   2   6  -5    4.17    0.41
  -2   6   5    3.21    0.42
   0  -6   5    3.55    0.54
   0  -6  -5    2.83    0.45
   0   6  -5    4.20    0.43
   0   6   5    3.75    0.43
  -2  -6  -5   -0.06    0.36
   2  -6   5    0.34    0.39
   2   6   5   -0.36    0.28
  -2   6  -5    0.04    0.25
  -4  -6  -5    7.18    0.74
   4  -6   5   10.27    0.95
   4   6   5    9.07    0.71
  -4   6  -5   10.23    0.73
   6  -6   5    1.64    0.53
  -6  -6  -5    0.87    0.50
  -6   6  -5    1.11    0.34
   8  -6   5    6.71    0.85
  -8  -6  -5    5.90    0.75
  -8   6  -5    6.55    0.66
  10  -6   5    0.33    0.50
 -10  -6  -5    0.20    0.59
 -10   6  -5   -0.04    0.37
 -12  -6  -5    1.12    0.67
  12  -6   5    0.85    0.62
 -12  -6  -5   -0.12    0.46
 -12   6  -5    0.64    0.48
  14  -6   5    0.04    0.66
 -14  -6  -5    0.00    0.52
 -14   6  -5    0.07    0.51
  16  -6   5    0.03    0.73
 -16  -6  -5   -0.70    0.54
 -16   6  -5   -0.89    0.55
 -21  -7   5    0.42    0.52
  21  -7  -5    1.51    0.95
  21   7  -5   -0.62    1.34
 -21   7   5    1.25    0.58
 -19  -7   5    0.46    0.49
  19  -7  -5    0.56    0.83
  19   7  -5   -2.08    1.08
 -19   7   5    0.37    0.50
  17  -7  -5    3.83    0.62
  17  -7  -5    5.97    0.97
 -17  -7   5    3.47    0.56
  17   7  -5    2.76    1.05
  15  -7  -5    0.34    0.64
 -15  -7   5    0.19    0.38
  15  -7  -5    0.22    0.42
  15   7  -5   -0.39    0.79
 -13  -7   5    0.08    0.34
  13  -7  -5    0.31    0.50
  13  -7  -5   -0.05    0.37
  13   7  -5    0.14    0.67
 -13   7   5    0.15    0.30
  11  -7  -5    0.54    0.37
  11  -7  -5    0.39    0.42
 -11  -7   5    0.13    0.33
  11   7  -5   -0.04    0.61
 -11   7   5    0.61    0.33
   9  -7  -5    6.85    0.62
  -9  -7   5    5.29    0.55
  -9   7   5    5.00    0.53
   9   7  -5    5.23    0.78
  -7  -7   5    4.50    0.62
   7  -7  -5    4.18    0.52
  -7  -7   5    4.71    0.48
  -7   7   5    4.99    0.50
   7   7  -5    4.55    0.44
  -5  -7   5    2.31    0.35
  -5  -7   5    2.60    0.53
   5  -7  -5    3.48    0.46
  -5   7   5    2.99    0.42
   5   7  -5    2.93    0.38
   3  -7  -5   13.02    0.95
  -3  -7   5   13.75    0.81
  -3  -7   5   13.40    1.05
   3   7  -5   13.58    0.87
  -3   7   5   14.27    0.92
  -1  -7   5   12.34    0.99
  -1  -7   5   12.36    0.72
   1  -7  -5   11.05    0.90
   1   7  -5   11.60    0.81
  -1   7   5   11.61    0.85
   1  -7   5    2.09    0.50
  -1  -7  -5    1.03    0.42
  -1   7  -5    1.38    0.34
   1   7   5    1.01    0.37
  -3  -7  -5   10.89    0.94
   3  -7   5   13.29    1.07
  -3   7  -5   13.55    0.89
   3   7   5   11.16    0.87
   5  -7   5    6.65    0.85
  -5  -7  -5    6.72    0.72
   5   7   5    6.15    0.61
  -5   7  -5    5.63    0.60
   7  -7   5   14.04    1.22
  -7  -7  -5   13.42    1.11
  -7   7  -5   14.66    1.01
   7   7   5   15.17    1.03
  -9  -7  -5    0.16    0.57
   9  -7   5    0.17    0.55
  -9   7  -5    0.48    0.38
  11  -7   5    1.20    0.65
 -11  -7  -5    2.19    0.68
 -11   7  -5    2.09    0.52
  13  -7   5    0.49    0.61
 -13   7  -5   -0.07    0.48
  15  -7   5    0.72    0.76
 -15   7  -5    0.00    0.57
 -18  -8   5   -0.16    0.49
  18   8  -5   -0.96    1.10
 -16  -8   5   -0.59    0.46
  16  -8  -5   -0.10    0.46
  16   8  -5   -1.43    0.89
 -14  -8   5   -0.09    0.40
  14  -8  -5    0.24    0.44
  14   8  -5   -0.74    0.76
  12  -8  -5    0.02    0.39
 -12  -8   5   -0.04    0.38
 -12   8   5    0.53    0.36
  12   8  -5    0.01    0.66
  10  -8  -5    7.51    0.74
 -10  -8   5    8.58    0.75
 -10   8   5    8.65    0.70
  10   8  -5    9.33    1.02
  -8  -8   5   10.81    0.80
   8  -8  -5    9.02    0.81
  -8   8   5    9.86    0.77
   6  -8  -5   12.81    0.96
  -6  -8   5   11.77    1.06
  -6  -8   5   11.99    0.83
  -6   8   5   12.45    0.90
   6   8  -5   12.78    0.85
  -4  -8   5    2.71    0.39
  -4  -8   5    2.43    0.56
   4  -8  -5    3.13    0.50
   4   8  -5    2.89    0.43
  -4   8   5    3.57    0.49
  -2  -8   5   11.93    1.04
  -2  -8   5   13.30    0.91
   2  -8  -5   11.11    0.94
  -2   8   5   11.43    0.89
   2   8  -5   12.10    0.86
   0  -8  -5    0.55    0.45
   0  -8   5    0.34    0.45
   0   8   5    0.17    0.35
   0   8  -5   -0.26    0.32
   2  -8   5   -0.07    0.43
  -2  -8  -5    0.62    0.48
  -2   8  -5   -0.50    0.31
   2   8   5    0.03    0.36
  -4  -8  -5    0.72    0.50
   4  -8   5    0.50    0.48
  -4   8  -5    0.15    0.32
   4   8   5    0.17    0.38
  -6  -8  -5    0.57    0.54
   6  -8   5    0.77    0.55
   6   8   5    0.77    0.42
  -6   8  -5    0.63    0.38
  -8  -8  -5    0.20    0.57
   8  -8   5    0.18    0.54
  -8   8  -5   -0.13    0.37
   8   8   5    0.56    0.47
  10  -8   5    2.65    0.75
 -10  -8  -5    1.92    0.68
 -10   8  -5    1.74    0.52
  10   8   5    2.08    0.55
  12  -8   5    2.45    0.77
 -12   8  -5    1.10    0.53
 -17  -9   5   -0.10    0.51
  17   9  -5   -0.72    1.10
 -15  -9   5    0.55    0.50
  15  -9  -5    0.20    0.48
  15   9  -5   -0.48    0.91
 -13  -9   5    0.34    0.43
  13  -9  -5    0.71    0.48
  13   9  -5   -0.01    0.82
  11  -9  -5    1.56    0.48
 -11  -9   5    0.05    0.43
  11   9  -5    1.56    0.78
  -9  -9   5    0.64    0.37
   9  -9  -5    0.44    0.44
   9   9  -5    2.22    0.70
  -9   9   5    0.00    0.38
  -7  -9   5    2.08    0.62
  -7  -9   5    3.01    0.47
   7  -9  -5    3.50    0.56
  -7   9   5    3.33    0.52
  -5  -9   5    7.85    0.67
   5  -9  -5    6.88    0.73
  -5  -9   5    5.75    0.79
  -5   9   5    7.93    0.72
   5   9  -5    8.94    0.73
  -3  -9   5    3.03    0.63
   3  -9  -5    3.57    0.58
  -3   9   5    4.74    0.60
   3   9  -5    3.84    0.53
  -1  -9   5    8.36    0.88
   1  -9  -5    7.34    0.78
  -1   9   5    7.53    0.74
   1   9  -5    8.05    0.75
   1  -9   5    1.35    0.56
  -1  -9  -5    1.08    0.52
  -1   9  -5    1.92    0.47
   1   9   5    0.84    0.43
  -3  -9  -5    0.49    0.55
   3  -9   5    0.29    0.52
   3   9   5    0.45    0.44
  -3   9  -5   -0.08    0.37
   5  -9   5   -0.13    0.49
  -5  -9  -5   -0.20    0.55
   5   9   5    0.27    0.48
  -5   9  -5    0.33    0.39
   7  -9   5   -0.28    0.53
  -7  -9  -5   -0.82    0.57
   7   9   5   -0.16    0.45
  -7   9  -5   -0.06    0.39
   9  -9   5    0.04    0.59
  -9  -9  -5    0.58    0.64
  -9   9  -5    1.23    0.48
   9   9   5    1.34    0.54
  11  -9   5   -0.06    0.64
 -11   9  -5   -0.01    0.48
  11   9   5    0.93    0.57
 -14 -10   5   -0.08    0.49
  14 -10  -5    0.47    0.52
  14  10  -5   -1.09    0.97
 -12 -10   5    0.74    0.48
  12 -10  -5    0.25    0.51
  12  10  -5    0.38    0.85
  10 -10  -5    0.69    0.50
 -10 -10   5    0.76    0.45
  10  10  -5    1.43    0.83
   8 -10  -5    0.08    0.47
  -8 -10   5   -0.38    0.41
  -8  10   5    0.14    0.42
   8  10  -5    2.40    0.72
  -6 -10   5   -0.10    0.40
  -6 -10   5   -0.71    0.52
   6 -10  -5    0.03    0.46
  -6  10   5   -0.16    0.41
  -4 -10   5   -0.01    0.53
   4 -10  -5    0.07    0.51
   4  10  -5   -0.42    0.40
  -4  10   5    0.05    0.43
   2 -10  -5    0.09    0.51
  -2 -10   5   -0.07    0.52
  -2  10   5    0.77    0.46
   2  10  -5    0.42    0.43
   0 -10   5    0.81    0.55
   0 -10  -5    1.20    0.56
   0  10   5    0.58    0.46
   0  10  -5    0.78    0.45
   2 -10   5    0.15    0.52
  -2 -10  -5   -0.26    0.53
  -2  10  -5    0.30    0.44
   2  10   5    0.64    0.50
  -4 -10  -5    2.70    0.68
   4 -10   5    2.00    0.66
   4  10   5    2.58    0.60
  -4  10  -5    1.82    0.53
   6 -10   5    0.10    0.57
  -6 -10  -5    0.34    0.63
   6  10   5    0.10    0.52
  -6  10  -5    0.61    0.47
   8 -10   5    0.80    0.65
  -8 -10  -5    0.70    0.69
  -8  10  -5    0.32    0.50
   8  10   5    0.52    0.55
   9 -11  -5    1.78    0.60
  -9 -11   5    1.22    0.54
   9  11  -5    1.29    1.12
   7 -11  -5    0.01    0.54
   5 -11  -5    0.10    0.54
  -5 -11   5   -0.56    0.58
  -5  11   5   -0.10    0.48
  -3 -11   5    0.72    0.62
   3 -11  -5    0.66    0.56
  -3  11   5    1.05    0.51
   3  11  -5    0.17    0.48
  -1 -11   5   -0.49    0.56
   1 -11  -5    0.21    0.57
   1  11  -5   -0.78    0.43
  -1  11   5   -0.06    0.49
  -1 -11  -5    0.70    0.58
   1 -11   5    0.03    0.60
  -1  11  -5    0.35    0.52
   1  11   5   -0.21    0.47
  -3 -11  -5    0.10    0.61
   3 -11   5    1.55    0.70
   3  11   5    0.88    0.54
  -3  11  -5    0.28    0.49
  26   0  -6    1.43    1.05
 -26   0   6    0.45    0.49
 -26   0   6    2.67    0.76
  24   0  -6    1.93    1.10
 -24   0   6    0.34    0.62
 -24   0   6   -0.23    0.43
 -22   0   6    2.75    0.49
 -22   0   6    3.28    0.65
  22   0  -6    2.86    1.05
  22   0  -6    2.93    0.53
 -20   0   6    0.67    0.36
  20   0  -6    1.31    0.40
  20   0  -6    0.84    1.01
 -20   0   6    1.18    0.50
 -18   0   6   16.13    1.02
 -18   0   6   14.14    0.94
  18   0  -6   14.26    1.55
  18   0  -6   15.64    0.94
  16   0  -6    3.58    0.39
 -16   0   6    4.01    0.48
  16   0  -6    3.37    0.92
 -16   0   6    3.59    0.41
  14   0  -6   18.17    0.98
 -14   0   6   18.20    1.03
  14   0  -6   17.76    1.45
 -14   0   6   17.47    1.01
 -14   0   6   18.17    0.91
  12   0  -6   55.70    2.61
 -12   0   6   53.87    2.62
  12   0  -6   51.17    2.56
  12   0  -6   53.08    2.83
 -12   0   6   54.16    2.64
  10   0  -6    0.80    0.39
 -10   0   6    0.36    0.19
  10   0  -6    0.59    0.15
  10   0  -6    0.31    0.18
 -10   0   6    0.86    0.22
  -8   0   6  230.50   11.02
   8   0  -6  232.05   11.11
   8   0  -6  232.66   11.02
   8   0  -6  234.04   11.02
  -8   0   6  236.79   11.05
   6   0  -6   35.48    1.79
   6   0  -6   35.43    1.75
  -6   0   6   35.61    1.72
   6   0  -6   34.57    1.72
  -6   0   6   35.19    1.75
   4   0  -6    1.52    0.18
  -4   0   6    1.28    0.19
  -4   0   6    1.05    0.22
  -4   0   6    1.03    0.19
   4   0  -6    1.67    0.26
  -2   0   6   47.93    2.47
   2   0  -6   50.06    2.43
   2   0  -6   51.50    2.51
  -2   0   6   51.60    2.43
  -2   0   6   50.34    2.44
   0   0   6   12.35    0.67
   0   0  -6   12.61    0.67
   0   0   6   10.29    0.70
   0   0   6   12.46    0.65
   0   0  -6   11.82    0.79
  -2   0  -6  195.90    9.41
   2   0   6  194.96    9.47
   2   0   6  201.65    9.41
   2   0   6  194.93    9.39
  -2   0  -6  205.07    9.51
   4   0   6    5.71    0.45
  -4   0  -6    6.28    0.63
   4   0   6    5.54    0.39
  -4   0  -6    5.38    0.45
   4   0   6    5.50    0.54
  -6   0  -6   93.72    4.55
   6   0   6   91.03    4.39
  -6   0  -6   90.51    4.40
   6   0   6   90.71    4.50
   6   0   6   89.02    4.34
  -8   0  -6    5.59    0.57
  -8   0  -6    6.66    0.76
   8   0   6    5.23    0.68
   8   0   6    5.28    0.41
   8   0   6    5.56    0.50
 -10   0  -6   72.29    3.94
 -10   0  -6   78.54    3.80
  10   0   6   76.67    3.76
  10   0   6   77.08    3.70
  10   0   6   77.30    3.93
  12   0   6   18.15    1.14
  12   0   6   18.37    1.38
 -12   0  -6   20.46    1.31
 -12   0  -6   17.45    1.41
 -14   0  -6   19.19    1.62
 -14   0  -6   23.78    1.56
  14   0   6   22.55    1.38
  14   0   6   24.53    1.67
 -16   0  -6    6.32    1.06
 -16   0  -6    5.63    0.88
  16   0   6    6.24    1.00
 -18   0  -6    3.10    1.00
 -18   0  -6    3.71    0.92
  18   0   6    4.89    1.01
  18   0   6    4.18    0.72
 -25  -1   6   -0.02    0.47
  25  -1  -6   -0.17    0.49
  25  -1  -6    1.88    1.01
 -25  -1   6    0.60    0.61
 -25   1   6   -0.08    0.44
 -25   1   6   -0.42    0.70
  25   1  -6    1.50    1.10
 -23  -1   6    1.34    0.56
  23  -1  -6    0.25    0.44
 -23  -1   6    0.15    0.41
  23  -1  -6    0.80    1.01
 -23   1   6    0.65    0.40
 -23   1   6    0.46    0.61
  23   1  -6   -0.39    1.00
 -21  -1   6    0.41    0.45
  21  -1  -6   -0.11    0.39
 -21  -1   6   -0.18    0.36
  21  -1  -6   -0.08    0.90
  21   1  -6    0.99    1.06
 -21   1   6    0.13    0.35
 -21   1   6    0.27    0.54
  19  -1  -6    1.32    0.38
 -19  -1   6    0.80    0.41
 -19  -1   6    0.69    0.35
  19  -1  -6   -0.33    0.91
 -19   1   6    0.58    0.32
 -19   1   6    0.48    0.47
  19   1  -6    1.26    1.01
 -17  -1   6    1.82    0.35
  17  -1  -6    1.76    0.94
 -17  -1   6    1.66    0.39
  17  -1  -6    2.30    0.36
 -17   1   6    1.53    0.33
 -17   1   6    3.00    0.47
  17   1  -6    1.07    0.86
  17   1  -6    2.27    0.37
  15  -1  -6   -0.22    0.24
  15  -1  -6   -0.86    0.73
 -15  -1   6   -0.08    0.25
 -15  -1   6   -0.29    0.28
 -15   1   6   -0.30    0.22
  15   1  -6   -0.17    0.24
  15   1  -6    0.40    0.71
 -15   1   6    0.32    0.36
  13  -1  -6    0.44    0.64
 -13  -1   6   -0.20    0.19
 -13  -1   6    0.04    0.24
  13  -1  -6    0.39    0.23
  13  -1  -6    0.04    0.17
 -13   1   6   -0.04    0.20
  13   1  -6    0.08    0.20
  13   1  -6   -0.09    0.52
 -13   1   6    0.34    0.29
  11  -1  -6    4.20    0.33
  11  -1  -6    4.27    0.35
 -11  -1   6    3.41    0.35
  11  -1  -6    4.51    0.65
 -11  -1   6    4.70    0.36
 -11   1   6    3.87    0.37
 -11   1   6    4.26    0.39
  11   1  -6    4.47    0.58
  11   1  -6    4.09    0.33
   9  -1  -6   34.47    1.71
   9  -1  -6   34.57    1.71
  -9  -1   6   33.92    1.73
  -9  -1   6   34.78    1.70
   9  -1  -6   36.17    1.86
  -9   1   6   34.70    1.75
  -9   1   6   34.19    1.72
   9   1  -6   34.35    1.70
   9   1  -6   35.00    1.84
   7  -1  -6    1.92    0.33
   7  -1  -6    2.01    0.21
  -7  -1   6    1.62    0.19
   7  -1  -6    1.60    0.23
  -7  -1   6    1.82    0.23
  -7   1   6    1.80    0.24
   7   1  -6    1.58    0.21
   7   1  -6    1.67    0.19
   7   1  -6    1.34    0.31
  -7   1   6    1.13    0.21
  -5  -1   6    4.81    0.43
  -5  -1   6    4.93    0.34
   5  -1  -6    4.80    0.39
   5  -1  -6    4.29    0.34
  -5  -1   6    5.57    0.37
   5  -1  -6    5.64    0.43
  -5   1   6    4.88    0.38
  -5   1   6    5.26    0.36
   5   1  -6    5.21    0.42
   5   1  -6    5.02    0.33
  -3  -1   6    7.07    0.43
  -3  -1   6    7.07    0.51
  -3  -1   6    7.40    0.45
   3  -1  -6    8.22    0.55
   3  -1  -6    6.73    0.44
   3   1  -6    6.97    0.42
  -3   1   6    7.23    0.44
   3   1  -6    7.92    0.54
  -3   1   6    7.04    0.45
  -3   1   6    6.80    0.47
  -1  -1   6    3.01    0.25
  -1  -1   6    2.73    0.34
  -1  -1   6    2.61    0.25
   1  -1  -6    2.51    0.35
   1  -1  -6    2.65    0.27
   1   1  -6    2.77    0.25
  -1   1   6    3.03    0.27
  -1   1   6    2.71    0.27
  -1   1   6    2.71    0.27
   1   1  -6    3.28    0.36
   1  -1   6   12.28    0.66
  -1  -1  -6   11.21    0.83
   1  -1   6   11.42    0.63
   1  -1   6   11.58    0.76
  -1  -1  -6   11.45    0.68
  -1   1  -6   12.14    0.79
  -1   1  -6   12.17    0.67
   1   1   6   11.50    0.66
   1   1   6   12.61    0.67
   1   1   6   11.02    0.69
  -3  -1  -6    6.05    0.46
   3  -1   6    6.60    0.45
   3  -1   6    6.10    0.57
  -3  -1  -6    5.36    0.59
  -3   1  -6    6.60    0.49
  -3   1  -6    6.96    0.60
   3   1   6    6.68    0.45
   3   1   6    6.68    0.46
   3   1   6    6.20    0.52
   5  -1   6    0.93    0.24
   5  -1   6    1.75    0.41
  -5  -1  -6    1.97    0.48
  -5  -1  -6    1.10    0.31
   5   1   6    1.15    0.23
  -5   1  -6    1.74    0.31
   5   1   6    1.53    0.36
   5   1   6    1.45    0.28
  -5   1  -6    1.37    0.39
  -7  -1  -6   20.69    1.12
   7  -1   6   17.98    1.20
   7  -1   6   18.33    1.03
  -7  -1  -6   17.63    1.28
  -7   1  -6   18.18    1.21
   7   1   6   19.06    1.01
   7   1   6   17.62    1.17
   7   1   6   18.75    1.05
  -7   1  -6   18.87    1.10
   9  -1   6   11.76    1.04
   9  -1   6   14.08    0.83
  -9  -1  -6   13.74    0.95
  -9  -1  -6   14.24    1.14
  -9   1  -6   10.45    0.96
  -9   1  -6   13.85    0.97
   9   1   6   13.58    1.03
   9   1   6   11.65    0.84
 -11  -1  -6    4.40    0.79
  11  -1   6    4.58    0.72
 -11  -1  -6    3.71    0.62
  11  -1   6    4.79    0.51
  11   1   6    4.44    0.72
 -11   1  -6    4.18    0.63
  11   1   6    4.18    0.52
 -11   1  -6    3.98    0.68
  13  -1   6    0.81    0.61
 -13  -1  -6    0.53    0.58
 -13  -1  -6   -0.60    0.67
  13   1   6    0.18    0.43
 -13   1  -6   -0.24    0.60
 -13   1  -6    0.37    0.59
  13   1   6   -0.15    0.59
  15  -1   6    0.24    0.45
 -15  -1  -6    0.79    0.67
 -15  -1  -6    1.38    0.84
  15  -1   6    0.97    0.70
  15   1   6    1.00    0.69
 -15   1  -6    0.13    0.71
  15   1   6    0.84    0.52
 -15   1  -6    0.07    0.71
  17  -1   6    1.04    0.76
  17  -1   6    0.12    0.49
 -17  -1  -6    0.48    0.71
 -17  -1  -6    1.26    0.93
  17   1   6    0.27    0.57
  17   1   6    1.20    0.80
 -17   1  -6   -0.93    0.80
 -17   1  -6   -0.59    0.73
 -19  -1  -6   -1.50    1.17
 -19  -1  -6    0.68    0.82
  19  -1   6    3.08    0.65
  19  -1   6    2.52    0.94
 -19   1  -6    1.27    0.94
  19   1   6    3.00    0.99
 -19   1  -6    2.96    0.97
 -26  -2   6   -0.51    0.50
  26  -2  -6   -0.23    0.51
  26  -2  -6    0.60    0.93
 -26   2   6    0.80    0.78
  26   2  -6   -0.21    1.15
  24  -2  -6    0.82    0.49
 -24  -2   6    0.57    0.48
  24  -2  -6    1.87    0.95
  24   2  -6   -0.09    1.15
 -24   2   6    2.00    0.71
 -24   2   6    0.81    0.42
  22  -2  -6    2.33    0.93
  22  -2  -6    1.64    0.46
 -22  -2   6   -0.46    0.41
 -22  -2   6    0.24    0.41
  22   2  -6    0.28    1.11
 -22   2   6    0.84    0.39
 -22   2   6    0.62    0.60
  20  -2  -6    4.52    1.00
  20  -2  -6    4.75    0.52
 -20  -2   6    3.76    0.53
 -20  -2   6    3.96    0.50
 -20   2   6    4.27    0.63
  20   2  -6    2.51    1.08
 -20   2   6    4.40    0.49
  18  -2  -6    1.58    0.90
 -18  -2   6    0.58    0.35
 -18  -2   6   -0.10    0.33
  18  -2  -6    0.70    0.34
  18   2  -6    0.25    0.88
 -18   2   6    0.39    0.29
 -18   2   6    0.39    0.44
 -18   2   6    0.39    0.27
  16  -2  -6    8.39    0.59
  16  -2  -6    9.06    1.15
 -16  -2   6    7.04    0.60
 -16   2   6    6.91    0.57
 -16   2   6    8.29    0.66
  16   2  -6    5.66    1.00
 -14  -2   6    0.12    0.25
  14  -2  -6    0.00    0.74
  14  -2  -6    0.48    0.25
  14  -2  -6    0.30    0.23
 -14   2   6   -0.02    0.32
 -14   2   6    0.34    0.24
  14   2  -6    0.42    0.59
  12  -2  -6   10.78    0.65
  12  -2  -6   11.37    0.64
 -12  -2   6    9.71    0.66
  12  -2  -6    9.53    1.01
  12   2  -6    9.93    0.91
  12   2  -6    9.88    0.61
 -12   2   6   10.26    0.66
 -12   2   6   10.47    0.69
  10  -2  -6   35.16    1.71
  10  -2  -6   34.01    1.73
 -10  -2   6   34.59    1.74
  10  -2  -6   34.68    1.94
  10   2  -6   34.23    1.69
  10   2  -6   33.61    1.87
 -10   2   6   33.57    1.74
 -10   2   6   35.32    1.73
   8  -2  -6  183.46    8.53
   8  -2  -6  177.37    8.43
   8  -2  -6  184.25    8.46
  -8  -2   6  175.80    8.45
  -8   2   6  177.55    8.47
   8   2  -6  174.77    8.41
   8   2  -6  173.46    8.41
  -8   2   6  175.21    8.44
   8   2  -6  179.19    8.54
   6  -2  -6   17.12    0.97
   6  -2  -6   17.21    0.91
  -6  -2   6   18.54    1.03
   6  -2  -6   16.80    1.01
  -6  -2   6   17.71    0.93
   6   2  -6   17.23    0.89
  -6   2   6   18.58    0.93
   6   2  -6   18.50    0.95
  -6   2   6   17.25    0.96
   4  -2  -6   12.30    0.71
   4  -2  -6   12.31    0.70
   4  -2  -6   13.82    0.79
  -4  -2   6   14.11    0.71
  -4  -2   6   13.31    0.82
   4   2  -6   13.45    0.75
  -4   2   6   12.79    0.71
  -4   2   6   13.61    0.75
   4   2  -6   12.77    0.68
   2  -2  -6   63.75    3.15
   2  -2  -6   63.22    3.07
  -2  -2   6   59.84    3.16
  -2  -2   6   69.27    3.07
  -2   2   6   65.93    3.11
   2   2  -6   62.65    3.06
  -2   2   6   63.35    3.07
   2   2  -6   63.17    3.13
   0  -2   6   86.96    4.12
   0  -2   6   84.07    4.25
   0  -2  -6   83.91    4.14
   0  -2   6   90.01    4.13
   0   2  -6   86.80    4.14
   0   2  -6   88.52    4.22
   0   2   6   84.14    4.13
   0   2   6   87.05    4.15
   0   2   6   88.37    4.17
   2  -2   6   83.67    3.93
   2  -2   6   77.88    4.06
  -2  -2  -6   82.28    4.06
  -2  -2  -6   82.97    3.94
  -2   2  -6   82.68    3.94
  -2   2  -6   83.43    4.03
   2   2   6   83.30    3.96
   2   2   6   81.30    3.95
   2   2   6   80.92    3.96
  -4  -2  -6   67.19    3.22
   4  -2   6   66.88    3.36
  -4  -2  -6   63.13    3.36
   4  -2   6   70.39    3.21
   4   2   6   63.99    3.26
  -4   2  -6   61.86    3.31
   4   2   6   66.45    3.22
  -4   2  -6   66.67    3.22
   4   2   6   69.28    3.23
   6  -2   6   11.35    0.66
  -6  -2  -6   11.65    0.77
  -6  -2  -6    8.69    0.89
   6  -2   6   11.51    0.91
   6   2   6   10.10    0.79
  -6   2  -6    9.89    0.81
   6   2   6   11.49    0.69
   6   2   6   10.70    0.71
  -6   2  -6   11.28    0.75
  -8  -2  -6    3.73    0.76
  -8  -2  -6    4.27    0.52
   8  -2   6    4.07    0.65
   8   2   6    4.77    0.48
   8   2   6    4.85    0.62
  -8   2  -6    4.47    0.54
  -8   2  -6    5.01    0.62
 -10  -2  -6   11.97    0.86
 -10  -2  -6   12.87    1.19
  10  -2   6   12.03    1.10
  10   2   6   11.99    1.02
 -10   2  -6   11.22    1.00
 -10   2  -6   13.19    0.95
  10   2   6   11.30    0.83
  12  -2   6    2.58    0.43
 -12  -2  -6    2.19    0.55
  12  -2   6    2.81    0.71
 -12  -2  -6    1.69    0.80
  12   2   6    3.14    0.71
 -12   2  -6    2.71    0.64
 -12   2  -6    2.72    0.64
 -14  -2  -6   20.32    1.38
 -14  -2  -6   18.12    1.64
  14  -2   6   20.49    1.24
  14  -2   6   20.85    1.59
 -14   2  -6   23.46    1.52
  14   2   6   21.84    1.55
 -14   2  -6   17.46    1.50
  16  -2   6   -0.27    0.43
 -16  -2  -6   -0.74    0.87
  16  -2   6    0.16    0.71
 -16  -2  -6   -0.15    0.61
  16   2   6    1.90    0.79
 -16   2  -6    0.25    0.80
 -16   2  -6   -1.13    0.66
  18  -2   6   10.38    1.28
  18  -2   6    9.51    0.86
 -18  -2  -6   10.43    1.03
 -18  -2  -6    7.60    1.39
  18   2   6   12.58    1.33
 -18   2  -6   12.44    1.24
 -18   2  -6    9.21    1.23
  25  -3  -6    0.15    0.49
 -25  -3   6   -0.52    0.47
  25  -3  -6    0.22    0.94
  25   3  -6   -1.62    1.21
 -25   3   6   -0.67    0.76
  23  -3  -6    0.59    0.92
  23  -3  -6    0.15    0.45
 -23  -3   6    0.38    0.44
  23   3  -6    1.05    1.21
 -23   3   6    0.60    0.63
  21  -3  -6    0.80    0.41
  21  -3  -6    2.05    0.88
 -21  -3   6    0.45    0.43
 -21   3   6    0.12    0.35
 -21   3   6    1.20    0.57
  21   3  -6   -0.86    1.01
 -19  -3   6    0.39    0.36
  19  -3  -6   -0.77    0.76
  19  -3  -6   -0.03    0.33
 -19   3   6    0.60    0.32
 -19   3   6   -0.18    0.45
  19   3  -6    0.98    0.97
 -19   3   6   -0.35    0.30
  17  -3  -6    3.61    0.42
 -17  -3   6    3.14    0.45
  17  -3  -6    4.86    0.93
 -17   3   6    3.29    0.41
 -17   3   6    3.73    0.53
  17   3  -6    2.80    0.93
  15  -3  -6    0.16    0.23
 -15  -3   6    0.16    0.27
  15  -3  -6   -0.37    0.27
  15  -3  -6   -0.47    0.66
 -15   3   6   -0.51    0.34
  15   3  -6    0.10    0.67
 -15   3   6   -0.16    0.24
  13  -3  -6    1.51    0.66
  13  -3  -6    1.62    0.27
  13  -3  -6    2.27    0.33
 -13  -3   6    1.56    0.31
 -13   3   6    1.66    0.30
  13   3  -6    1.50    0.58
 -13   3   6    1.88    0.36
  11  -3  -6    1.11    0.27
 -11  -3   6    0.35    0.22
  11  -3  -6    0.93    0.53
  11  -3  -6    0.60    0.21
  11   3  -6    0.87    0.43
 -11   3   6    0.31    0.22
 -11   3   6    0.05    0.26
  -9  -3   6    6.84    0.52
   9  -3  -6    7.84    0.49
   9  -3  -6    8.86    0.77
   9  -3  -6    7.82    0.56
  -9   3   6    7.72    0.54
   9   3  -6    7.49    0.68
  -9   3   6    7.97    0.56
   7  -3  -6   18.98    1.06
   7  -3  -6   17.76    1.01
   7  -3  -6   18.18    0.95
  -7  -3   6   17.54    0.97
  -7  -3   6   19.47    1.11
   7   3  -6   18.09    0.95
  -7   3   6   17.40    0.97
  -7   3   6   18.77    1.01
  -5  -3   6   26.93    1.47
   5  -3  -6   27.54    1.42
   5  -3  -6   26.80    1.34
  -5  -3   6   27.55    1.36
  -5   3   6   26.83    1.40
  -5   3   6   25.94    1.35
   5   3  -6   26.99    1.37
  -3  -3   6   21.97    1.05
   3  -3  -6   19.21    1.04
  -3  -3   6   21.47    1.20
   3  -3  -6   20.47    1.05
   3  -3  -6   21.44    1.16
  -3   3   6   19.28    1.11
   3   3  -6   21.36    1.10
  -3   3   6   20.85    1.07
  -1  -3   6    9.19    0.67
   1  -3  -6    8.25    0.67
   1  -3  -6    7.88    0.52
   1  -3  -6    9.68    0.53
   1   3  -6    9.42    0.60
  -1   3   6    8.99    0.59
  -1   3   6    8.76    0.53
   1  -3   6   -0.15    0.24
  -1  -3  -6    0.36    0.33
  -1  -3  -6    0.03    0.17
  -1  -3  -6    0.04    0.20
  -1   3  -6   -0.07    0.21
   1   3   6    0.02    0.18
  -1   3  -6    0.20    0.19
   1   3   6    0.07    0.20
  -3  -3  -6    1.08    0.43
   3  -3   6    1.32    0.38
  -3  -3  -6    1.13    0.27
  -3  -3  -6    1.13    0.24
  -3   3  -6    1.07    0.29
   3   3   6    1.34    0.26
  -3   3  -6    1.95    0.27
   3   3   6    1.76    0.25
   5  -3   6    0.94    0.19
  -5  -3  -6    1.04    0.32
   5  -3   6    1.50    0.43
  -5  -3  -6    0.78    0.49
   5   3   6    0.47    0.30
   5   3   6    0.66    0.26
  -5   3  -6    1.10    0.32
  -5   3  -6    0.46    0.31
   5   3   6    0.66    0.27
   7  -3   6   -0.01    0.19
  -7  -3  -6   -0.02    0.54
   7  -3   6    0.18    0.41
  -7  -3  -6   -0.19    0.34
   7   3   6    0.48    0.28
  -7   3  -6   -0.68    0.40
  -7   3  -6    0.05    0.33
   7   3   6    0.13    0.37
  -9  -3  -6    8.09    1.05
  -9  -3  -6   12.39    0.86
   9  -3   6   13.66    0.76
   9  -3   6   13.12    1.10
  -9   3  -6   12.66    0.97
   9   3   6   12.77    1.00
 -11  -3  -6    0.75    0.44
  11  -3   6    0.19    0.27
  11  -3   6    0.25    0.54
 -11  -3  -6    0.18    0.74
 -11   3  -6   -0.62    0.42
  11   3   6    0.89    0.53
 -13  -3  -6   -0.48    0.47
 -13  -3  -6   -1.29    0.77
  13  -3   6    0.61    0.63
  13  -3   6   -0.11    0.31
 -13   3  -6   -0.63    0.52
  13   3   6    0.50    0.60
  15  -3   6    0.52    0.38
 -15  -3  -6    0.74    0.54
 -15  -3  -6   -0.42    0.89
  15  -3   6    0.04    0.72
 -15   3  -6    1.80    0.70
  15   3   6    1.14    0.72
 -17  -3  -6   -0.08    0.59
  17  -3   6    0.15    0.83
  17  -3   6   -0.40    0.41
 -17  -3  -6   -0.20    1.04
 -17   3  -6   -0.49    0.68
  24  -4  -6    2.38    0.51
  24  -4  -6    3.59    1.02
 -24  -4   6    2.26    0.59
  24   4  -6    0.27    1.35
  22  -4  -6   -0.20    0.37
  22  -4  -6    1.07    0.89
 -22  -4   6    0.18    0.46
  22   4  -6   -1.86    1.13
  20  -4  -6    5.78    0.54
 -20  -4   6    4.86    0.63
  20  -4  -6    7.07    1.08
 -20   4   6    6.89    0.63
  20   4  -6    3.03    1.21
 -20   4   6    5.07    0.54
  18  -4  -6    1.27    0.78
 -18  -4   6   -0.09    0.34
  18  -4  -6    0.49    0.30
 -18   4   6    0.48    0.32
 -18   4   6    0.48    0.60
  18   4  -6   -0.54    0.87
 -16  -4   6    8.87    0.76
  16  -4  -6   10.60    0.69
  16  -4  -6   12.01    0.82
  16  -4  -6   12.78    1.17
 -16   4   6    9.25    0.73
 -16   4   6   11.77    0.86
  16   4  -6   11.71    1.24
  14  -4  -6    0.03    0.59
 -14  -4   6    0.13    0.27
  14  -4  -6    0.45    0.23
  14  -4  -6    0.31    0.32
 -14   4   6    0.25    0.27
  14   4  -6    0.05    0.59
 -14   4   6   -0.15    0.36
  12  -4  -6    4.27    0.34
  12  -4  -6    4.31    0.45
  12  -4  -6    2.84    0.61
 -12  -4   6    2.86    0.37
  12   4  -6    2.82    0.60
 -12   4   6    3.44    0.42
 -12   4   6    2.59    0.36
  10  -4  -6    2.00    0.35
 -10  -4   6    1.86    0.31
  10  -4  -6    1.75    0.25
  10  -4  -6    1.44    0.45
 -10   4   6    2.15    0.33
 -10   4   6    2.01    0.32
  10   4  -6    1.92    0.49
   8  -4  -6    4.57    0.45
  -8  -4   6    4.21    0.55
  -8  -4   6    4.65    0.39
   8  -4  -6    4.04    0.34
   8  -4  -6    4.21    0.44
   8  -4  -6    3.95    0.33
  -8   4   6    3.59    0.39
   8   4  -6    4.83    0.34
  -8   4   6    4.27    0.38
  -6  -4   6   47.13    2.29
   6  -4  -6   47.41    2.35
  -6  -4   6   46.57    2.42
  -6   4   6   46.02    2.28
  -6   4   6   45.12    2.33
   6   4  -6   46.44    2.28
  -4  -4   6    7.35    0.45
  -4  -4   6    8.07    0.64
   4  -4  -6    6.99    0.58
   4   4  -6    6.35    0.49
  -4   4   6    7.39    0.55
  -4   4   6    7.02    0.48
  -2  -4   6   53.28    2.65
   2  -4  -6   51.00    2.58
  -2  -4   6   49.99    2.47
  -2   4   6   51.56    2.55
  -2   4   6   50.41    2.48
   2   4  -6   51.01    2.54
   0  -4   6   11.13    0.82
   0  -4  -6    9.23    0.78
   0   4  -6   11.32    0.71
   0   4   6   10.97    0.63
   0   4   6   10.70    0.70
   2  -4   6   29.13    1.67
  -2  -4  -6   29.35    1.64
   2   4   6   29.14    1.53
  -2   4  -6   29.16    1.57
  -4  -4  -6   53.51    2.78
   4  -4   6   55.14    2.83
  -4   4  -6   51.26    2.71
   4   4   6   52.50    2.79
   4   4   6   53.82    2.66
   6  -4   6    8.89    0.88
  -6  -4  -6    8.00    0.83
   6   4   6    9.37    0.67
  -6   4  -6    7.97    0.71
  -8  -4  -6   13.91    1.19
   8  -4   6   15.20    1.14
  -8   4  -6   13.22    1.01
  10  -4   6    7.09    0.54
  10  -4   6    8.20    0.95
 -10  -4  -6    7.42    0.95
 -10   4  -6    7.06    0.75
 -12  -4  -6    2.59    0.87
  12  -4   6    1.71    0.68
  12  -4   6    0.54    0.29
 -12   4  -6    0.69    0.50
  14  -4   6    6.39    0.57
  14  -4   6    8.31    1.06
 -14  -4  -6    3.57    1.04
 -14   4  -6    5.63    0.82
 -16  -4  -6   -0.84    0.96
  16  -4   6    0.25    0.79
  16  -4   6    0.40    0.37
 -16   4  -6    0.17    0.64
 -23  -5   6    1.26    0.53
  23  -5  -6    0.94    0.43
  23  -5  -6    1.46    0.94
  23   5  -6   -0.29    1.30
  21  -5  -6    1.58    0.86
  21  -5  -6    1.18    0.38
 -21  -5   6    1.10    0.49
  21   5  -6   -0.09    1.19
 -21   5   6    1.39    0.46
 -19  -5   6    0.69    0.40
  19  -5  -6    0.20    0.31
  19  -5  -6    1.84    0.81
 -19   5   6    0.31    0.35
  19   5  -6   -0.20    0.99
 -17  -5   6    0.32    0.38
  17  -5  -6    0.30    0.27
  17  -5  -6    0.77    0.70
  17  -5  -6    0.54    0.42
  17   5  -6    0.07    0.85
 -17   5   6    0.39    0.32
  15  -5  -6    2.51    0.70
  15  -5  -6    2.95    0.46
  15  -5  -6    2.08    0.33
 -15  -5   6    2.30    0.41
 -15   5   6    1.64    0.37
  15   5  -6    1.77    0.77
  13  -5  -6    3.98    0.37
  13  -5  -6    5.06    0.72
  13  -5  -6    4.48    0.52
 -13  -5   6    4.41    0.50
 -13   5   6    3.83    0.44
  13   5  -6    4.18    0.75
  11  -5  -6    3.78    0.57
  11  -5  -6    3.21    0.45
 -11  -5   6    4.37    0.44
 -11   5   6    3.64    0.42
   9  -5  -6    2.89    0.42
  -9  -5   6    2.60    0.35
   9  -5  -6    2.50    0.40
   9   5  -6    2.22    0.25
  -9   5   6    2.60    0.36
   7  -5  -6   30.09    1.58
  -7  -5   6   29.45    1.58
  -7  -5   6   31.86    1.75
   7  -5  -6   31.70    1.66
  -7   5   6   30.91    1.63
   7   5  -6   31.30    1.56
   5  -5  -6   44.19    2.30
  -5  -5   6   45.19    2.39
  -5  -5   6   45.35    2.23
   5   5  -6   45.47    2.24
  -5   5   6   45.20    2.29
  -3  -5   6    2.61    0.46
  -3  -5   6    2.11    0.25
   3  -5  -6    2.34    0.39
   3   5  -6    2.10    0.31
  -3   5   6    2.33    0.37
  -1  -5   6    9.53    0.81
   1  -5  -6    9.26    0.74
  -1   5   6   10.04    0.68
   1   5  -6    8.40    0.64
  -1  -5  -6    2.45    0.46
   1  -5   6    2.52    0.49
   1   5   6    2.17    0.35
  -1   5  -6    2.50    0.37
   3  -5   6   15.18    1.11
  -3  -5  -6   13.74    1.04
  -3   5  -6   15.32    0.98
   3   5   6   15.59    0.93
   5  -5   6    1.53    0.47
  -5  -5  -6    1.29    0.52
  -5   5  -6    0.97    0.34
   5   5   6    1.24    0.35
  -7  -5  -6    2.70    0.64
   7  -5   6    3.33    0.65
  -7   5  -6    2.85    0.49
   7   5   6    2.71    0.45
   9  -5   6    6.36    0.87
  -9  -5  -6    7.52    0.91
  -9   5  -6    7.41    0.75
  11  -5   6    0.03    0.57
 -11  -5  -6    0.91    0.76
 -11   5  -6   -0.08    0.42
  13  -5   6    2.78    0.80
 -13  -5  -6    3.15    0.92
 -13   5  -6    2.53    0.64
 -15  -5  -6    0.54    1.10
  15  -5   6    0.62    0.73
 -15   5  -6   -0.34    0.58
 -17   5  -6    0.24    0.74
  22  -6  -6    0.17    0.38
  22  -6  -6    0.84    0.93
 -22  -6   6    0.20    0.49
  22   6  -6   -1.55    1.30
 -22   6   6   -0.07    0.50
  20  -6  -6    0.96    0.83
 -20  -6   6    1.00    0.49
 -20   6   6    0.42    0.46
  20   6  -6   -0.68    1.13
 -18  -6   6    4.16    0.59
  18  -6  -6    6.90    0.71
  18  -6  -6    7.04    1.03
  18   6  -6    4.05    1.12
  16  -6  -6    1.15    0.45
 -16  -6   6    1.36    0.42
  16  -6  -6    0.85    0.68
 -16   6   6    1.01    0.35
  16   6  -6    1.18    0.82
  14  -6  -6    6.34    0.80
 -14  -6   6    4.29    0.56
  14  -6  -6    5.29    0.59
  14   6  -6    4.73    0.90
 -14   6   6    5.45    0.54
  12  -6  -6   13.11    1.05
 -12  -6   6   10.71    0.84
  12  -6  -6   12.97    0.91
 -12   6   6   12.97    0.84
  12   6  -6   11.04    1.11
  10  -6  -6   19.65    1.21
  10  -6  -6   20.11    1.20
 -10  -6   6   19.66    1.14
 -10   6   6   19.14    1.14
  10   6  -6   18.93    1.34
  -8  -6   6   37.12    1.91
   8  -6  -6   37.21    1.97
   8   6  -6   36.37    1.87
  -8   6   6   38.31    1.95
   6  -6  -6    1.96    0.40
  -6  -6   6    0.74    0.43
  -6  -6   6    0.88    0.25
   6   6  -6    0.63    0.24
  -6   6   6    0.73    0.30
  -4  -6   6    2.29    0.29
   4  -6  -6    1.29    0.39
  -4  -6   6    1.57    0.44
  -4   6   6    1.18    0.34
   4   6  -6    2.58    0.34
   2  -6  -6    0.47    0.36
  -2  -6   6    0.70    0.41
  -2  -6   6    0.68    0.21
  -2   6   6    0.53    0.32
   2   6  -6    0.75    0.28
   0  -6   6    0.67    0.40
   0  -6  -6    0.16    0.37
   0   6  -6   -0.15    0.25
   0   6   6    0.20    0.30
   2  -6   6    5.92    0.74
  -2  -6  -6    4.27    0.59
   2   6   6    5.78    0.55
  -2   6  -6    4.61    0.53
  -4  -6  -6    0.08    0.46
   4  -6   6    0.37    0.44
  -4   6  -6    0.15    0.31
   4   6   6    1.05    0.36
  -6  -6  -6    7.72    0.82
   6  -6   6    9.19    0.95
   6   6   6    6.43    0.65
  -6   6  -6    6.56    0.69
   8  -6   6    0.22    0.50
  -8  -6  -6    0.09    0.58
  -8   6  -6   -0.04    0.36
   8   6   6   -0.32    0.40
 -10  -6  -6   12.84    1.17
  10  -6   6   15.71    1.31
 -10   6  -6   12.06    1.07
  12  -6   6    5.84    0.93
 -12  -6  -6    4.75    0.92
 -12   6  -6    5.78    0.79
  14  -6   6    5.82    1.04
 -14   6  -6    3.78    0.75
  21  -7  -6    2.05    0.96
 -21  -7   6    0.32    0.51
  21   7  -6   -0.36    1.30
 -21   7   6    0.61    0.54
  19  -7  -6    1.00    0.83
 -19  -7   6    0.11    0.47
  19   7  -6   -1.72    1.08
  17  -7  -6    4.30    0.66
  17  -7  -6    5.34    0.95
 -17  -7   6    4.63    0.63
  17   7  -6    2.93    1.05
  15  -7  -6    0.73    0.47
 -15  -7   6    1.83    0.46
  15  -7  -6    0.58    0.68
 -15   7   6    0.28    0.34
  15   7  -6   -0.74    0.76
 -13  -7   6    0.84    0.40
  13  -7  -6    0.73    0.44
 -13   7   6    0.88    0.37
  13   7  -6    0.00    0.66
 -11  -7   6    0.44    0.36
  11  -7  -6    0.45    0.37
  11   7  -6    0.39    0.60
 -11   7   6    0.20    0.32
   9  -7  -6    0.52    0.39
  -9  -7   6    0.28    0.32
  -9   7   6    1.31    0.36
  -7  -7   6    0.24    0.46
   7  -7  -6    0.20    0.36
  -7  -7   6    0.10    0.28
  -7   7   6    0.37    0.32
   7   7  -6    0.06    0.26
  -5  -7   6   12.94    0.81
   5  -7  -6   13.17    0.95
  -5  -7   6   12.68    1.07
  -5   7   6   13.97    0.92
   5   7  -6   12.33    0.83
  -3  -7   6   33.10    1.88
   3  -7  -6   28.76    1.74
  -3  -7   6   31.57    1.62
  -3   7   6   33.05    1.74
   3   7  -6   31.67    1.69
   1  -7  -6    0.04    0.38
  -1  -7   6   -0.10    0.40
  -1   7   6   -0.15    0.34
   1   7  -6    0.19    0.28
   1  -7   6    2.56    0.55
  -1  -7  -6    2.42    0.52
  -1   7  -6    2.85    0.44
   1   7   6    1.61    0.42
  -3  -7  -6    0.15    0.45
   3  -7   6   -0.77    0.38
  -3   7  -6    0.14    0.32
   3   7   6    0.02    0.36
   5  -7   6    0.29    0.48
  -5  -7  -6    0.03    0.50
  -5   7  -6    0.41    0.36
   5   7   6   -0.31    0.37
   7  -7   6    0.71    0.54
  -7  -7  -6    0.30    0.59
   7   7   6    0.96    0.43
  -7   7  -6    0.27    0.40
   9  -7   6    0.10    0.55
  -9  -7  -6   -0.17    0.63
   9   7   6   -0.33    0.43
  -9   7  -6   -0.27    0.39
 -11  -7  -6    0.03    0.68
  11  -7   6   -0.58    0.60
 -11   7  -6   -0.10    0.46
  11   7   6    0.52    0.52
  13  -7   6    0.51    0.68
  13   7   6    0.53    0.59
 -13   7  -6    0.26    0.53
  20   8  -6   -1.37    1.25
 -20   8   6    0.58    0.57
  18  -8  -6   -0.64    0.50
 -18  -8   6   -0.08    0.50
  18   8  -6   -1.59    1.03
  16  -8  -6    1.33    0.53
 -16  -8   6    0.94    0.48
  16   8  -6   -1.33    0.87
 -14  -8   6    0.48    0.44
  14  -8  -6    0.65    0.46
  14   8  -6    0.26    0.78
 -12  -8   6   -0.07    0.40
  12  -8  -6    0.17    0.41
  12   8  -6   -0.10    0.67
 -12   8   6    0.31    0.38
  10  -8  -6    0.09    0.39
 -10  -8   6    0.86    0.40
  10   8  -6    1.25    0.64
 -10   8   6    0.52    0.37
   8  -8  -6    0.13    0.40
  -8  -8   6    0.87    0.55
  -8  -8   6    0.46    0.34
  -8   8   6    0.50    0.36
  -6  -8   6    1.17    0.55
   6  -8  -6    0.94    0.42
  -6  -8   6    1.01    0.34
   6   8  -6    1.44    0.36
  -6   8   6    1.10    0.40
  -4  -8   6    2.80    0.40
  -4  -8   6    3.58    0.63
   4  -8  -6    4.20    0.56
   4   8  -6    3.18    0.45
  -4   8   6    3.95    0.55
  -2  -8   6    9.04    0.93
   2  -8  -6    8.41    0.82
  -2   8   6    9.81    0.78
   2   8  -6    9.23    0.76
   0  -8  -6    0.27    0.45
   0  -8   6    0.97    0.53
   0   8  -6    0.09    0.33
   0   8   6   -0.14    0.36
   2  -8   6    1.42    0.56
  -2  -8  -6    1.28    0.53
  -2   8  -6    1.09    0.39
   2   8   6    0.97    0.43
  -4  -8  -6    2.51    0.62
   4  -8   6    3.29    0.69
   4   8   6    2.12    0.49
  -4   8  -6    1.73    0.46
   6  -8   6    0.52    0.56
  -6  -8  -6    1.37    0.62
  -6   8  -6    0.75    0.43
   6   8   6    1.32    0.50
  -8  -8  -6   -0.39    0.60
   8  -8   6    1.12    0.62
  -8   8  -6    0.35    0.44
   8   8   6    0.40    0.48
  10  -8   6    0.13    0.62
 -10  -8  -6    0.21    0.66
 -10   8  -6    0.12    0.44
  10   8   6    0.37    0.51
  12  -8   6    1.07    0.73
 -12   8  -6    0.89    0.58
  12   8   6   -0.85    0.53
 -17  -9   6    0.20    0.52
  17  -9  -6    0.33    0.54
  17   9  -6   -0.49    1.04
  15  -9  -6    0.03    0.50
 -15  -9   6    0.24    0.48
  15   9  -6   -1.40    0.89
  13  -9  -6    0.13    0.45
 -13  -9   6    0.00    0.44
  13   9  -6    0.32    0.81
  11  -9  -6   -0.09    0.43
 -11  -9   6    0.26    0.43
  11   9  -6    0.84    0.74
 -11   9   6    0.19    0.40
   9  -9  -6    0.14    0.42
  -9  -9   6   -0.35    0.35
  -9   9   6   -0.45    0.39
  -7  -9   6    1.12    0.39
  -7  -9   6   -0.31    0.53
   7  -9  -6   -0.23    0.41
  -7   9   6    0.03    0.39
   5  -9  -6    0.87    0.45
  -5  -9   6    0.53    0.52
  -5   9   6    0.70    0.43
   5   9  -6    1.44    0.41
  -3  -9   6    2.51    0.63
   3  -9  -6    2.33    0.55
  -3   9   6    1.90    0.49
   3   9  -6    2.43    0.48
  -1  -9   6    0.57    0.53
   1  -9  -6    0.34    0.50
   1   9  -6    0.51    0.39
  -1   9   6   -0.12    0.42
   1  -9   6    0.33    0.52
  -1  -9  -6    0.36    0.55
  -1   9  -6    0.33    0.40
   1   9   6   -0.11    0.43
   3  -9   6    0.92    0.59
  -3  -9  -6    0.51    0.60
   3   9   6    0.62    0.48
  -3   9  -6    0.62    0.42
   5  -9   6    0.37    0.58
  -5  -9  -6    1.58    0.64
  -5   9  -6    0.40    0.44
   5   9   6    0.11    0.47
  -7  -9  -6    0.12    0.63
   7  -9   6    0.66    0.66
  -7   9  -6   -0.12    0.43
   7   9   6    0.94    0.52
   9  -9   6    0.69    0.68
  -9  -9  -6    1.27    0.72
   9   9   6    0.48    0.53
  -9   9  -6   -0.26    0.46
 -14 -10   6    0.26    0.50
  14 -10  -6   -0.03    0.53
  14  10  -6   -0.21    0.94
 -12 -10   6    0.16    0.46
  12 -10  -6    0.25    0.46
  12  10  -6   -0.21    0.86
  10 -10  -6    0.66    0.50
 -10 -10   6   -0.12    0.45
  10  10  -6    0.80    0.77
   8 -10  -6   -0.03    0.47
  -8 -10   6   -0.03    0.43
  -8  10   6    0.12    0.44
  -6 -10   6    0.90    0.61
   6 -10  -6    0.38    0.52
  -6  10   6    0.25    0.45
   4 -10  -6    1.29    0.54
  -4 -10   6    0.53    0.60
  -4  10   6    0.88    0.47
   4  10  -6    0.60    0.44
  -2 -10   6    2.23    0.68
   2 -10  -6    2.03    0.59
   2  10  -6    1.95    0.52
  -2  10   6    2.12    0.53
   0 -10  -6    1.18    0.60
   0 -10   6    0.25    0.56
   0  10  -6    0.49    0.44
   0  10   6    0.24    0.48
  -2 -10  -6    0.19    0.58
   2 -10   6   -0.10    0.58
   2  10   6   -0.31    0.49
  -2  10  -6    0.69    0.47
  -4 -10  -6    2.00    0.68
   4 -10   6    0.73    0.62
  -4  10  -6    0.89    0.49
   4  10   6   -0.49    0.49
   6 -10   6   -0.48    0.57
  -6 -10  -6    0.66    0.67
  -6  10  -6   -0.75    0.42
   6  10   6    0.19    0.53
   7 -11  -6   -0.43    0.53
  -7  11   6    0.03    0.47
   5 -11  -6    0.91    0.58
  -5 -11   6   -0.24    0.60
  -5  11   6    0.72    0.51
   3 -11  -6   -0.14    0.56
  -3 -11   6    0.29    0.64
   3  11  -6    0.07    0.47
  -3  11   6    0.01    0.50
   1 -11  -6    1.18    0.59
  -1 -11   6    1.21    0.68
  -1  11   6    0.35    0.52
   1  11  -6    0.60    0.50
  -1 -11  -6    2.54    0.69
   1 -11   6    0.77    0.68
  -1  11  -6    1.52    0.57
   1  11   6    1.79    0.60
  26   0  -7    2.08    1.13
 -26   0   7    0.61    0.69
 -26   0   7    1.02    0.51
 -24   0   7   -0.12    0.62
 -24   0   7   -0.16    0.40
  24   0  -7    0.30    1.04
 -22   0   7    0.40    0.37
  22   0  -7    0.83    1.06
 -22   0   7    0.50    0.54
  22   0  -7   -0.72    0.44
 -20   0   7   -0.18    0.32
  20   0  -7    0.03    0.99
  20   0  -7   -0.29    0.37
 -20   0   7    0.54    0.48
  18   0  -7   -0.04    0.94
  18   0  -7    0.13    0.32
 -18   0   7   -0.40    0.27
 -18   0   7    0.07    0.40
 -16   0   7    0.27    0.34
  16   0  -7   -0.10    0.26
 -16   0   7   -0.02    0.24
  16   0  -7    1.92    0.83
  14   0  -7   -0.09    0.15
  14   0  -7   -0.37    0.65
 -14   0   7    0.15    0.22
 -14   0   7   -0.11    0.30
  14   0  -7   -0.10    0.23
  12   0  -7   -0.05    0.20
 -12   0   7    0.39    0.27
  12   0  -7    0.07    0.15
 -12   0   7   -0.18    0.21
  12   0  -7   -0.01    0.48
  10   0  -7    0.28    0.35
 -10   0   7    0.14    0.20
  10   0  -7    0.01    0.16
  10   0  -7   -0.01    0.17
 -10   0   7   -0.06    0.20
   8   0  -7   -0.05    0.19
   8   0  -7    0.08    0.18
  -8   0   7    0.08    0.19
  -8   0   7    0.27    0.19
   8   0  -7   -0.34    0.26
  -6   0   7    0.04    0.17
  -6   0   7   -0.04    0.16
   6   0  -7   -0.06    0.16
   6   0  -7    0.09    0.21
  -4   0   7   -0.12    0.15
  -4   0   7   -0.10    0.18
   4   0  -7    0.40    0.25
  -4   0   7   -0.32    0.15
   4   0  -7   -0.10    0.16
   2   0  -7   -0.17    0.17
  -2   0   7    0.04    0.16
   2   0  -7    0.39    0.28
  -2   0   7   -0.10    0.18
  -2   0   7    0.38    0.17
   0   0   7    0.26    0.18
   0   0   7    0.14    0.21
   0   0   7   -0.19    0.16
   0   0  -7    0.24    0.31
   0   0  -7   -0.20    0.19
   2   0   7   -0.11    0.24
  -2   0  -7   -0.28    0.23
   2   0   7   -0.37    0.19
  -2   0  -7    0.05    0.33
   2   0   7   -0.01    0.17
   4   0   7   -0.03    0.22
   4   0   7   -0.07    0.18
  -4   0  -7   -0.05    0.39
   4   0   7   -0.11    0.31
  -4   0  -7    0.36    0.28
   6   0   7   -0.48    0.25
  -6   0  -7    0.15    0.36
   6   0   7   -0.08    0.34
   6   0   7   -0.19    0.19
  -6   0  -7    0.42    0.45
  -8   0  -7    0.92    0.55
  -8   0  -7   -0.05    0.43
   8   0   7    0.13    0.31
   8   0   7   -0.49    0.21
   8   0   7   -0.56    0.39
 -10   0  -7   -0.40    0.59
 -10   0  -7   -1.02    0.48
  10   0   7   -0.31    0.50
  10   0   7    0.13    0.35
  12   0   7    0.28    0.43
  12   0   7   -0.18    0.57
 -12   0  -7   -0.07    0.62
 -12   0  -7    0.41    0.67
  14   0   7    1.09    0.67
 -14   0  -7   -0.43    0.70
  14   0   7   -0.49    0.45
 -14   0  -7   -0.50    0.68
  16   0   7    0.85    0.75
 -16   0  -7   -0.47    0.79
 -16   0  -7   -0.85    0.77
 -18   0  -7   -0.41    0.87
  18   0   7    0.47    0.84
 -18   0  -7   -1.29    0.91
  18   0   7   -0.23    0.60
  25  -1  -7   -0.20    0.50
  25  -1  -7    0.72    1.04
 -25  -1   7    0.23    0.47
 -25  -1   7   -0.01    0.58
 -25   1   7    0.99    0.71
 -25   1   7   -0.13    0.42
  25   1  -7    0.94    1.16
 -23  -1   7    3.11    0.55
  23  -1  -7    4.44    0.61
  23  -1  -7    4.67    1.21
 -23  -1   7    5.26    0.65
 -23   1   7    3.42    0.54
 -23   1   7    4.44    0.73
  23   1  -7    3.82    1.24
 -21  -1   7    1.23    0.47
 -21  -1   7    1.62    0.42
  21  -1  -7    0.69    1.00
  21  -1  -7    0.33    0.41
  21   1  -7   -0.11    1.05
 -21   1   7    2.09    0.59
 -21   1   7    0.95    0.38
 -19  -1   7    9.42    0.71
 -19  -1   7    8.24    0.71
  19  -1  -7   10.63    0.73
  19  -1  -7    9.36    1.37
  19   1  -7    9.00    1.30
 -19   1   7    7.59    0.67
 -19   1   7    8.91    0.76
 -17  -1   7    0.74    0.32
  17  -1  -7    0.70    0.32
 -17  -1   7    0.80    0.38
  17  -1  -7    0.53    0.93
 -17   1   7    1.02    0.42
 -17   1   7    0.49    0.30
  17   1  -7    0.00    0.80
  17   1  -7    0.54    0.34
 -15  -1   7   -0.04    0.30
  15  -1  -7    0.34    0.79
 -15  -1   7    0.67    0.28
  15  -1  -7    0.14    0.20
  15  -1  -7    0.44    0.28
 -15   1   7    0.01    0.25
 -15   1   7    0.37    0.35
  15   1  -7   -0.21    0.24
  15   1  -7    0.79    0.70
  13  -1  -7   39.99    2.07
 -13  -1   7   41.80    2.09
  13  -1  -7   42.03    2.40
  13  -1  -7   42.57    2.09
 -13  -1   7   40.97    2.13
 -13   1   7   45.51    2.13
  13   1  -7   40.60    2.33
 -13   1   7   42.90    2.13
  13   1  -7   43.47    2.09
 -11  -1   7    7.38    0.54
  11  -1  -7    8.85    0.81
  11  -1  -7    7.75    0.52
  11  -1  -7    7.74    0.51
 -11  -1   7    7.43    0.51
  11   1  -7    7.84    0.50
 -11   1   7    7.77    0.55
  11   1  -7    7.29    0.73
 -11   1   7    7.85    0.56
  -9  -1   7  130.48    6.18
  -9  -1   7  128.58    6.13
   9  -1  -7  130.39    6.14
   9  -1  -7  134.44    6.16
   9  -1  -7  130.06    6.24
  -9   1   7  126.56    6.18
  -9   1   7  130.21    6.15
   9   1  -7  125.92    6.13
   9   1  -7  126.93    6.13
   9   1  -7  126.71    6.25
  -7  -1   7    2.59    0.29
   7  -1  -7    2.42    0.35
  -7  -1   7    2.70    0.25
   7  -1  -7    2.68    0.27
   7  -1  -7    2.40    0.30
   7   1  -7    2.21    0.29
  -7   1   7    1.84    0.26
  -7   1   7    2.72    0.28
   7   1  -7    2.97    0.26
  -5  -1   7  129.34    5.88
  -5  -1   7  123.06    5.85
   5  -1  -7  118.47    5.88
   5  -1  -7  122.04    5.86
  -5  -1   7  124.89    5.94
   5  -1  -7  124.66    5.91
  -5   1   7  121.16    5.86
   5   1  -7  122.21    5.85
  -5   1   7  121.61    5.89
   5   1  -7  124.22    5.91
  -3  -1   7   76.43    3.78
  -3  -1   7   77.34    3.86
   3  -1  -7   81.01    3.88
   3  -1  -7   77.03    3.79
  -3  -1   7   81.81    3.80
  -3   1   7   81.29    3.80
  -3   1   7   78.32    3.81
   3   1  -7   79.39    3.86
   3   1  -7   78.97    3.78
  -3   1   7   78.05    3.79
   1  -1  -7    9.29    0.76
  -1  -1   7   10.97    0.59
  -1  -1   7    9.56    0.57
   1  -1  -7   10.57    0.61
  -1  -1   7    9.07    0.67
   1   1  -7   10.58    0.73
   1   1  -7    9.72    0.59
  -1   1   7    9.48    0.60
  -1   1   7   10.25    0.60
  -1   1   7    9.09    0.60
   1  -1   7    2.14    0.24
  -1  -1  -7    2.58    0.31
  -1  -1  -7    2.27    0.47
   1  -1   7    1.92    0.26
   1  -1   7    2.31    0.37
  -1   1  -7    2.49    0.28
   1   1   7    2.18    0.28
  -1   1  -7    2.55    0.41
   1   1   7    1.70    0.26
   1   1   7    2.04    0.30
   3  -1   7   89.88    4.44
  -3  -1  -7   91.80    4.33
  -3  -1  -7   89.58    4.47
   3  -1   7   91.69    4.33
   3   1   7   90.13    4.32
  -3   1  -7   88.55    4.45
  -3   1  -7   93.42    4.34
   3   1   7   93.81    4.34
   3   1   7   80.27    4.37
  -5  -1  -7   12.37    0.79
   5  -1   7   10.57    0.88
  -5  -1  -7   11.13    0.96
   5  -1   7   10.75    0.71
   5   1   7   10.70    0.81
  -5   1  -7   11.48    0.91
  -5   1  -7   11.39    0.77
   5   1   7   11.74    0.69
   5   1   7   11.49    0.74
  -7  -1  -7   34.99    2.19
   7  -1   7   38.90    2.14
   7  -1   7   38.49    1.96
  -7  -1  -7   41.24    2.02
   7   1   7   38.70    2.09
   7   1   7   38.02    1.93
  -7   1  -7   40.07    2.02
  -7   1  -7   36.93    2.14
   7   1   7   38.74    1.98
  -9  -1  -7    0.48    0.62
   9  -1   7    0.45    0.33
   9  -1   7    0.87    0.51
  -9  -1  -7    0.89    0.49
   9   1   7    0.57    0.36
  -9   1  -7   -0.56    0.48
  -9   1  -7    0.34    0.47
   9   1   7    0.50    0.27
   9   1   7    0.62    0.49
  11  -1   7   33.13    1.97
 -11  -1  -7   32.53    1.83
 -11  -1  -7   27.01    1.98
  11  -1   7   33.68    1.72
 -11   1  -7   34.06    1.85
  11   1   7   31.51    1.65
  11   1   7   29.60    1.89
 -11   1  -7   29.98    1.97
  11   1   7   31.74    1.73
 -13  -1  -7    0.34    0.66
 -13  -1  -7   -1.67    0.74
  13  -1   7    0.50    0.67
 -13   1  -7   -0.81    0.64
  13   1   7    0.74    0.49
  13   1   7    0.25    0.62
 -13   1  -7    0.18    0.67
  15  -1   7   18.59    1.27
 -15  -1  -7   19.82    1.41
  15  -1   7   21.50    1.67
 -15  -1  -7   14.26    1.54
 -15   1  -7   16.63    1.57
  15   1   7   19.07    1.34
  15   1   7   22.02    1.62
 -15   1  -7   20.21    1.47
 -17  -1  -7   -0.53    0.97
 -17  -1  -7   -0.12    0.79
  17  -1   7    1.84    0.93
  17  -1   7    1.26    0.57
 -17   1  -7    0.80    0.87
  17   1   7    1.95    0.88
  17   1   7    2.11    0.68
 -17   1  -7    0.71    0.87
  26  -2  -7   -0.29    0.52
 -26  -2   7    0.04    0.49
  26  -2  -7    1.40    1.03
 -26   2   7   -0.43    0.78
  26   2  -7    1.22    1.25
 -24  -2   7    0.44    0.46
  24  -2  -7    2.26    1.01
  24  -2  -7    0.43    0.48
 -24   2   7    0.63    0.44
  24   2  -7   -0.42    1.20
 -24   2   7    0.44    0.69
 -22  -2   7   -0.36    0.40
 -22  -2   7    0.71    0.43
  22  -2  -7   -0.16    0.41
  22  -2  -7    1.81    0.99
 -22   2   7   -0.27    0.34
  22   2  -7    0.23    1.12
 -22   2   7   -0.44    0.58
  20  -2  -7    3.56    1.06
 -20  -2   7    3.08    0.50
  20  -2  -7    3.43    0.49
  20   2  -7    2.65    1.08
 -20   2   7    4.16    0.63
 -20   2   7    3.54    0.47
  18  -2  -7    9.95    0.72
 -18  -2   7    9.29    0.75
  18  -2  -7   10.27    1.30
  18   2  -7    7.56    1.22
 -18   2   7   11.48    0.81
 -18   2   7    9.73    0.72
  16  -2  -7    1.73    0.34
 -16  -2   7    1.71    0.36
  16  -2  -7    2.54    0.35
  16  -2  -7    1.36    0.88
 -16   2   7    2.52    0.36
  16   2  -7    3.23    0.83
 -16   2   7    2.90    0.47
  14  -2  -7   14.42    0.83
  14  -2  -7   13.60    1.29
  14  -2  -7   14.30    0.83
 -14  -2   7   13.28    0.86
 -14   2   7   14.46    0.87
 -14   2   7   13.49    0.91
  14   2  -7   14.98    1.24
  12  -2  -7    8.24    0.55
  12  -2  -7    7.80    0.54
  12  -2  -7    8.27    0.93
 -12  -2   7    7.00    0.55
 -12   2   7    7.45    0.57
  12   2  -7    8.04    0.79
  12   2  -7    7.44    0.50
 -12   2   7    6.71    0.55
  10  -2  -7    4.14    0.63
  10  -2  -7    3.95    0.38
 -10  -2   7    3.64    0.37
  10  -2  -7    3.74    0.34
  10   2  -7    4.47    0.58
 -10   2   7    3.91    0.39
 -10   2   7    3.53    0.37
  10   2  -7    4.19    0.32
  -8  -2   7   21.09    1.10
   8  -2  -7   20.26    1.11
   8  -2  -7   20.74    1.07
   8  -2  -7   20.96    1.22
   8   2  -7   20.40    1.05
  -8   2   7   21.38    1.09
   8   2  -7   19.99    1.08
  -8   2   7   20.48    1.12
   6  -2  -7    1.81    0.23
  -6  -2   7    1.83    0.23
   6  -2  -7    0.60    0.26
   6  -2  -7    1.36    0.30
  -6  -2   7    1.46    0.32
   6   2  -7    2.00    0.30
   6   2  -7    1.50    0.20
  -6   2   7    1.24    0.23
  -6   2   7    1.21    0.25
   4  -2  -7    0.51    0.19
   4  -2  -7    0.52    0.20
  -4  -2   7    0.47    0.26
  -4  -2   7    0.20    0.16
   4  -2  -7    0.74    0.30
  -4   2   7    0.68    0.20
   4   2  -7    0.62    0.18
  -4   2   7    0.28    0.20
   4   2  -7    0.47    0.24
  -2  -2   7    0.05    0.14
   2  -2  -7    0.15    0.29
   2  -2  -7    0.29    0.19
  -2  -2   7   -0.13    0.12
  -2  -2   7    0.06    0.23
  -2  -2   7    0.05    0.15
   2   2  -7    0.22    0.24
  -2   2   7    0.16    0.19
  -2   2   7    0.20    0.18
  -2   2   7   -0.21    0.13
   2   2  -7    0.17    0.17
   0  -2  -7   11.90    0.74
   0  -2   7   13.21    0.70
   0  -2   7   13.76    0.88
   0  -2  -7   11.83    0.90
   0  -2   7   13.08    0.69
   0   2   7   13.29    0.76
   0   2   7   12.46    0.72
   0   2  -7   12.93    0.73
   0   2  -7   12.49    0.83
   0   2   7   13.48    0.73
  -2  -2  -7    0.44    0.39
   2  -2   7    0.41    0.32
  -2  -2  -7    0.09    0.25
   2  -2   7    0.53    0.18
  -2   2  -7    0.48    0.29
   2   2   7    0.46    0.21
   2   2   7    0.25    0.22
   2   2   7    0.52    0.22
  -2   2  -7    0.61    0.24
  -4  -2  -7    2.28    0.59
  -4  -2  -7    3.20    0.41
   4  -2   7    4.20    0.37
   4  -2   7    2.80    0.49
  -4   2  -7    2.84    0.45
   4   2   7    3.73    0.40
   4   2   7    3.67    0.36
  -4   2  -7    2.91    0.39
   4   2   7    3.65    0.43
  -6  -2  -7   14.65    0.91
   6  -2   7   12.71    0.79
   6  -2   7   13.13    1.02
  -6  -2  -7   12.15    1.11
   6   2   7   13.41    0.93
  -6   2  -7   12.98    0.88
   6   2   7   13.70    0.81
   6   2   7   13.74    0.85
  -6   2  -7   12.88    0.98
   8  -2   7    7.60    0.84
   8  -2   7    7.69    0.60
  -8  -2  -7    8.56    0.72
  -8  -2  -7    7.40    0.97
   8   2   7    8.05    0.61
  -8   2  -7    7.76    0.71
   8   2   7    7.76    0.77
  -8   2  -7    7.47    0.80
   8   2   7    8.92    0.68
 -10  -2  -7    0.40    0.75
 -10  -2  -7    2.09    0.54
  10  -2   7    2.24    0.67
 -10   2  -7    2.35    0.58
  10   2   7    2.65    0.46
  10   2   7    2.28    0.59
  10   2   7    2.51    0.40
 -10   2  -7    1.36    0.55
  12  -2   7    1.66    0.43
 -12  -2  -7    2.04    0.88
  12  -2   7    3.00    0.76
 -12  -2  -7    2.19    0.61
  12   2   7    2.21    0.44
 -12   2  -7    1.99    0.65
  12   2   7    2.72    0.69
 -12   2  -7    1.82    0.66
 -14  -2  -7    0.70    0.90
 -14  -2  -7   -0.09    0.61
  14  -2   7    0.66    0.75
  14  -2   7    0.11    0.40
  14   2   7    1.18    0.69
 -14   2  -7    0.57    0.74
 -14   2  -7    0.43    0.65
 -16  -2  -7    0.57    0.70
 -16  -2  -7   -0.35    0.94
  16  -2   7    0.07    0.46
  16  -2   7    1.10    0.84
 -16   2  -7   -0.15    0.78
 -16   2  -7   -0.87    0.80
  16   2   7    1.48    0.77
  25  -3  -7    2.05    1.06
  25  -3  -7    1.60    0.52
 -25  -3   7    0.36    0.51
  25   3  -7    0.79    1.32
 -25   3   7    1.05    0.76
  23  -3  -7   -0.07    0.43
  23  -3  -7   -0.01    0.91
 -23  -3   7   -0.20    0.43
 -23   3   7    0.17    0.38
  23   3  -7   -0.10    1.17
 -23   3   7    0.79    0.65
  21  -3  -7    2.67    0.97
  21  -3  -7    3.18    0.48
 -21  -3   7    3.90    0.54
  21   3  -7    0.70    1.10
 -21   3   7    3.08    0.65
 -21   3   7    3.07    0.47
  19  -3  -7    1.35    0.88
 -19  -3   7    1.28    0.39
  19  -3  -7    1.71    0.38
 -19   3   7    1.30    0.37
  19   3  -7    1.00    0.95
 -19   3   7    1.78    0.53
  17  -3  -7   10.56    0.74
  17  -3  -7   12.10    1.24
 -17  -3   7   10.12    0.79
  17  -3  -7    9.37    0.70
  17   3  -7    9.75    1.18
 -17   3   7   10.12    0.79
 -17   3   7    9.12    0.72
 -15  -3   7    8.42    0.71
  15  -3  -7   10.99    1.17
  15  -3  -7   10.30    0.68
  15  -3  -7   11.53    0.75
 -15   3   7   11.99    0.81
  15   3  -7   10.05    1.07
 -15   3   7   10.49    0.72
 -13  -3   7    9.25    0.71
  13  -3  -7   12.34    1.10
  13  -3  -7   11.12    0.68
  13  -3  -7   10.84    0.73
  13   3  -7   11.01    1.01
 -13   3   7   10.80    0.74
 -13   3   7   10.27    0.76
  11  -3  -7   24.79    1.56
  11  -3  -7   25.88    1.25
 -11  -3   7   23.09    1.29
  11  -3  -7   24.38    1.30
 -11   3   7   23.44    1.30
 -11   3   7   23.61    1.29
  11   3  -7   22.56    1.48
   9  -3  -7    2.12    0.52
  -9  -3   7    1.36    0.27
   9  -3  -7    2.16    0.33
   9  -3  -7    1.42    0.24
   9   3  -7    1.67    0.45
  -9   3   7    1.76    0.30
  -9   3   7    1.92    0.32
   9   3  -7    1.51    0.25
   7  -3  -7   12.00    0.84
  -7  -3   7   11.35    0.82
   7  -3  -7   10.77    0.74
   7  -3  -7   10.69    0.66
  -7  -3   7   10.76    0.67
   7   3  -7   11.07    0.68
  -7   3   7   11.33    0.72
  -7   3   7   13.26    0.70
  -5  -3   7    1.07    0.32
  -5  -3   7    0.91    0.20
   5  -3  -7    0.91    0.21
   5  -3  -7    1.04    0.32
  -5   3   7    1.12    0.23
  -5   3   7    0.61    0.25
   5   3  -7    1.31    0.25
   3  -3  -7    1.99    0.37
  -3  -3   7    1.09    0.19
  -3  -3   7    0.82    0.32
   3  -3  -7    0.96    0.22
   3   3  -7    1.11    0.26
  -3   3   7    1.04    0.26
  -3   3   7    1.58    0.24
  -1  -3   7   14.89    1.00
   1  -3  -7   14.50    0.99
   1  -3  -7   15.63    0.84
  -1   3   7   16.23    0.89
   1   3  -7   14.61    0.83
   1   3  -7   15.39    0.92
  -1   3   7   15.72    0.84
   1  -3   7    6.52    0.67
  -1  -3  -7    6.31    0.64
  -1  -3  -7    5.90    0.48
   1   3   7    6.24    0.48
  -1   3  -7    6.52    0.57
   1   3   7    6.82    0.52
  -1   3  -7    7.43    0.50
   3  -3   7  131.94    6.24
  -3  -3  -7  129.68    6.05
  -3  -3  -7  111.64    6.20
  -3   3  -7  128.73    6.06
  -3   3  -7  126.67    6.16
   3   3   7  129.61    6.09
   3   3   7  127.27    6.07
   3   3   7  126.86    6.07
   5  -3   7    3.95    0.60
  -5  -3  -7    4.66    0.45
   5  -3   7    4.11    0.36
  -5  -3  -7    3.41    0.65
   5   3   7    3.99    0.47
   5   3   7    4.39    0.44
  -5   3  -7    4.64    0.56
   5   3   7    3.73    0.42
   7  -3   7   78.64    3.83
   7  -3   7   70.44    3.56
  -7  -3  -7   78.63    3.61
  -7  -3  -7   62.64    3.82
   7   3   7   76.86    3.62
   7   3   7   73.63    3.68
  -7   3  -7   72.43    3.75
  -9  -3  -7    1.99    0.77
   9  -3   7    2.81    0.36
  -9  -3  -7    3.03    0.52
   9  -3   7    4.30    0.71
  -9   3  -7    2.15    0.55
   9   3   7    3.69    0.46
   9   3   7    4.28    0.62
 -11  -3  -7    4.06    0.95
  11  -3   7    6.64    0.92
 -11  -3  -7    5.15    0.62
  11  -3   7    5.09    0.51
 -11   3  -7    6.19    0.79
  11   3   7    7.68    0.63
  13  -3   7    0.09    0.34
 -13  -3  -7   -0.24    0.50
 -13  -3  -7   -0.03    0.86
  13  -3   7    0.35    0.71
  13   3   7   -0.75    0.40
 -13   3  -7   -0.01    0.56
  15  -3   7    4.53    0.58
 -15  -3  -7    4.89    0.71
  15  -3   7    5.99    1.05
 -15  -3  -7    3.14    1.09
  15   3   7    7.05    0.70
 -15   3  -7    5.23    0.94
 -17  -3  -7   -0.52    0.64
  17  -3   7    0.82    0.92
  17  -3   7   -0.46    0.47
 -17  -3  -7    0.79    1.13
 -17   3  -7    0.45    0.80
  24  -4  -7    0.96    0.46
  24  -4  -7    2.50    1.02
 -24  -4   7    0.89    0.51
  24   4  -7    0.88    1.36
  22  -4  -7    0.31    0.40
 -22  -4   7    0.10    0.44
  22  -4  -7    0.55    0.92
 -22   4   7    0.24    0.37
  22   4  -7   -1.48    1.12
 -20  -4   7    0.87    0.42
  20  -4  -7    0.93    0.36
  20  -4  -7    2.36    0.89
  20   4  -7    0.18    1.06
 -20   4   7    2.01    0.44
 -20   4   7    1.49    0.74
 -20   4   7    1.53    0.39
  18  -4  -7    3.26    0.41
 -18  -4   7    1.89    0.44
  18  -4  -7    4.86    0.95
  18  -4  -7    4.37    0.54
 -18   4   7    4.44    0.61
  18   4  -7    1.61    0.94
 -18   4   7    2.99    0.44
  16  -4  -7    0.07    0.27
  16  -4  -7    0.66    0.71
 -16  -4   7   -0.08    0.31
  16  -4  -7    0.04    0.34
 -16   4   7    0.11    0.29
 -16   4   7    0.30    0.41
  16   4  -7   -0.29    0.68
 -14  -4   7    0.93    0.32
  14  -4  -7    1.14    0.27
  14  -4  -7    0.62    0.34
  14  -4  -7    1.02    0.66
 -14   4   7    0.54    0.38
  14   4  -7    0.83    0.59
 -14   4   7    0.95    0.33
 -12  -4   7    8.74    0.61
  12  -4  -7    7.37    0.81
  12  -4  -7    6.78    0.50
  12  -4  -7    7.08    0.60
 -12   4   7    7.05    0.57
 -12   4   7    6.71    0.57
  12   4  -7    6.81    0.79
  10  -4  -7    1.07    0.44
  10  -4  -7    1.23    0.25
  10  -4  -7    1.89    0.36
 -10  -4   7    0.67    0.26
 -10   4   7    1.10    0.32
 -10   4   7    1.57    0.34
  10   4  -7    1.08    0.48
   8  -4  -7   11.98    0.75
   8  -4  -7   10.64    0.63
   8  -4  -7    8.78    0.63
  -8  -4   7   10.75    0.85
  -8  -4   7   10.30    0.66
   8  -4  -7    9.42    0.73
  -8   4   7   11.20    0.68
   8   4  -7   10.43    0.63
  -8   4   7   11.90    0.73
   6  -4  -7    0.68    0.22
   6  -4  -7    0.56    0.30
  -6  -4   7    0.32    0.19
  -6  -4   7    0.50    0.34
  -6   4   7    0.17    0.23
  -6   4   7    0.00    0.25
   6   4  -7    0.56    0.21
  -4  -4   7    0.30    0.16
  -4  -4   7   -0.37    0.30
   4  -4  -7   -0.54    0.28
  -4   4   7    0.13    0.25
   4   4  -7    0.09    0.21
  -4   4   7   -0.24    0.20
   2  -4  -7   33.94    1.83
  -2  -4   7   33.10    1.88
  -2   4   7   34.62    1.77
   2   4  -7   35.47    1.78
  -2   4   7   33.62    1.71
   0  -4  -7    1.84    0.45
   0  -4   7    2.47    0.47
   0   4  -7    2.21    0.36
   0   4   7    2.09    0.35
   0   4   7    2.19    0.34
  -2  -4  -7    1.78    0.50
   2  -4   7    1.46    0.42
   2   4   7    1.29    0.30
  -2   4  -7    1.44    0.34
  -4  -4  -7   10.27    0.96
   4  -4   7   10.88    0.94
   4   4   7   12.31    0.77
  -4   4  -7   10.08    0.82
   6  -4   7    1.12    0.49
  -6  -4  -7    2.19    0.65
  -6   4  -7    1.19    0.42
   6   4   7    1.16    0.36
   8  -4   7    1.73    0.59
  -8  -4  -7    1.91    0.73
  -8   4  -7    2.03    0.48
   8   4   7    2.19    0.43
  10  -4   7    1.75    0.63
  10  -4   7    0.54    0.27
 -10  -4  -7    1.63    0.80
 -10   4  -7    1.84    0.56
  10   4   7    1.18    0.42
  12  -4   7    3.68    0.43
 -12  -4  -7    1.02    0.91
  12  -4   7    4.52    0.84
  12   4   7    5.55    0.61
 -12   4  -7    3.58    0.73
  14  -4   7    0.17    0.75
 -14  -4  -7   -1.04    0.90
  14  -4   7   -0.33    0.32
  14   4   7    0.05    0.47
 -14   4  -7   -0.37    0.60
 -16  -4  -7   -0.60    1.05
  16  -4   7    1.69    0.90
  16  -4   7    0.32    0.39
 -16   4  -7   -0.80    0.68
  16   4   7    0.98    0.56
  23  -5  -7    1.13    0.91
 -23  -5   7   -0.35    0.48
  23  -5  -7    0.34    0.42
  23   5  -7   -0.15    1.32
  21  -5  -7    0.63    0.39
 -21  -5   7    0.32    0.45
  21  -5  -7    0.90    0.86
  21   5  -7    0.27    1.18
 -21   5   7    0.91    0.46
  19  -5  -7    0.28    0.33
 -19  -5   7    0.54    0.40
  19  -5  -7    1.50    0.49
  19  -5  -7    1.82    0.82
  19   5  -7   -0.10    0.95
 -19   5   7    0.61    0.36
  17  -5  -7    1.71    0.73
  17  -5  -7    0.36    0.42
 -17  -5   7   -0.45    0.34
  17  -5  -7   -0.20    0.29
  17   5  -7   -0.31    0.78
 -17   5   7    0.24    0.32
 -15  -5   7    1.51    0.41
  15  -5  -7    2.51    0.68
  15  -5  -7    1.13    0.42
  15  -5  -7    1.74    0.30
 -15   5   7    1.57    0.37
  15   5  -7    0.58    0.70
  13  -5  -7    0.49    0.53
 -13  -5   7    1.37    0.35
  13  -5  -7    0.86    0.27
  13  -5  -7    0.58    0.37
  13   5  -7    0.39    0.58
 -13   5   7    1.17    0.33
 -11  -5   7    0.76    0.30
  11  -5  -7    1.04    0.36
  11  -5  -7    1.14    0.46
  11   5  -7    0.88    0.52
 -11   5   7    1.15    0.34
  -9  -5   7   24.10    1.48
   9  -5  -7   22.79    1.30
   9  -5  -7   25.27    1.35
  -9  -5   7   21.40    1.26
   9   5  -7   22.68    1.21
  -9   5   7   24.96    1.32
   7  -5  -7    3.28    0.46
  -7  -5   7    3.34    0.56
  -7  -5   7    3.01    0.35
   7   5  -7    3.44    0.34
  -7   5   7    3.08    0.42
   5  -5  -7   20.26    1.26
  -5  -5   7   22.46    1.15
  -5  -5   7   22.03    1.36
   5   5  -7   21.14    1.18
  -5   5   7   22.86    1.25
  -3  -5   7   22.22    1.16
   3  -5  -7   20.28    1.29
  -3  -5   7   22.86    1.40
   3   5  -7   23.64    1.25
  -3   5   7   24.16    1.29
   1  -5  -7   14.90    1.10
  -1  -5   7   18.68    1.21
  -1   5   7   18.92    1.06
   1   5  -7   17.75    1.05
  -1  -5  -7   13.06    0.98
   1  -5   7   12.23    1.01
  -1   5  -7   12.60    0.86
   1   5   7   12.19    0.84
  -3  -5  -7   28.36    1.74
   3  -5   7   30.29    1.78
   3   5   7   29.25    1.59
  -3   5  -7   30.02    1.66
   5  -5   7    1.44    0.50
  -5  -5  -7    0.65    0.57
   5   5   7    1.03    0.37
  -5   5  -7    0.36    0.36
  -7  -5  -7    4.78    0.82
   7  -5   7    6.25    0.84
  -7   5  -7    4.54    0.61
   7   5   7    6.90    0.63
   9  -5   7    0.63    0.54
  -9  -5  -7    1.11    0.77
   9   5   7    0.74    0.42
  -9   5  -7    0.07    0.42
  11  -5   7    8.44    1.05
 -11  -5  -7    6.45    1.06
 -11   5  -7    7.37    0.86
  11   5   7    9.32    0.78
 -13  -5  -7    0.74    0.93
  13  -5   7    0.96    0.77
  13   5   7    1.25    0.54
 -13   5  -7   -0.74    0.55
 -15  -5  -7    1.03    1.03
  15  -5   7    2.43    0.92
  15   5   7    1.80    0.59
 -15   5  -7    1.57    0.72
 -22  -6   7    0.02    0.49
  22  -6  -7    0.05    0.42
  22  -6  -7    1.31    0.95
 -22   6   7   -0.11    0.56
  22   6  -7   -2.55    1.21
 -20  -6   7    0.02    0.46
  20  -6  -7    2.70    0.91
  20  -6  -7    0.36    0.37
  20   6  -7   -0.96    1.08
 -18  -6   7    1.28    0.47
  18  -6  -7    1.27    0.78
  18  -6  -7    0.38    0.48
  18   6  -7   -1.42    0.87
 -18   6   7    0.75    0.38
  16  -6  -7    1.04    0.44
 -16  -6   7    1.08    0.44
  16  -6  -7    2.04    0.71
  16   6  -7    0.57    0.79
 -16   6   7    0.95    0.37
 -14  -6   7    4.71    0.56
  14  -6  -7    5.03    0.75
  14  -6  -7    4.36    0.57
  14   6  -7    4.63    0.88
 -14   6   7    5.68    0.54
  12  -6  -7    0.08    0.38
 -12  -6   7   -0.62    0.31
 -12   6   7   -0.42    0.30
  12   6  -7    0.45    0.60
 -10  -6   7    0.72    0.32
  10  -6  -7    0.40    0.38
 -10   6   7    0.99    0.35
   8  -6  -7    0.18    0.36
  -8  -6   7    0.24    0.27
  -8  -6   7    0.14    0.45
  -8   6   7    0.25    0.33
   8   6  -7    0.89    0.25
   6  -6  -7    0.72    0.37
  -6  -6   7    0.24    0.43
  -6  -6   7    0.60    0.27
  -6   6   7    0.12    0.32
   6   6  -7    0.27    0.25
  -4  -6   7    0.05    0.42
   4  -6  -7   -0.41    0.32
  -4  -6   7    0.44    0.22
   4   6  -7    0.27    0.26
  -4   6   7    0.08    0.32
  -2  -6   7    0.44    0.42
   2  -6  -7    0.09    0.37
   2   6  -7    0.70    0.30
  -2   6   7    0.21    0.33
   0  -6  -7   -0.42    0.39
   0  -6   7    0.13    0.41
   0   6  -7   -0.33    0.29
   0   6   7   -0.27    0.31
   2  -6   7    0.68    0.46
  -2  -6  -7    0.44    0.47
  -2   6  -7    0.19    0.33
   2   6   7    0.48    0.32
  -4  -6  -7    1.73    0.59
   4  -6   7    2.52    0.61
  -4   6  -7    0.95    0.39
   4   6   7    1.60    0.42
  -6  -6  -7    0.48    0.61
   6  -6   7    0.04    0.50
  -6   6  -7    0.30    0.40
   6   6   7    0.17    0.38
  -8  -6  -7    3.15    0.76
   8  -6   7    4.15    0.77
   8   6   7    4.81    0.58
  -8   6  -7    2.91    0.58
 -10  -6  -7    0.11    0.73
  10  -6   7    1.10    0.62
  10   6   7    0.39    0.47
 -10   6  -7    0.69    0.49
 -12  -6  -7    1.35    0.85
  12  -6   7    0.20    0.70
 -12   6  -7    1.62    0.61
  12   6   7    0.96    0.52
  14  -6   7    0.77    0.80
 -14  -6  -7    1.31    1.00
 -14   6  -7    0.52    0.65
  14   6   7    0.81    0.64
 -21  -7   7    0.09    0.48
 -21   7   7    0.64    0.53
  21   7  -7   -1.61    1.22
 -19  -7   7    0.65    0.53
  19  -7  -7    0.98    0.57
  19   7  -7    0.32    1.13
 -17  -7   7    0.64    0.47
  17  -7  -7    0.21    0.48
  17   7  -7   -0.72    0.87
  15  -7  -7   -0.52    0.43
 -15  -7   7    0.38    0.42
  15   7  -7    0.18    0.75
 -15   7   7    0.36    0.36
  13  -7  -7    4.39    0.61
 -13  -7   7    6.39    0.65
  13   7  -7    5.28    0.92
 -13   7   7    5.19    0.57
 -11  -7   7    1.21    0.38
  11  -7  -7    0.26    0.42
 -11   7   7    0.58    0.35
  11   7  -7   -0.02    0.57
  -9  -7   7    0.36    0.54
  -9  -7   7    0.15    0.31
   9  -7  -7   -0.04    0.38
  -9   7   7    0.11    0.36
  -7  -7   7   -0.10    0.27
  -7  -7   7   -0.05    0.48
   7  -7  -7   -0.06    0.36
   7   7  -7    0.14    0.26
  -7   7   7    0.10    0.34
  -5  -7   7   26.53    1.66
  -5  -7   7   28.05    1.43
   5  -7  -7   25.96    1.55
  -5   7   7   26.88    1.53
   5   7  -7   25.70    1.46
  -3  -7   7   18.42    1.27
   3  -7  -7   15.35    1.13
   3   7  -7   16.62    1.06
  -3   7   7   18.17    1.11
   1  -7  -7   -0.18    0.42
  -1  -7   7    0.13    0.47
   1   7  -7    0.68    0.35
  -1   7   7    0.22    0.36
  -1  -7  -7    0.01    0.46
   1  -7   7   -0.39    0.42
   1   7   7    0.29    0.38
  -1   7  -7   -0.10    0.34
  -3  -7  -7    2.32    0.61
   3  -7   7    2.83    0.63
  -3   7  -7    2.38    0.48
   3   7   7    3.19    0.49
   5  -7   7    0.60    0.54
  -5  -7  -7   -0.22    0.55
   5   7   7    0.38    0.41
  -5   7  -7    0.10    0.39
  -7  -7  -7    1.92    0.70
   7  -7   7    1.80    0.63
  -7   7  -7    1.72    0.52
   7   7   7    1.52    0.47
  -9  -7  -7    1.07    0.74
   9  -7   7    0.48    0.62
  -9   7  -7    0.66    0.49
   9   7   7   -0.28    0.45
 -11  -7  -7    4.11    0.90
  11  -7   7    4.22    0.92
 -11   7  -7    4.34    0.76
  11   7   7    4.09    0.67
 -13  -7  -7    0.52    1.06
  13  -7   7    0.23    0.72
 -13   7  -7    0.20    0.60
  13   7   7    0.93    0.59
  18  -8  -7    1.96    0.63
 -18  -8   7    2.71    0.60
  18   8  -7    0.98    1.09
  16  -8  -7    0.48    0.51
 -16  -8   7    0.41    0.47
  16   8  -7   -0.19    0.91
  14  -8  -7    1.98    0.54
 -14  -8   7    0.78    0.45
  14   8  -7    1.99    0.86
 -14   8   7    1.28    0.43
  12  -8  -7    0.50    0.43
 -12  -8   7    1.08    0.43
  12   8  -7    0.98    0.76
 -12   8   7    1.28    0.44
 -10  -8   7    0.51    0.38
  10  -8  -7   -0.49    0.40
  10   8  -7    1.31    0.67
 -10   8   7   -0.16    0.37
  -8  -8   7    1.99    0.42
  -8  -8   7    1.63    0.62
   8  -8  -7    1.17    0.46
  -8   8   7    1.04    0.42
  -6  -8   7    2.20    0.62
  -6  -8   7    1.90    0.38
   6  -8  -7    1.56    0.47
  -6   8   7    2.11    0.47
   6   8  -7    2.13    0.40
   4  -8  -7    1.15    0.49
  -4  -8   7    1.41    0.57
  -4   8   7    1.18    0.45
   4   8  -7    1.56    0.39
  -2  -8   7    0.03    0.50
   2  -8  -7   -0.24    0.44
  -2   8   7    0.28    0.42
   2   8  -7    0.12    0.35
   0  -8  -7    0.83    0.50
   0  -8   7    1.40    0.58
   0   8  -7    1.26    0.41
   0   8   7    0.95    0.44
   2  -8   7    2.67    0.67
  -2  -8  -7    2.28    0.60
  -2   8  -7    3.65    0.54
   2   8   7    2.61    0.54
   4  -8   7   -0.17    0.53
  -4  -8  -7    0.33    0.58
   4   8   7    0.81    0.47
  -4   8  -7   -0.03    0.41
   6  -8   7    1.42    0.66
  -6  -8  -7    2.01    0.67
   6   8   7    2.02    0.52
  -6   8  -7    1.92    0.54
   8  -8   7    0.59    0.65
  -8  -8  -7    1.84    0.74
  -8   8  -7    0.59    0.51
   8   8   7    0.38    0.49
 -10  -8  -7    1.69    0.81
  10  -8   7    0.91    0.73
 -10   8  -7    1.61    0.60
  10   8   7    3.15    0.63
  17  -9  -7    1.68    0.61
 -17  -9   7    1.51    0.62
  17   9  -7    0.22    1.06
 -15  -9   7    1.11    0.53
  15  -9  -7    0.91    0.54
  15   9  -7    0.02    0.91
  13  -9  -7    0.13    0.47
 -13  -9   7    0.11    0.45
 -13   9   7   -0.08    0.71
  13   9  -7    0.47    0.85
  11  -9  -7   -0.49    0.43
 -11  -9   7    0.31    0.43
 -11   9   7    0.66    0.44
  11   9  -7    2.74    0.81
  -9  -9   7   -0.25    0.40
   9  -9  -7   -0.13    0.46
  -9   9   7   -0.43    0.41
   7  -9  -7   -0.27    0.45
  -7  -9   7   -0.22    0.56
  -7  -9   7    0.49    0.38
  -7   9   7    0.25    0.43
  -5  -9   7    0.93    0.59
   5  -9  -7    0.63    0.47
   5   9  -7    0.72    0.38
  -5   9   7    0.85    0.46
   3  -9  -7    4.92    0.70
  -3  -9   7    5.76    0.84
   3   9  -7    6.12    0.64
  -3   9   7    6.08    0.69
   1  -9  -7    0.63    0.54
  -1  -9   7    1.11    0.62
  -1   9   7    1.93    0.52
   1   9  -7    0.81    0.44
   1  -9   7    0.18    0.55
  -1  -9  -7   -0.28    0.56
   1   9   7   -0.17    0.43
  -1   9  -7    0.34    0.42
   3  -9   7    3.34    0.79
  -3  -9  -7    2.72    0.70
   3   9   7    2.53    0.58
  -3   9  -7    2.59    0.55
  -5  -9  -7    1.08    0.65
   5  -9   7    0.50    0.63
  -5   9  -7    0.30    0.46
   5   9   7   -0.15    0.48
   7  -9   7    0.53    0.66
  -7  -9  -7    0.35    0.70
   7   9   7    0.54    0.54
  -7   9  -7    0.56    0.50
  14 -10  -7    0.03    0.54
  12 -10  -7    0.15    0.51
 -12 -10   7   -0.43    0.45
  12  10  -7    1.06    0.88
 -10 -10   7   -0.97    0.42
  10 -10  -7   -0.17    0.47
  10  10  -7    1.35    0.78
 -10  10   7    0.30    0.48
  -8 -10   7   -0.04    0.67
   8 -10  -7   -0.29    0.51
  -8  10   7    1.03    0.48
   6 -10  -7    0.20    0.52
  -6 -10   7    0.47    0.63
  -6  10   7    0.33    0.47
   4 -10  -7    0.65    0.54
  -4 -10   7   -0.05    0.60
  -4  10   7   -0.01    0.48
   4  10  -7    0.89    0.45
   2 -10  -7    0.61    0.54
  -2 -10   7    1.16    0.66
  -2  10   7    1.17    0.51
   2  10  -7    2.05    0.51
   0 -10  -7    0.40    0.58
   0 -10   7   -0.09    0.59
   0  10  -7    0.31    0.45
   0  10   7   -0.49    0.50
  -2 -10  -7    0.48    0.66
   2 -10   7   -0.11    0.60
  -2  10  -7    0.13    0.48
   2  10   7    0.36    0.50
  -4 -10  -7    0.38    0.72
   4 -10   7   -0.09    0.62
  -4  10  -7    0.94    0.54
   4  10   7    0.19    0.54
   5 -11  -7    1.35    0.62
  -5 -11   7    0.48    0.68
  -5  11   7    0.14    0.51
   3 -11  -7    0.56    0.59
  -3 -11   7    0.82    0.68
  -3  11   7    0.71    0.55
  26   0  -8    1.09    1.21
 -26   0   8    0.62    0.49
 -26   0   8    0.99    0.67
  24   0  -8    1.99    1.20
 -24   0   8    3.13    0.66
 -24   0   8    2.47    0.52
 -22   0   8    0.13    0.51
 -22   0   8    0.09    0.38
  22   0  -8   -0.92    1.05
  20   0  -8   10.09    1.48
  20   0  -8   13.45    0.93
 -20   0   8   13.72    0.93
 -20   0   8   15.20    1.02
  18   0  -8   12.54    0.81
 -18   0   8   10.96    0.82
  18   0  -8   10.40    1.37
 -18   0   8   12.10    0.89
 -16   0   8    0.50    0.29
 -16   0   8    0.61    0.39
  16   0  -8    0.52    0.82
  16   0  -8    0.86    0.31
  14   0  -8    7.87    0.95
  14   0  -8    8.03    0.57
 -14   0   8    7.80    0.59
 -14   0   8    6.18    0.57
  12   0  -8    1.54    0.24
  12   0  -8    2.23    0.57
 -12   0   8    1.98    0.31
 -12   0   8    2.32    0.32
  12   0  -8    1.71    0.28
  10   0  -8    0.28    0.20
  10   0  -8    0.39    0.21
  10   0  -8    0.32    0.37
 -10   0   8    0.38    0.23
 -10   0   8   -0.01    0.22
  -8   0   8   35.81    1.87
  -8   0   8   36.90    1.83
   8   0  -8   38.16    1.87
   8   0  -8   36.28    1.83
   8   0  -8   37.42    1.94
   6   0  -8   10.93    0.71
   6   0  -8    9.65    0.60
  -6   0   8    9.90    0.60
  -6   0   8   10.74    0.69
  -6   0   8    9.65    0.63
  -4   0   8   76.10    3.70
   4   0  -8   76.12    3.68
   4   0  -8   74.51    3.77
  -4   0   8   77.94    3.74
  -4   0   8   76.94    3.68
   2   0  -8   10.88    0.79
  -2   0   8    9.00    0.66
  -2   0   8   10.28    0.62
   2   0  -8   10.13    0.62
  -2   0   8   10.20    0.61
   0   0   8  176.73    8.56
   0   0   8  177.38    8.49
   0   0  -8  180.94    8.50
   0   0  -8  175.66    8.61
   0   0   8  182.44    8.50
  -2   0  -8    1.02    0.31
   2   0   8    0.91    0.33
   2   0   8    1.26    0.25
   2   0   8    0.50    0.25
  -2   0  -8    1.04    0.44
   4   0   8   42.44    2.10
   4   0   8   39.91    2.05
   4   0   8   42.76    2.21
  -4   0  -8   42.98    2.12
  -4   0  -8   38.87    2.27
   6   0   8    0.87    0.44
   6   0   8    0.31    0.23
  -6   0  -8    0.83    0.43
   6   0   8    0.78    0.33
  -6   0  -8    0.17    0.51
  -8   0  -8   27.47    1.78
   8   0   8   29.14    1.72
  -8   0  -8   28.01    1.62
   8   0   8   28.40    1.54
   8   0   8   27.15    1.45
  10   0   8   -0.40    0.52
  10   0   8    0.72    0.41
 -10   0  -8    0.39    0.64
 -10   0  -8   -0.10    0.58
 -12   0  -8    2.09    0.82
 -12   0  -8    1.81    0.73
  12   0   8    2.65    0.56
  12   0   8    3.04    0.78
 -14   0  -8   12.61    1.19
  14   0   8   14.95    1.08
  14   0   8   15.53    1.41
 -14   0  -8   11.89    1.35
 -16   0  -8    4.01    0.95
 -16   0  -8    1.92    0.98
  16   0   8    3.37    0.97
  27  -1  -8    2.58    1.23
  27   1  -8   -0.09    1.21
 -25  -1   8    1.83    0.54
  25  -1  -8    1.86    1.14
  25  -1  -8    1.54    0.57
 -25  -1   8    0.99    0.58
  25   1  -8    1.69    1.26
 -25   1   8    1.87    0.50
 -25   1   8    0.51    0.70
 -23  -1   8    0.01    0.42
 -23  -1   8    0.86    0.50
  23  -1  -8    0.98    1.13
  23  -1  -8    0.17    0.47
 -23   1   8   -0.02    0.42
  23   1  -8    0.93    1.17
 -23   1   8    0.32    0.59
  21  -1  -8   -0.45    0.39
  21  -1  -8    0.16    1.02
 -21  -1   8   -0.42    0.43
 -21  -1   8    0.11    0.38
 -21   1   8   -0.60    0.52
  21   1  -8   -0.48    1.04
 -21   1   8    0.01    0.35
  19  -1  -8    4.49    1.19
 -19  -1   8    4.68    0.54
 -19  -1   8    4.25    0.54
  19  -1  -8    4.51    0.51
  19   1  -8    3.47    1.10
 -19   1   8    5.27    0.53
 -19   1   8    4.20    0.62
  17  -1  -8    4.04    1.06
 -17  -1   8    2.90    0.42
  17  -1  -8    4.12    0.45
 -17  -1   8    3.86    0.46
  17   1  -8    4.18    0.98
 -17   1   8    3.19    0.43
 -17   1   8    4.04    0.55
 -15  -1   8    6.00    0.50
  15  -1  -8    5.95    0.50
  15  -1  -8    5.82    0.46
 -15  -1   8    5.70    0.52
  15  -1  -8    5.79    1.01
 -15   1   8    6.37    0.55
 -15   1   8    6.40    0.57
  15   1  -8    6.81    0.50
  15   1  -8    6.85    0.93
  13  -1  -8   -0.09    0.23
 -13  -1   8    0.20    0.25
  13  -1  -8    0.14    0.22
 -13  -1   8    0.10    0.24
  13  -1  -8    0.62    0.66
  13   1  -8    0.70    0.54
 -13   1   8   -0.17    0.30
  13   1  -8   -0.02    0.24
 -13   1   8    0.01    0.24
 -11  -1   8    1.30    0.27
  11  -1  -8    1.76    0.27
  11  -1  -8    1.86    0.28
  11  -1  -8    1.71    0.53
 -11  -1   8    1.70    0.25
  11   1  -8    1.83    0.48
 -11   1   8    1.41    0.28
  11   1  -8    2.44    0.27
  11   1  -8    1.64    0.22
 -11   1   8    1.43    0.30
   9  -1  -8   47.60    2.24
  -9  -1   8   46.62    2.28
   9  -1  -8   45.17    2.26
  -9  -1   8   45.09    2.22
   9  -1  -8   45.22    2.35
   9   1  -8   46.74    2.23
  -9   1   8   46.73    2.25
   9   1  -8   43.56    2.36
  -9   1   8   44.11    2.28
   9   1  -8   44.88    2.25
   7  -1  -8    2.65    0.37
  -7  -1   8    2.91    0.28
  -7  -1   8    2.99    0.43
   7  -1  -8    2.20    0.28
   7  -1  -8    2.73    0.36
  -7  -1   8    2.67    0.31
   7   1  -8    2.32    0.34
  -7   1   8    1.81    0.29
  -7   1   8    2.43    0.29
   7   1  -8    2.55    0.27
  -5  -1   8    2.50    0.37
  -5  -1   8    2.04    0.28
  -5  -1   8    2.34    0.26
   5  -1  -8    2.46    0.37
   5  -1  -8    2.73    0.30
  -5   1   8    2.67    0.31
   5   1  -8    2.72    0.27
  -5   1   8    2.18    0.30
  -5   1   8    2.71    0.29
   3  -1  -8    0.31    0.21
  -3  -1   8   -0.12    0.17
  -3  -1   8   -0.28    0.23
  -3  -1   8   -0.11    0.17
   3  -1  -8    0.06    0.31
   3   1  -8    0.16    0.29
  -3   1   8   -0.12    0.21
  -3   1   8   -0.06    0.19
   3   1  -8   -0.05    0.20
  -3   1   8   -0.17    0.19
   1  -1  -8    2.88    0.33
   1  -1  -8    2.53    0.47
  -1  -1   8    2.90    0.41
  -1  -1   8    2.94    0.30
  -1  -1   8    3.45    0.32
  -1   1   8    3.09    0.33
  -1   1   8    2.86    0.32
   1   1  -8    3.22    0.34
  -1   1   8    2.96    0.34
   1   1  -8    2.94    0.46
   1  -1   8    1.87    0.25
  -1  -1  -8    2.54    0.51
   1  -1   8    1.53    0.38
  -1  -1  -8    2.05    0.33
   1  -1   8    1.93    0.28
  -1   1  -8    1.19    0.42
   1   1   8    1.90    0.29
  -1   1  -8    1.77    0.32
   1   1   8    2.45    0.35
   1   1   8    2.56    0.31
   3  -1   8    0.54    0.36
  -3  -1  -8    0.89    0.49
   3  -1   8    0.22    0.24
  -3  -1  -8    0.12    0.32
   3   1   8    0.74    0.24
  -3   1  -8    0.59    0.42
   3   1   8    0.67    0.32
   3   1   8    0.71    0.28
  -3   1  -8    0.29    0.30
  -5  -1  -8    5.92    0.58
   5  -1   8    5.69    0.67
  -5  -1  -8    6.01    0.77
   5  -1   8    5.70    0.51
   5   1   8    5.27    0.47
   5   1   8    5.89    0.64
   5   1   8    6.92    0.56
  -5   1  -8    5.44    0.56
  -5   1  -8    6.41    0.73
  -7  -1  -8    2.55    0.69
   7  -1   8    3.06    0.41
  -7  -1  -8    3.01    0.54
   7  -1   8    2.49    0.60
  -7   1  -8    3.07    0.64
   7   1   8    2.24    0.42
   7   1   8    1.99    0.50
   7   1   8    2.07    0.35
  -7   1  -8    2.46    0.51
   9  -1   8    2.38    0.64
   9  -1   8    1.76    0.43
  -9  -1  -8    1.87    0.71
  -9  -1  -8    1.66    0.56
   9   1   8    2.10    0.45
   9   1   8    2.55    0.38
  -9   1  -8    1.60    0.65
  -9   1  -8    2.38    0.58
   9   1   8    1.94    0.58
  11  -1   8    4.36    0.59
  11  -1   8    5.17    0.85
 -11  -1  -8    4.53    0.74
 -11  -1  -8    3.98    0.91
  11   1   8    5.48    0.80
 -11   1  -8    4.40    0.81
  11   1   8    4.40    0.59
 -11   1  -8    5.03    0.78
 -13  -1  -8   -0.69    0.80
  13  -1   8    0.98    0.75
 -13  -1  -8    0.20    0.68
 -13   1  -8    0.63    0.75
 -13   1  -8    0.65    0.75
  13   1   8    1.33    0.67
  13   1   8    0.13    0.50
  15  -1   8    0.85    0.84
 -15  -1  -8   -0.49    0.90
 -15  -1  -8    0.00    0.77
  15   1   8    0.01    0.60
 -15   1  -8    2.09    0.88
  15   1   8    0.50    0.74
 -15   1  -8   -0.76    0.78
  17  -1   8    1.23    0.94
 -17  -1  -8    0.39    0.85
 -17  -1  -8   -1.13    1.02
  17   1   8   -0.62    0.63
 -17   1  -8   -1.46    0.83
 -17   1  -8   -0.64    0.92
  17   1   8    0.64    0.82
  26  -2  -8    0.41    0.52
 -26  -2   8   -0.11    0.50
  26  -2  -8   -0.19    1.04
  26   2  -8    1.45    1.34
 -26   2   8   -0.04    0.77
 -26   2   8    0.18    0.46
  24  -2  -8   -1.17    0.97
 -24  -2   8   -0.05    0.47
  24  -2  -8    0.24    0.47
  24   2  -8    1.16    1.23
 -24   2   8    0.68    0.43
 -24   2   8   -0.53    0.65
 -22  -2   8    0.82    0.43
  22  -2  -8    0.34    0.42
  22  -2  -8    1.30    1.06
 -22   2   8    0.50    0.39
 -22   2   8    0.09    0.59
  22   2  -8   -1.26    1.04
  20  -2  -8    2.57    0.46
  20  -2  -8    2.24    1.08
 -20  -2   8    2.06    0.44
 -20   2   8    1.66    0.57
  20   2  -8    1.61    1.03
 -20   2   8    2.84    0.45
  18  -2  -8    0.48    0.34
  18  -2  -8   -0.06    0.94
 -18  -2   8   -0.05    0.31
  18   2  -8    0.82    0.87
 -18   2   8    0.03    0.31
 -18   2   8   -0.72    0.44
  16  -2  -8    4.69    0.44
 -16  -2   8    4.27    0.47
  16  -2  -8    4.16    0.44
  16  -2  -8    4.74    1.04
 -16   2   8    4.19    0.54
 -16   2   8    4.47    0.49
  16   2  -8    3.85    0.86
  14  -2  -8   -0.07    0.25
  14  -2  -8   -0.05    0.25
 -14  -2   8   -0.04    0.25
  14  -2  -8   -0.31    0.76
 -14   2   8    0.09    0.26
  14   2  -8    0.73    0.58
 -14   2   8    0.29    0.34
 -12  -2   8    5.29    0.48
  12  -2  -8    5.31    0.44
  12  -2  -8    6.49    0.86
  12  -2  -8    5.51    0.48
  12   2  -8    5.46    0.72
 -12   2   8    5.52    0.49
  12   2  -8    5.70    0.47
 -12   2   8    5.87    0.52
  10  -2  -8    7.93    0.79
 -10  -2   8    7.92    0.55
  10  -2  -8    6.76    0.52
  10  -2  -8    7.27    0.56
  10   2  -8    6.56    0.49
 -10   2   8    6.73    0.54
 -10   2   8    7.53    0.56
  10   2  -8    7.20    0.71
  10   2  -8    7.50    0.48
  -8  -2   8   85.42    3.97
   8  -2  -8   84.60    3.98
   8  -2  -8   75.19    4.00
  -8  -2   8   84.36    4.06
   8  -2  -8   86.42    3.93
  -8   2   8   77.51    3.98
   8   2  -8   81.17    3.91
   8   2  -8   78.69    3.95
  -8   2   8   82.74    3.94
  -6  -2   8    1.56    0.25
  -6  -2   8    1.18    0.36
   6  -2  -8    1.34    0.26
   6  -2  -8    1.19    0.32
   6  -2  -8    1.03    0.29
  -6   2   8    1.16    0.27
   6   2  -8    1.59    0.33
   6   2  -8    1.51    0.22
  -6   2   8    1.18    0.26
   4  -2  -8   49.41    2.52
  -4  -2   8   50.18    2.50
  -4  -2   8   55.01    2.55
   4  -2  -8   52.75    2.64
  -4  -2   8   53.17    2.66
  -4  -2   8   49.86    2.51
   4  -2  -8   53.79    2.55
   4   2  -8   51.03    2.62
   4   2  -8   53.24    2.53
  -4   2   8   53.72    2.54
  -4   2   8   51.31    2.58
  -2  -2   8    0.79    0.21
  -2  -2   8    1.66    0.37
  -2  -2   8    1.20    0.21
   2  -2  -8    0.80    0.25
   2  -2  -8    1.18    0.40
  -2  -2   8    0.94    0.18
   2   2  -8    1.16    0.25
  -2   2   8    1.26    0.24
  -2   2   8    1.07    0.27
  -2   2   8    1.18    0.22
   2   2  -8    1.00    0.34
   0  -2  -8   45.74    2.51
   0  -2   8   47.88    2.33
   0  -2  -8   49.12    2.36
   0  -2   8   48.50    2.49
   0   2   8   49.08    2.36
   0   2  -8   49.60    2.35
   0   2   8   47.82    2.38
   0   2   8   44.99    2.35
   0   2  -8   45.79    2.46
   2  -2   8    4.43    0.57
   2  -2   8    3.83    0.36
  -2  -2  -8    2.97    0.58
  -2  -2  -8    3.89    0.43
  -2   2  -8    4.03    0.42
   2   2   8    3.39    0.40
   2   2   8    3.69    0.39
  -2   2  -8    3.62    0.52
   2   2   8    3.18    0.38
   4  -2   8   45.02    2.30
   4  -2   8   40.82    2.08
  -4  -2  -8   35.32    2.32
  -4  -2  -8   42.42    2.13
   4   2   8   41.50    2.12
  -4   2  -8   44.98    2.14
   4   2   8   43.67    2.12
   4   2   8   41.08    2.16
  -4   2  -8   40.18    2.26
  -6  -2  -8   28.92    1.55
  -6  -2  -8   22.33    1.75
   6  -2   8   27.86    1.69
   6  -2   8   28.66    1.47
   6   2   8   29.44    1.51
   6   2   8   25.26    1.56
  -6   2  -8   30.12    1.54
  -6   2  -8   26.74    1.66
   6   2   8   28.52    1.47
   8  -2   8   29.83    1.77
  -8  -2  -8   24.11    1.85
   8  -2   8   27.33    1.49
  -8  -2  -8   30.17    1.61
   8   2   8   28.59    1.54
  -8   2  -8   29.83    1.62
  -8   2  -8   25.04    1.72
   8   2   8   29.17    1.49
   8   2   8   24.98    1.61
 -10  -2  -8   -0.22    0.75
 -10  -2  -8    0.50    0.56
  10  -2   8    0.89    0.62
  10   2   8    0.40    0.35
 -10   2  -8    0.42    0.57
 -10   2  -8   -0.07    0.57
  10   2   8    0.01    0.40
  10   2   8    1.02    0.53
 -12  -2  -8   22.16    1.44
  12  -2   8   18.71    1.21
  12  -2   8   22.21    1.61
 -12  -2  -8   16.82    1.64
  12   2   8   20.30    1.21
 -12   2  -8   17.00    1.51
 -12   2  -8   20.99    1.50
  12   2   8   20.33    1.46
 -14  -2  -8    0.07    0.68
  14  -2   8    1.72    0.84
 -14  -2  -8   -0.29    0.90
  14  -2   8    0.41    0.47
 -14   2  -8    0.92    0.82
 -14   2  -8    1.88    0.82
  16  -2   8    4.25    1.03
 -16  -2  -8    2.48    0.80
  16  -2   8    3.30    0.60
 -16  -2  -8    3.27    1.15
 -16   2  -8    2.68    0.98
 -16   2  -8    3.07    0.96
 -25  -3   8   -0.15    0.48
  25  -3  -8    0.41    0.48
  25  -3  -8    1.81    1.06
 -25   3   8   -0.05    0.44
  25   3  -8   -1.37    1.26
 -25   3   8    0.04    0.76
 -23  -3   8    0.16    0.45
  23  -3  -8    1.27    1.00
  23  -3  -8    0.23    0.44
 -23   3   8   -0.08    0.39
 -23   3   8    0.70    0.66
  23   3  -8   -0.53    1.12
  21  -3  -8    1.24    0.42
  21  -3  -8    3.17    1.01
 -21  -3   8    1.73    0.47
 -21   3   8    1.49    0.62
  21   3  -8    1.56    1.10
 -21   3   8    2.03    0.43
  19  -3  -8    0.74    0.91
  19  -3  -8    0.36    0.35
 -19  -3   8    0.43    0.38
  19   3  -8    0.87    0.93
 -19   3   8    0.02    0.50
 -19   3   8    0.08    0.33
  17  -3  -8    2.72    0.96
  17  -3  -8    2.05    0.37
  17  -3  -8    1.73    0.39
 -17  -3   8    2.08    0.44
 -17   3   8    2.25    0.39
 -17   3   8    2.34    0.50
  17   3  -8    2.72    0.86
  15  -3  -8    0.15    0.30
 -15  -3   8    0.35    0.30
  15  -3  -8   -0.58    0.78
  15  -3  -8    0.69    0.28
 -15   3   8    0.40    0.40
  15   3  -8    0.37    0.62
 -15   3   8    0.85    0.33
 -13  -3   8    7.34    0.62
  13  -3  -8    7.92    0.59
  13  -3  -8    8.55    0.64
  13  -3  -8    8.15    1.01
  13   3  -8    8.80    0.92
 -13   3   8    7.45    0.63
 -13   3   8    8.53    0.65
  11  -3  -8    1.62    0.36
 -11  -3   8    2.75    0.35
  11  -3  -8    2.32    0.31
  11  -3  -8    2.58    0.70
 -11   3   8    1.62    0.32
  11   3  -8    2.71    0.57
 -11   3   8    2.37    0.39
   9  -3  -8    2.42    0.60
  -9  -3   8    2.95    0.35
   9  -3  -8    4.04    0.44
   9  -3  -8    3.36    0.34
  -9   3   8    3.97    0.40
  -9   3   8    3.27    0.39
   9   3  -8    2.60    0.35
   7  -3  -8    0.71    0.24
  -7  -3   8    1.05    0.24
  -7  -3   8    0.74    0.37
   7  -3  -8    0.93    0.32
   7  -3  -8    1.16    0.43
  -7   3   8    1.16    0.29
  -7   3   8    0.82    0.25
   7   3  -8    0.90    0.28
   5  -3  -8   34.69    1.73
  -5  -3   8   35.91    1.74
  -5  -3   8   35.57    1.89
   5  -3  -8   33.50    1.83
  -5   3   8   34.16    1.74
  -5   3   8   34.18    1.79
   5   3  -8   33.98    1.80
   5   3  -8   34.58    1.73
  -3  -3   8    2.66    0.28
  -3  -3   8    2.43    0.43
   3  -3  -8    2.52    0.30
   3  -3  -8    2.17    0.45
  -3   3   8    2.42    0.31
  -3   3   8    2.52    0.34
   3   3  -8    2.15    0.28
   3   3  -8    2.07    0.36
   1  -3  -8    4.71    0.60
  -1  -3   8    6.78    0.68
   1  -3  -8    5.85    0.46
  -1   3   8    6.78    0.50
   1   3  -8    5.97    0.58
  -1   3   8    6.69    0.53
   1   3  -8    5.02    0.59
   1  -3   8    7.35    0.76
  -1  -3  -8    8.93    0.62
  -1  -3  -8    7.92    0.81
   1   3   8    7.80    0.61
  -1   3  -8    7.77    0.70
   1   3   8    7.39    0.57
  -3  -3  -8    0.90    0.35
  -3  -3  -8    0.24    0.54
   3  -3   8    0.59    0.41
   3   3   8   -0.06    0.27
  -3   3  -8    0.47    0.39
   3   3   8    0.49    0.28
  -5  -3  -8    0.67    0.62
  -5  -3  -8    1.18    0.42
   5  -3   8    0.43    0.47
   5   3   8    1.01    0.33
  -5   3  -8    0.64    0.43
   5   3   8    1.44    0.42
  -7  -3  -8   -0.32    0.68
   7  -3   8   -0.07    0.24
   7  -3   8    0.06    0.46
  -7  -3  -8    0.08    0.45
  -7   3  -8   -0.23    0.41
   7   3   8    0.16    0.31
   9  -3   8    0.01    0.26
   9  -3   8    0.40    0.56
  -9  -3  -8    0.32    0.49
  -9  -3  -8   -0.64    0.74
  -9   3  -8    0.58    0.50
   9   3   8   -0.24    0.35
 -11  -3  -8    0.09    0.54
 -11  -3  -8   -0.80    0.80
  11  -3   8   -0.40    0.64
  11  -3   8    0.59    0.35
  11   3   8    0.45    0.41
 -11   3  -8   -0.30    0.54
 -13  -3  -8    0.30    0.95
  13  -3   8    0.75    0.39
  13  -3   8    2.82    0.88
 -13  -3  -8   -0.06    0.59
  13   3   8    1.75    0.48
 -13   3  -8    0.51    0.68
 -15  -3  -8    0.46    0.64
  15  -3   8    0.45    0.43
  15  -3   8    1.18    0.88
 -15  -3  -8   -0.03    1.06
 -15   3  -8    0.19    0.74
  24  -4  -8   -0.23    0.44
  24  -4  -8    1.25    1.02
 -24  -4   8    0.82    0.54
  24   4  -8   -1.59    1.23
 -24   4   8    0.26    0.74
  22  -4  -8    0.86    0.42
 -22  -4   8    0.35    0.42
  22  -4  -8    1.63    1.01
 -22   4   8    1.24    0.76
  22   4  -8   -0.89    1.13
 -22   4   8    0.86    0.42
  20  -4  -8    2.76    0.96
  20  -4  -8    0.91    0.37
 -20  -4   8    1.72    0.47
 -20   4   8    0.95    0.39
 -20   4   8    1.10    0.58
  20   4  -8    0.15    1.01
  18  -4  -8    0.52    0.33
 -18  -4   8   -0.12    0.35
  18  -4  -8    0.45    0.40
  18  -4  -8    1.51    0.85
 -18   4   8    0.25    0.34
  18   4  -8   -0.55    0.81
 -18   4   8    0.48    0.49
  16  -4  -8    6.20    0.51
 -16  -4   8    5.26    0.58
  16  -4  -8    6.92    0.62
  16  -4  -8    6.79    0.96
 -16   4   8    6.04    0.63
 -16   4   8    5.55    0.56
  16   4  -8    4.68    0.92
  14  -4  -8    0.16    0.27
 -14  -4   8   -0.19    0.30
  14  -4  -8   -0.42    0.32
  14  -4  -8    1.11    0.67
 -14   4   8    0.57    0.39
 -14   4   8   -0.15    0.28
  14   4  -8    0.23    0.56
  12  -4  -8   27.39    1.44
  12  -4  -8   26.61    1.61
 -12  -4   8   25.76    1.42
  12  -4  -8   25.53    1.35
 -12   4   8   24.76    1.42
 -12   4   8   28.07    1.42
  12   4  -8   22.87    1.61
  10  -4  -8    0.76    0.47
 -10  -4   8    1.34    0.31
  10  -4  -8    1.56    0.28
  10  -4  -8    1.54    0.37
 -10   4   8    1.41    0.35
 -10   4   8    1.24    0.33
   8  -4  -8   33.22    1.73
  -8  -4   8   30.04    1.65
  -8  -4   8   32.56    1.83
   8  -4  -8   31.80    1.62
  -8   4   8   31.99    1.66
   8   4  -8   32.99    1.66
  -8   4   8   32.89    1.72
  -6  -4   8    5.80    0.47
   6  -4  -8    5.01    0.56
  -6  -4   8    5.26    0.63
   6  -4  -8    6.04    0.44
  -6   4   8    6.38    0.50
   6   4  -8    5.92    0.50
  -6   4   8    5.80    0.53
   4  -4  -8   20.37    1.08
  -4  -4   8   19.97    1.08
   4  -4  -8   19.13    1.23
  -4  -4   8   22.02    1.30
  -4   4   8   20.60    1.11
  -4   4   8   21.70    1.18
   4   4  -8   20.84    1.17
   2  -4  -8    0.69    0.42
   2  -4  -8    1.01    0.26
  -2  -4   8    0.92    0.40
  -2   4   8    1.44    0.29
  -2   4   8    0.84    0.32
   2   4  -8    0.77    0.32
   0  -4  -8    7.05    0.73
   0  -4  -8    6.70    0.49
   0  -4   8    7.10    0.74
   0   4  -8    5.98    0.59
   0   4   8    6.25    0.56
  -2  -4  -8    8.49    0.63
  -2  -4  -8    7.05    0.80
   2  -4   8    7.50    0.80
   2   4   8    8.58    0.66
  -2   4  -8    9.89    0.79
  -4  -4  -8    4.00    0.74
   4  -4   8    3.92    0.67
   4   4   8    4.75    0.50
  -4   4  -8    3.02    0.52
   6  -4   8   11.56    1.01
  -6  -4  -8    8.00    0.98
   6   4   8   10.57    0.77
  -6   4  -8    7.78    0.81
  -8  -4  -8   11.97    1.33
   8  -4   8   18.66    1.35
   8   4   8   16.69    1.05
  -8   4  -8   15.36    1.22
 -10  -4  -8    0.31    0.85
  10  -4   8    0.60    0.28
  10  -4   8    1.03    0.68
 -10   4  -8    0.23    0.55
  10   4   8    0.39    0.42
 -12  -4  -8    7.18    1.25
  12  -4   8   10.72    1.19
  12  -4   8    6.97    0.64
 -12   4  -8    8.12    1.01
  12   4   8   11.46    0.84
  14  -4   8    0.12    0.36
  14  -4   8   -0.06    0.77
 -14  -4  -8    0.31    1.05
 -14   4  -8   -0.23    0.65
  14   4   8    0.63    0.51
  23  -5  -8    0.68    0.44
  23  -5  -8    0.24    0.92
 -23  -5   8    0.78    0.50
  23   5  -8   -1.00    1.29
  21  -5  -8    1.30    0.43
 -21  -5   8    0.86    0.45
  21  -5  -8    3.22    0.96
 -21   5   8    1.35    0.43
  21   5  -8    0.63    1.14
  19  -5  -8    0.91    0.48
  19  -5  -8    2.01    0.86
  19  -5  -8    1.64    0.39
 -19  -5   8    1.29    0.46
 -19   5   8    0.87    0.39
  19   5  -8    0.80    0.98
 -17  -5   8    0.05    0.39
  17  -5  -8    0.14    0.31
  17  -5  -8    0.60    0.74
  17  -5  -8    0.93    0.44
  17   5  -8    0.10    0.78
 -17   5   8    0.16    0.34
  15  -5  -8    0.07    0.28
  15  -5  -8    0.23    0.39
  15  -5  -8    0.89    0.67
 -15  -5   8    0.57    0.36
 -15   5   8    0.29    0.33
  15   5  -8    0.29    0.66
 -13  -5   8    0.98    0.36
  13  -5  -8    1.65    0.57
  13  -5  -8    0.44    0.28
  13  -5  -8    1.28    0.41
  13   5  -8    1.38    0.60
 -13   5   8    0.17    0.34
  11  -5  -8    3.51    0.50
 -11  -5   8    3.86    0.45
 -11   5   8    3.11    0.45
  11   5  -8    4.10    0.68
  -9  -5   8    0.53    0.46
   9  -5  -8    1.54    0.41
  -9  -5   8    0.91    0.29
  -9   5   8    0.59    0.33
   9   5  -8    0.50    0.30
  -7  -5   8   -0.03    0.22
  -7  -5   8    0.09    0.40
   7  -5  -8    0.00    0.33
   7   5  -8    0.03    0.24
  -7   5   8   -0.19    0.30
  -5  -5   8    4.67    0.64
  -5  -5   8    4.89    0.42
   5  -5  -8    4.30    0.52
   5   5  -8    4.92    0.47
  -5   5   8    4.94    0.51
  -3  -5   8   43.89    2.39
  -3  -5   8   42.51    2.15
   3  -5  -8   42.47    2.31
   3   5  -8   46.36    2.26
  -3   5   8   43.64    2.27
   1  -5  -8   15.26    1.12
  -1  -5   8   17.19    1.20
   1   5  -8   16.24    1.05
  -1   5   8   17.40    1.04
  -1  -5  -8    2.51    0.58
   1  -5   8    2.68    0.56
  -1   5  -8    2.18    0.44
   1   5   8    2.36    0.42
  -3  -5  -8    8.07    0.90
   3  -5   8    9.36    0.97
   3   5   8    9.82    0.76
  -3   5  -8    9.10    0.79
   5  -5   8   -0.37    0.45
  -5  -5  -8   -0.01    0.61
  -5   5  -8   -0.32    0.37
   5   5   8    0.00    0.37
  -7  -5  -8    0.27    0.73
   7  -5   8    0.89    0.57
   7   5   8    0.83    0.40
  -7   5  -8    0.22    0.43
  -9  -5  -8    1.60    0.86
   9  -5   8    0.88    0.62
   9   5   8    0.63    0.44
  -9   5  -8    0.17    0.50
 -11  -5  -8    1.29    0.95
  11  -5   8    1.73    0.74
 -11   5  -8    0.10    0.56
  11   5   8    1.11    0.51
 -13  -5  -8    0.60    1.01
  13  -5   8    0.35    0.79
  13   5   8    1.02    0.52
 -13   5  -8   -1.14    0.59
  22  -6  -8    2.02    0.99
 -22  -6   8    0.25    0.48
  22  -6  -8    0.74    0.43
  22   6  -8   -0.92    1.26
  20  -6  -8    3.26    0.63
  20  -6  -8    2.74    0.97
 -20  -6   8    2.63    0.58
  20   6  -8    0.30    1.10
 -20   6   8    1.62    0.52
  18  -6  -8    2.39    0.57
 -18  -6   8    1.52    0.50
  18  -6  -8    3.55    1.03
  18   6  -8    1.45    0.97
 -18   6   8    3.06    0.50
  16  -6  -8    0.84    0.47
 -16  -6   8    1.30    0.45
 -16   6   8    1.18    0.39
  16   6  -8   -0.19    0.75
 -14  -6   8    1.45    0.44
  14  -6  -8    1.03    0.44
 -14   6   8    0.66    0.36
  14   6  -8    1.27    0.69
 -12  -6   8    0.68    0.37
  12  -6  -8    0.09    0.39
  12   6  -8    0.29    0.57
 -12   6   8    0.26    0.37
  10  -6  -8    2.14    0.45
 -10  -6   8    1.72    0.37
 -10   6   8    1.29    0.41
   8  -6  -8    0.75    0.41
  -8  -6   8    1.42    0.32
  -8  -6   8    0.17    0.49
  -8   6   8    0.68    0.37
   8   6  -8    0.21    0.26
  -6  -6   8    3.59    0.63
   6  -6  -8    2.39    0.47
  -6  -6   8    3.33    0.40
  -6   6   8    3.91    0.52
   6   6  -8    4.40    0.45
  -4  -6   8   13.48    1.05
  -4  -6   8   11.48    0.72
   4  -6  -8    8.80    0.83
   4   6  -8   12.71    0.82
  -4   6   8   12.19    0.88
  -2  -6   8    2.65    0.60
   2  -6  -8    1.34    0.45
   2   6  -8    1.48    0.37
  -2   6   8    2.82    0.45
   0  -6   8   29.09    1.74
   0  -6  -8   23.73    1.61
   0   6  -8   28.56    1.59
   0   6   8   28.79    1.56
  -2  -6  -8    1.35    0.57
   2  -6   8    0.92    0.52
  -2   6  -8    0.33    0.38
   2   6   8    0.81    0.39
   4  -6   8    6.23    0.82
  -4  -6  -8    4.14    0.76
   4   6   8    7.24    0.66
  -4   6  -8    4.97    0.65
   6  -6   8    2.02    0.62
  -6  -6  -8    2.27    0.74
  -6   6  -8    0.91    0.48
   6   6   8    1.90    0.47
  -8  -6  -8    2.71    0.84
   8  -6   8    2.96    0.72
  -8   6  -8    2.11    0.56
   8   6   8    1.60    0.52
  10  -6   8    0.14    0.67
 -10  -6  -8    0.47    0.84
  10   6   8    0.28    0.48
 -10   6  -8   -0.09    0.51
 -12  -6  -8    0.40    0.93
  12  -6   8    0.21    0.75
  12   6   8    0.57    0.53
 -12   6  -8    0.08    0.59
 -21  -7   8    0.50    0.56
  21   7  -8   -2.69    1.10
 -19  -7   8   -0.04    0.48
  19  -7  -8    0.27    0.54
  19   7  -8   -0.82    0.98
 -17  -7   8   -0.60    0.42
  17  -7  -8    0.30    0.50
  17   7  -8   -0.24    0.89
 -17   7   8    0.29    0.40
  15  -7  -8    3.86    0.62
 -15  -7   8    3.90    0.59
 -15   7   8    4.55    0.55
  15   7  -8    4.56    0.95
 -13  -7   8    0.76    0.42
  13  -7  -8    0.10    0.45
 -13   7   8    0.05    0.37
  13   7  -8    0.20    0.70
  11  -7  -8    0.83    0.45
 -11  -7   8    0.50    0.38
 -11   7   8    0.94    0.40
  11   7  -8    1.18    0.64
  -9  -7   8    1.64    0.38
  -9  -7   8    2.09    0.62
   9  -7  -8    1.30    0.45
  -9   7   8    1.62    0.46
  -7  -7   8    1.32    0.34
  -7  -7   8    1.14    0.58
   7  -7  -8    0.67    0.44
  -7   7   8    1.02    0.44
   7   7  -8    1.50    0.35
  -5  -7   8    7.18    0.55
   5  -7  -8    5.64    0.68
  -5  -7   8    5.87    0.81
  -5   7   8    6.38    0.67
   5   7  -8    7.39    0.63
  -3  -7   8    6.98    0.82
   3  -7  -8    3.68    0.59
   3   7  -8    6.65    0.63
  -3   7   8    7.76    0.68
  -1  -7   8    1.50    0.58
   1  -7  -8    2.98    0.56
  -1   7   8    2.10    0.47
   1   7  -8    1.78    0.44
   1  -7   8    0.73    0.53
  -1  -7  -8   -0.05    0.50
  -1   7  -8    0.89    0.42
   1   7   8    0.93    0.42
   3  -7   8    0.66    0.55
  -3  -7  -8    0.26    0.57
  -3   7  -8    0.14    0.42
   3   7   8   -0.42    0.40
  -5  -7  -8    1.27    0.68
   5  -7   8    1.06    0.63
  -5   7  -8    0.48    0.45
   5   7   8    0.97    0.46
   7  -7   8    1.18    0.63
  -7  -7  -8    1.06    0.73
  -7   7  -8    0.53    0.48
   7   7   8    0.92    0.48
   9  -7   8    1.48    0.76
  -9  -7  -8    2.14    0.83
   9   7   8    1.02    0.54
  -9   7  -8    1.18    0.58
  11  -7   8   -0.91    0.67
 -11  -7  -8    0.55    0.89
  11   7   8    0.59    0.57
 -11   7  -8    0.48    0.60
  18  -8  -8   -0.47    0.54
 -18  -8   8    0.75    0.52
  18   8  -8    0.16    1.02
  16  -8  -8    0.47    0.50
 -16  -8   8    0.62    0.50
 -16   8   8    0.18    0.43
  16   8  -8    0.51    0.91
  14  -8  -8    0.11    0.48
 -14  -8   8   -0.09    0.44
 -14   8   8   -0.08    0.40
  14   8  -8   -0.04    0.76
  12  -8  -8    1.00    0.51
 -12  -8   8    0.17    0.41
  12   8  -8    1.25    0.74
 -12   8   8    1.12    0.44
  10  -8  -8    0.01    0.45
 -10  -8   8    0.00    0.36
 -10   8   8   -0.29    0.39
   8  -8  -8    0.17    0.44
  -8  -8   8    0.37    0.37
  -8  -8   8   -0.15    0.56
  -8   8   8   -0.10    0.39
  -6  -8   8    1.41    0.62
   6  -8  -8    0.44    0.46
   6   8  -8    0.52    0.35
  -6   8   8    0.16    0.40
   4  -8  -8    1.20    0.51
  -4  -8   8    1.13    0.59
   4   8  -8    0.94    0.39
  -4   8   8    0.99    0.45
   2  -8  -8    0.18    0.49
  -2  -8   8    0.69    0.58
  -2   8   8   -0.06    0.41
   2   8  -8   -0.15    0.36
   0  -8  -8    0.04    0.50
   0  -8   8   -0.03    0.54
   0   8  -8    0.74    0.44
   0   8   8   -0.05    0.43
   2  -8   8   -0.05    0.58
  -2  -8  -8    0.45    0.60
   2   8   8    0.72    0.44
  -2   8  -8    0.48    0.44
   4  -8   8    1.01    0.63
  -4  -8  -8    1.29    0.67
   4   8   8    0.61    0.48
  -4   8  -8    0.18    0.46
  -6  -8  -8    1.59    0.73
   6  -8   8    1.39    0.71
   6   8   8    1.52    0.53
  -6   8  -8    0.99    0.54
  -8  -8  -8    2.71    0.83
   8  -8   8    1.30    0.73
   8   8   8    2.57    0.58
  -8   8  -8    2.27    0.62
  17  -9  -8    0.39    0.61
 -17  -9   8    0.67    0.56
  17   9  -8   -0.83    0.99
  15  -9  -8    0.88    0.56
 -15  -9   8    0.50    0.52
  15   9  -8    2.30    1.01
 -13  -9   8    0.65    0.49
  13  -9  -8    1.56    0.54
 -13   9   8    2.09    0.53
  13   9  -8    1.88    0.88
  11  -9  -8   -1.15    0.48
 -11  -9   8    0.30    0.42
 -11   9   8   -0.34    0.42
  11   9  -8    1.18    0.75
  -9  -9   8    0.04    0.65
  -9  -9   8    0.20    0.41
   9  -9  -8   -0.24    0.47
  -9   9   8   -0.39    0.42
   7  -9  -8    0.26    0.47
  -7  -9   8    0.24    0.63
  -7   9   8    0.29    0.46
  -5  -9   8    0.97    0.63
   5  -9  -8    0.79    0.52
  -5   9   8    0.96    0.50
   5   9  -8    0.97    0.42
   3  -9  -8   -0.08    0.51
  -3  -9   8   -0.29    0.59
   3   9  -8    0.39    0.42
  -3   9   8   -0.29    0.48
   1  -9  -8    0.13    0.56
  -1  -9   8   -0.14    0.58
   1   9  -8    0.36    0.43
  -1   9   8   -0.26    0.45
  -1  -9  -8    0.77    0.63
   1  -9   8    1.20    0.67
  -1   9  -8    0.84    0.47
   1   9   8    0.14    0.47
  -3  -9  -8    1.05    0.66
   3  -9   8    0.66    0.66
   3   9   8    0.05    0.49
  -3   9  -8    0.14    0.48
   5  -9   8    0.81    0.69
  -5  -9  -8    0.61    0.71
  -5   9  -8    0.00    0.50
   5   9   8   -0.23    0.51
   7  -9   8   -0.36    0.66
  -7  -9  -8   -0.29    0.75
  -7   9  -8   -0.03    0.57
   7   9   8   -0.47    0.52
  12 -10  -8    1.18    0.57
 -12 -10   8    1.89    0.56
  12  10  -8    3.67    0.99
 -12  10   8    0.77    0.53
  10 -10  -8    0.39    0.56
 -10  10   8   -0.26    0.49
  10  10  -8    0.88    0.75
   8 -10  -8   -0.06    0.54
  -8 -10   8   -0.07    0.65
  -8  10   8   -0.56    0.44
   6 -10  -8    0.38    0.55
  -6 -10   8    0.98    0.68
  -6  10   8    1.46    0.54
   4 -10  -8    0.13    0.52
  -4 -10   8   -0.23    0.64
  -4  10   8   -0.08    0.49
   2 -10  -8    0.06    0.55
  -2 -10   8   -0.07    0.62
  -2  10   8   -0.32    0.48
   2  10  -8    0.60    0.49
   0 -10  -8    0.64    0.67
   0 -10   8    0.23    0.64
   0  10   8   -0.49    0.50
   0  10  -8   -0.24    0.46
   2 -10   8    0.08    0.65
  -2 -10  -8    1.16    0.75
   2  10   8    0.25    0.52
  -2  10  -8   -0.50    0.49
 -26   0   9   -0.17    0.46
  26   0  -9    0.91    1.26
 -26   0   9   -0.06    0.67
 -24   0   9    0.05    0.60
  24   0  -9    0.13    1.19
 -24   0   9    0.18    0.44
 -22   0   9   -0.09    0.38
  22   0  -9    1.53    1.16
 -22   0   9   -0.09    0.53
 -20   0   9   -0.31    0.46
 -20   0   9   -0.10    0.33
  20   0  -9    0.09    1.06
  20   0  -9   -0.22    0.38
 -18   0   9    0.37    0.35
  18   0  -9    0.84    0.98
  18   0  -9   -0.11    0.34
 -18   0   9   -0.32    0.40
 -16   0   9    0.09    0.29
 -16   0   9    0.27    0.36
  16   0  -9   -0.22    0.29
  16   0  -9    0.18    0.83
 -14   0   9    0.04    0.28
  14   0  -9   -0.07    0.27
 -14   0   9    0.01    0.30
  14   0  -9    0.19    0.63
  12   0  -9    0.27    0.25
  12   0  -9   -0.17    0.48
 -12   0   9    0.00    0.26
 -12   0   9    0.06    0.27
  12   0  -9    0.16    0.22
  10   0  -9   -0.05    0.38
 -10   0   9   -0.34    0.22
  10   0  -9    0.10    0.25
  10   0  -9   -0.09    0.22
 -10   0   9   -0.05    0.23
   8   0  -9   -0.07    0.31
   8   0  -9    0.31    0.29
   8   0  -9   -0.15    0.21
  -8   0   9    0.30    0.24
  -8   0   9   -0.05    0.21
  -6   0   9   -0.28    0.19
  -6   0   9   -0.34    0.20
   6   0  -9    0.48    0.31
  -6   0   9    0.16    0.28
   6   0  -9    0.12    0.21
   4   0  -9   -0.05    0.22
  -4   0   9    0.07    0.27
  -4   0   9   -0.16    0.21
  -4   0   9   -0.22    0.20
   4   0  -9    0.12    0.36
   2   0  -9   -0.13    0.25
   2   0  -9   -0.19    0.37
  -2   0   9    0.05    0.26
  -2   0   9   -0.09    0.22
  -2   0   9   -0.31    0.20
   0   0  -9   -0.13    0.39
   0   0   9   -0.14    0.22
   0   0   9    0.50    0.31
   0   0  -9   -0.31    0.27
   0   0   9    0.32    0.23
  -2   0  -9    0.20    0.45
   2   0   9   -0.41    0.25
  -2   0  -9    0.47    0.33
   2   0   9   -0.02    0.23
   2   0   9    0.27    0.32
   4   0   9    0.44    0.39
  -4   0  -9    0.45    0.50
   4   0   9    0.08    0.24
   4   0   9   -0.09    0.28
  -4   0  -9    0.17    0.38
  -6   0  -9    0.45    0.47
   6   0   9   -0.64    0.32
   6   0   9    0.29    0.26
   6   0   9    0.02    0.42
  -6   0  -9   -0.61    0.53
  -8   0  -9    0.00    0.60
  -8   0  -9   -0.64    0.51
   8   0   9   -0.28    0.50
   8   0   9    0.25    0.39
 -10   0  -9    0.25    0.63
 -10   0  -9   -0.86    0.64
  10   0   9    0.27    0.59
  10   0   9    0.20    0.44
 -12   0  -9   -0.58    0.75
 -12   0  -9    0.66    0.75
  12   0   9    0.36    0.52
  12   0   9    0.15    0.68
  14   0   9   -0.20    0.56
  14   0   9    0.62    0.78
 -14   0  -9   -0.33    0.87
 -14   0  -9   -0.66    0.80
  27  -1  -9    2.53    1.30
  27   1  -9   -0.50    1.26
  25  -1  -9   -0.03    0.53
 -25  -1   9   -0.15    0.47
 -25  -1   9    0.70    0.56
  25  -1  -9    2.46    1.24
  25   1  -9   -0.22    1.25
 -25   1   9    0.40    0.68
 -25   1   9    0.79    0.48
 -23  -1   9    0.80    0.43
  23  -1  -9    0.20    0.47
  23  -1  -9    2.54    1.21
 -23  -1   9    0.93    0.50
 -23   1   9    1.75    0.64
  23   1  -9    1.23    1.22
 -23   1   9    1.08    0.43
 -21  -1   9    0.46    0.44
  21  -1  -9    0.86    0.43
  21  -1  -9    0.17    1.09
 -21  -1   9    0.41    0.39
 -21   1   9    1.21    0.41
 -21   1   9    1.71    0.57
  21   1  -9   -0.39    1.06
 -19  -1   9    0.49    0.39
 -19  -1   9    0.63    0.37
  19  -1  -9    0.17    0.37
  19  -1  -9   -0.39    1.00
 -19   1   9    0.47    0.48
  19   1  -9    1.38    1.00
 -19   1   9    0.39    0.34
 -17  -1   9    0.83    0.33
  17  -1  -9    1.23    0.36
 -17  -1   9    0.59    0.35
  17  -1  -9    1.91    1.00
  17   1  -9    1.56    0.89
 -17   1   9    0.85    0.43
 -17   1   9    0.57    0.32
 -15  -1   9   27.79    1.41
  15  -1  -9   29.67    1.43
 -15  -1   9   23.62    1.45
  15  -1  -9   22.71    1.90
  15  -1  -9   26.39    1.45
 -15   1   9   24.62    1.46
  15   1  -9   27.82    1.42
 -15   1   9   30.04    1.48
  15   1  -9   25.97    1.80
 -13  -1   9   17.55    0.96
  13  -1  -9   16.22    0.96
  13  -1  -9   17.39    1.38
  13  -1  -9   18.37    0.99
 -13  -1   9   16.73    1.01
  13   1  -9   15.57    1.25
  13   1  -9   17.91    0.97
 -13   1   9   16.10    1.02
 -13   1   9   18.89    1.03
  11  -1  -9   10.10    0.94
 -11  -1   9   10.32    0.63
  11  -1  -9   10.00    0.66
 -11  -1   9   10.13    0.69
  11  -1  -9    9.56    0.66
 -11   1   9   11.13    0.69
  11   1  -9    9.87    0.89
  11   1  -9    9.13    0.63
  11   1  -9   10.04    0.63
 -11   1   9    9.81    0.71
   9  -1  -9    6.46    0.47
   9  -1  -9    6.57    0.62
   9  -1  -9    5.76    0.52
  -9  -1   9    6.09    0.44
  -9  -1   9    5.66    0.50
  -9   1   9    5.21    0.48
  -9   1   9    6.13    0.48
   9   1  -9    6.66    0.46
   9   1  -9    5.70    0.62
   9   1  -9    5.61    0.49
  -7  -1   9    7.23    0.66
  -7  -1   9    6.91    0.48
   7  -1  -9    6.26    0.58
   7  -1  -9    5.88    0.57
  -7  -1   9    6.78    0.52
   7  -1  -9    6.90    0.51
  -7   1   9    7.76    0.56
   7   1  -9    6.63    0.49
  -7   1   9    7.33    0.51
   7   1  -9    6.21    0.57
  -5  -1   9    1.10    0.27
  -5  -1   9    1.73    0.25
   5  -1  -9    0.95    0.26
  -5  -1   9    1.14    0.35
   5  -1  -9    0.53    0.36
  -5   1   9    1.39    0.26
   5   1  -9    1.60    0.26
  -5   1   9    1.37    0.29
   5   1  -9    0.98    0.36
  -5   1   9    0.81    0.29
  -3  -1   9   20.99    1.15
   3  -1  -9   19.82    1.31
  -3  -1   9   22.23    1.27
   3  -1  -9   21.84    1.17
  -3  -1   9   21.97    1.14
  -3   1   9   20.89    1.15
   3   1  -9   22.61    1.16
  -3   1   9   22.12    1.18
  -3   1   9   21.49    1.19
   3   1  -9   23.01    1.30
   1  -1  -9   34.55    2.02
  -1  -1   9   37.54    1.84
  -1  -1   9   34.21    1.94
  -1  -1   9   35.62    1.83
   1  -1  -9   38.75    1.87
  -1   1   9   36.11    1.88
  -1   1   9   38.94    1.87
   1   1  -9   35.06    2.00
   1   1  -9   38.18    1.86
  -1   1   9   36.70    1.85
   1  -1   9   25.91    1.41
   1  -1   9   27.04    1.43
  -1  -1  -9   29.49    1.48
  -1  -1  -9   24.80    1.66
   1  -1   9   27.86    1.58
   1   1   9   27.31    1.50
  -1   1  -9   27.73    1.64
  -1   1  -9   28.74    1.47
   1   1   9   28.37    1.46
   1   1   9   28.17    1.45
  -3  -1  -9    9.97    0.73
   3  -1   9   10.33    0.87
   3  -1   9    9.20    0.62
  -3  -1  -9    8.30    0.90
   3  -1   9    9.73    0.68
  -3   1  -9    9.86    0.72
   3   1   9    9.91    0.68
   3   1   9   11.30    0.72
   3   1   9    9.28    0.77
  -3   1  -9   10.56    0.92
   5  -1   9   13.84    1.08
   5  -1   9   13.68    0.89
  -5  -1  -9   13.57    1.21
  -5  -1  -9   15.08    1.03
   5   1   9   15.22    1.03
  -5   1  -9   14.79    1.01
  -5   1  -9   13.33    1.16
   5   1   9   14.00    0.87
   5   1   9   15.44    0.94
  -7  -1  -9   15.79    1.10
  -7  -1  -9   14.60    1.28
   7  -1   9   14.60    0.94
   7  -1   9   14.90    1.15
  -7   1  -9   15.04    1.10
  -7   1  -9   10.63    1.10
   7   1   9   14.85    0.90
   7   1   9   14.83    1.09
   7   1   9   15.39    0.98
   9  -1   9   20.27    1.29
  -9  -1  -9   19.71    1.66
  -9  -1  -9   21.82    1.45
   9  -1   9   24.28    1.59
  -9   1  -9   19.63    1.59
   9   1   9   21.59    1.46
   9   1   9   22.29    1.33
  -9   1  -9   21.84    1.46
  11  -1   9    5.46    0.90
 -11  -1  -9    4.51    0.81
  11  -1   9    4.59    0.62
 -11  -1  -9    4.67    0.99
 -11   1  -9    5.81    0.85
  11   1   9    4.91    0.82
 -11   1  -9    4.34    0.87
  11   1   9    5.43    0.66
 -13  -1  -9    4.79    0.87
 -13  -1  -9    4.47    1.08
  13  -1   9    5.22    0.99
  13   1   9    5.89    0.95
  13   1   9    6.46    0.77
 -13   1  -9    2.59    0.89
 -13   1  -9    2.84    0.91
 -15  -1  -9    2.68    1.09
  15  -1   9    2.05    0.93
 -15  -1  -9    1.82    0.89
 -15   1  -9    1.08    0.90
 -15   1  -9    2.09    0.95
  15   1   9    2.77    0.72
  26  -2  -9   -0.15    0.51
  26  -2  -9    0.56    1.14
 -26  -2   9   -0.39    0.49
  26   2  -9    0.65    1.35
 -26   2   9    0.21    0.48
 -26   2   9    0.53    0.77
  24  -2  -9    2.26    1.18
 -24  -2   9    1.08    0.50
  24  -2  -9    0.03    0.47
  24   2  -9    0.14    1.21
 -24   2   9    2.51    0.73
 -24   2   9    1.73    0.50
 -22  -2   9    1.23    0.45
  22  -2  -9    3.37    1.15
  22  -2  -9    1.07    0.46
 -22   2   9    1.47    0.64
  22   2  -9   -0.21    1.13
 -22   2   9    0.67    0.41
 -20  -2   9    0.71    0.38
  20  -2  -9    0.20    1.03
  20  -2  -9   -0.30    0.37
 -20   2   9   -0.20    0.33
 -20   2   9    0.54    0.53
  20   2  -9   -0.47    0.99
  18  -2  -9    0.33    1.00
 -18  -2   9    0.85    0.37
  18  -2  -9    0.78    0.36
  18   2  -9   -0.12    0.83
 -18   2   9    1.06    0.49
 -18   2   9    0.94    0.37
 -16  -2   9   10.81    0.76
  16  -2  -9   10.83    0.74
  16  -2  -9    9.25    1.27
  16  -2  -9   10.13    0.72
 -16   2   9   10.38    0.77
  16   2  -9   10.43    1.16
 -16   2   9    9.06    0.76
  14  -2  -9    0.27    0.81
  14  -2  -9    0.69    0.30
 -14  -2   9    0.40    0.28
  14  -2  -9    0.43    0.29
  14   2  -9    0.61    0.57
 -14   2   9   -0.10    0.35
 -14   2   9    0.52    0.30
 -12  -2   9    8.53    0.65
  12  -2  -9    8.14    0.64
  12  -2  -9    7.16    0.93
  12  -2  -9    8.61    0.61
 -12   2   9    8.29    0.63
 -12   2   9    8.66    0.65
  12   2  -9    8.62    0.88
  10  -2  -9    8.32    0.64
 -10  -2   9    9.04    0.64
  10  -2  -9    9.57    0.59
  10  -2  -9    8.28    0.82
 -10   2   9    7.33    0.61
  10   2  -9    8.16    0.55
 -10   2   9    7.22    0.58
  10   2  -9    7.98    0.60
  10   2  -9    9.55    0.83
  -8  -2   9    0.59    0.39
   8  -2  -9    0.86    0.39
   8  -2  -9    0.37    0.25
  -8  -2   9    1.26    0.27
   8  -2  -9    0.69    0.32
  -8   2   9    0.39    0.27
   8   2  -9    0.37    0.29
  -8   2   9    0.34    0.26
   8   2  -9    0.54    0.22
  -6  -2   9    0.95    0.20
  -6  -2   9    1.07    0.25
   6  -2  -9    0.77    0.27
   6  -2  -9    0.58    0.36
   6  -2  -9    1.04    0.30
  -6  -2   9    1.46    0.40
  -6  -2   9    0.77    0.17
  -6   2   9    1.32    0.27
   6   2  -9    0.72    0.35
   6   2  -9    1.28    0.24
  -6   2   9    1.15    0.29
   4  -2  -9    2.21    0.46
  -4  -2   9    2.32    0.44
  -4  -2   9    2.38    0.30
  -4  -2   9    2.16    0.26
   4  -2  -9    1.38    0.31
  -4  -2   9    1.86    0.22
   4   2  -9    1.88    0.29
  -4   2   9    2.39    0.35
   4   2  -9    1.72    0.42
  -4   2   9    2.18    0.31
  -2  -2   9    0.62    0.22
   2  -2  -9    0.06    0.27
  -2  -2   9    0.35    0.34
  -2  -2   9    0.20    0.19
   2  -2  -9    0.26    0.43
  -2   2   9    0.35    0.26
  -2   2   9    0.57    0.24
   2   2  -9    0.32    0.24
  -2   2   9    0.84    0.25
   2   2  -9    0.54    0.37
   0  -2   9   14.58    0.99
   0  -2  -9    9.27    0.96
   0  -2   9   13.38    0.77
   0  -2  -9   13.71    0.83
   0  -2   9   11.81    0.76
   0   2   9   14.22    0.83
   0   2   9   12.65    0.79
   0   2  -9   14.46    0.83
   0   2  -9   14.28    1.00
   0   2   9   13.77    0.81
   2  -2   9    4.69    0.61
  -2  -2  -9    4.30    0.48
   2  -2   9    4.09    0.40
  -2  -2  -9    3.45    0.65
  -2   2  -9    4.59    0.48
  -2   2  -9    5.10    0.63
   2   2   9    3.81    0.45
   2   2   9    4.56    0.46
   2   2   9    4.90    0.48
   4  -2   9    0.62    0.26
  -4  -2  -9    1.48    0.44
   4  -2   9    1.58    0.51
  -4  -2  -9    0.92    0.61
   4   2   9    1.45    0.35
  -4   2  -9    1.34    0.50
  -4   2  -9    1.33    0.43
   4   2   9    1.76    0.40
   4   2   9    1.10    0.35
  -6  -2  -9    0.02    0.45
  -6  -2  -9    0.42    0.68
   6  -2   9    0.56    0.30
   6  -2   9    0.68    0.50
  -6   2  -9    0.80    0.53
   6   2   9    0.88    0.34
   6   2   9    1.14    0.43
   6   2   9    0.96    0.39
  -6   2  -9    0.47    0.46
   8  -2   9    0.67    0.57
  -8  -2  -9    1.47    0.56
   8  -2   9    0.93    0.37
  -8  -2  -9    1.27    0.76
  -8   2  -9    1.38    0.63
   8   2   9    0.45    0.41
   8   2   9    0.72    0.37
  -8   2  -9    0.82    0.54
  10  -2   9    0.77    0.63
 -10  -2  -9   -0.24    0.79
 -10  -2  -9   -0.29    0.60
 -10   2  -9   -0.12    0.60
  10   2   9    0.65    0.55
  10   2   9    0.01    0.38
 -10   2  -9   -0.04    0.61
  12  -2   9    2.45    0.82
  12  -2   9    3.22    0.54
 -12  -2  -9    3.16    0.75
 -12  -2  -9    1.31    0.99
 -12   2  -9    2.45    0.84
 -12   2  -9    2.58    0.79
  14  -2   9    1.62    0.52
 -14  -2  -9    1.93    0.78
 -14  -2  -9    2.79    1.07
  14  -2   9    2.61    0.93
 -14   2  -9    2.09    0.92
 -14   2  -9    2.08    0.94
  25  -3  -9    1.13    0.52
 -25  -3   9    2.06    0.56
  25  -3  -9    2.34    1.14
  25   3  -9    0.67    1.37
 -25   3   9    0.70    0.47
 -25   3   9    1.40    0.78
  23  -3  -9    1.48    1.03
 -23  -3   9   -0.22    0.41
  23  -3  -9   -0.01    0.45
  23   3  -9   -0.35    1.18
 -23   3   9    1.29    0.69
 -23   3   9    0.07    0.40
  21  -3  -9    0.98    1.03
 -21  -3   9    0.88    0.42
  21  -3  -9    0.27    0.39
  21   3  -9   -0.40    1.03
 -21   3   9    0.56    0.40
 -21   3   9    0.27    0.58
  19  -3  -9    1.92    1.02
  19  -3  -9    0.91    0.37
 -19  -3   9    1.24    0.42
 -19   3   9    0.07    0.51
 -19   3   9    1.35    0.40
  19   3  -9    1.17    0.91
  17  -3  -9    0.78    0.36
  17  -3  -9    1.91    0.95
  17  -3  -9    0.08    0.32
 -17  -3   9   -0.06    0.32
 -17   3   9    0.18    0.44
 -17   3   9    0.59    0.35
  17   3  -9    0.95    0.77
  15  -3  -9    0.78    0.86
  15  -3  -9   -0.02    0.32
  15  -3  -9    0.41    0.30
 -15  -3   9    0.25    0.32
  15   3  -9    0.57    0.64
 -15   3   9   -0.04    0.33
 -15   3   9    0.80    0.41
  13  -3  -9    1.97    0.39
  13  -3  -9    2.12    0.83
 -13  -3   9    2.10    0.38
  13  -3  -9    2.98    0.36
 -13   3   9    1.62    0.41
 -13   3   9    1.75    0.37
  13   3  -9    2.06    0.59
 -11  -3   9   11.56    0.75
  11  -3  -9   11.12    0.71
  11  -3  -9    9.69    1.04
  11  -3  -9   11.19    0.78
 -11   3   9   11.00    0.78
 -11   3   9   10.92    0.76
  11   3  -9   10.79    0.97
  -9  -3   9   47.64    2.41
  -9  -3   9   44.01    2.24
   9  -3  -9   46.16    2.21
   9  -3  -9   38.15    2.36
   9  -3  -9   47.63    2.29
  -9   3   9   44.85    2.23
   9   3  -9   42.43    2.24
  -9   3   9   44.72    2.28
   7  -3  -9   50.47    2.43
   7  -3  -9   51.52    2.52
  -7  -3   9   54.62    2.62
   7  -3  -9   40.07    2.48
  -7  -3   9   51.87    2.45
  -7   3   9   48.87    2.44
  -7   3   9   47.54    2.49
   7   3  -9   49.92    2.50
   5  -3  -9    3.01    0.35
  -5  -3   9    2.98    0.51
   5  -3  -9    2.62    0.48
  -5  -3   9    2.16    0.31
   5   3  -9    2.16    0.42
  -5   3   9    2.63    0.39
  -5   3   9    2.42    0.33
   3  -3  -9   62.79    3.05
  -3  -3   9   62.48    3.22
   3  -3  -9   60.36    3.20
  -3  -3   9   64.31    3.05
  -3   3   9   63.63    3.06
  -3   3   9   62.70    3.11
   3   3  -9   61.22    3.16
   1  -3  -9    2.97    0.38
   1  -3  -9    1.84    0.52
  -1  -3   9    3.97    0.57
   1   3  -9    2.06    0.45
  -1   3   9    2.88    0.36
  -1   3   9    2.49    0.40
  -1  -3  -9   23.66    1.70
  -1  -3  -9   29.82    1.50
   1  -3   9   30.98    1.71
  -1   3  -9   28.42    1.64
   1   3   9   27.85    1.52
   1   3   9   27.29    1.49
  -3  -3  -9   -0.26    0.57
   3  -3   9    0.09    0.43
   3  -3   9    0.20    0.23
  -3  -3  -9    0.37    0.38
   3   3   9   -0.17    0.30
  -3   3  -9   -0.23    0.40
   3   3   9    0.45    0.33
  -5  -3  -9    2.53    0.50
   5  -3   9    2.22    0.60
  -5  -3  -9    2.17    0.72
   5   3   9    2.03    0.41
  -5   3  -9    1.49    0.52
   7  -3   9    3.41    0.71
  -7  -3  -9    0.75    0.78
  -7  -3  -9    3.15    0.56
  -7   3  -9    1.93    0.57
   7   3   9    2.49    0.44
  -9  -3  -9    4.33    0.66
  -9  -3  -9    3.05    0.96
   9  -3   9    3.43    0.44
   9  -3   9    4.10    0.80
  -9   3  -9    3.14    0.68
   9   3   9    4.43    0.54
 -11  -3  -9   11.29    0.98
  11  -3   9   16.75    1.39
  11  -3   9   11.31    0.87
 -11  -3  -9    8.85    1.33
  11   3   9   13.43    0.94
 -11   3  -9   11.44    1.22
 -13  -3  -9    3.40    0.76
  13  -3   9    5.30    1.01
 -13  -3  -9    2.40    1.14
  13  -3   9    3.78    0.54
 -13   3  -9    4.56    0.94
 -15  -3  -9    6.71    1.39
 -15   3  -9    4.10    1.03
  24  -4  -9    0.60    0.48
 -24  -4   9    0.32    0.52
  24  -4  -9    2.17    1.09
 -24   4   9    0.65    0.46
  24   4  -9   -2.38    1.19
 -24   4   9   -1.11    0.70
  22  -4  -9    0.77    0.42
  22  -4  -9    2.70    1.04
 -22  -4   9    0.14    0.45
 -22   4   9    0.93    0.66
  22   4  -9   -0.18    1.14
 -22   4   9    0.04    0.39
  20  -4  -9    0.69    0.92
  20  -4  -9    0.37    0.37
 -20  -4   9    0.41    0.41
 -20   4   9    0.19    0.55
  20   4  -9   -1.61    0.94
 -20   4   9    0.34    0.37
  18  -4  -9    1.10    0.36
 -18  -4   9    1.12    0.41
  18  -4  -9    1.50    0.44
  18  -4  -9    1.50    0.87
 -18   4   9    1.02    0.52
  18   4  -9    0.73    0.82
 -18   4   9    0.34    0.38
  16  -4  -9    3.30    0.43
  16  -4  -9    3.62    0.51
 -16  -4   9    4.06    0.54
  16  -4  -9    5.50    0.94
  16   4  -9    2.33    0.81
 -16   4   9    4.63    0.54
 -16   4   9    4.09    0.58
  14  -4  -9   -0.21    0.69
  14  -4  -9    0.19    0.28
 -14  -4   9   -0.15    0.32
  14  -4  -9    0.40    0.37
 -14   4   9   -0.25    0.38
  14   4  -9    0.48    0.56
 -14   4   9   -0.18    0.31
  12  -4  -9    3.23    0.71
  12  -4  -9    4.23    0.53
 -12  -4   9    4.81    0.50
  12  -4  -9    4.89    0.44
 -12   4   9    5.18    0.53
 -12   4   9    4.15    0.49
  12   4  -9    3.74    0.69
  10  -4  -9    2.83    0.55
  10  -4  -9    2.98    0.36
 -10  -4   9    2.48    0.38
  10  -4  -9    2.60    0.44
 -10   4   9    3.07    0.44
 -10   4   9    2.62    0.39
  -8  -4   9    4.84    0.46
   8  -4  -9    4.37    0.54
  -8  -4   9    5.28    0.67
   8  -4  -9    4.59    0.41
  -8   4   9    3.89    0.48
   8   4  -9    4.82    0.48
  -8   4   9    4.70    0.46
  -6  -4   9    7.23    0.76
  -6  -4   9    8.38    0.59
   6  -4  -9    8.60    0.59
   6  -4  -9    8.09    0.73
   6   4  -9    8.72    0.68
  -6   4   9    8.33    0.62
  -6   4   9    7.41    0.65
   4  -4  -9    0.16    0.40
  -4  -4   9    1.36    0.45
   4  -4  -9    1.13    0.29
  -4  -4   9    1.41    0.26
   4   4  -9    0.77    0.35
  -4   4   9    0.97    0.34
  -4   4   9    1.50    0.36
   2  -4  -9   -0.02    0.29
  -2  -4   9    0.00    0.38
   2  -4  -9    0.10    0.44
  -2   4   9   -0.14    0.31
   2   4  -9    0.45    0.34
   0  -4   9   13.08    1.03
   0  -4  -9   10.00    0.95
   0  -4  -9   12.49    0.77
   0   4   9   11.66    0.82
   0   4  -9   10.21    0.88
   2  -4   9    2.25    0.55
  -2  -4  -9    1.79    0.39
  -2  -4  -9    2.70    0.65
   2   4   9    1.43    0.38
  -2   4  -9    2.11    0.49
  -4  -4  -9    0.93    0.42
  -4  -4  -9    0.80    0.65
   4  -4   9    1.44    0.56
   4   4   9    2.46    0.43
  -4   4  -9    1.26    0.47
   6  -4   9   14.31    1.21
  -6  -4  -9    9.59    1.18
  -6  -4  -9   12.06    0.92
   6   4   9   14.41    0.94
  -6   4  -9   13.78    1.14
  -8  -4  -9    0.44    0.47
   8  -4   9    1.92    0.67
  -8  -4  -9   -1.71    0.75
  -8   4  -9    0.95    0.56
   8   4   9    0.97    0.43
  10  -4   9    0.59    0.29
 -10  -4  -9   -0.13    0.94
  10  -4   9    0.41    0.69
 -10   4  -9    1.15    0.63
  10   4   9    0.04    0.45
  12  -4   9    1.18    0.78
 -12  -4  -9   -0.38    1.00
  12  -4   9   -0.44    0.31
 -12   4  -9   -0.21    0.66
  12   4   9    0.53    0.49
  14  -4   9   -0.31    0.38
  14  -4   9   -0.31    0.85
 -14  -4  -9    0.58    1.12
  14   4   9    0.09    0.70
 -14   4  -9   -0.15    0.77
  23  -5  -9    0.42    0.46
  23  -5  -9    1.42    0.99
 -23  -5   9    0.27    0.51
 -23   5   9    0.24    0.44
  23   5  -9   -1.29    1.24
  21  -5  -9    1.27    0.94
 -21  -5   9   -0.12    0.45
  21  -5  -9   -0.04    0.40
 -21   5   9   -0.59    0.39
  21   5  -9    0.05    1.09
 -19  -5   9    0.85    0.44
  19  -5  -9    0.61    0.37
  19  -5  -9    0.80    0.49
  19  -5  -9    1.42    0.89
 -19   5   9    0.53    0.40
  19   5  -9    0.33    0.92
  17  -5  -9    1.21    0.77
  17  -5  -9    0.61    0.44
  17  -5  -9    0.90    0.34
 -17  -5   9    1.10    0.46
 -17   5   9   -0.03    0.37
  17   5  -9    0.63    0.78
  15  -5  -9   14.91    1.00
 -15  -5   9   13.26    0.96
  15  -5  -9   14.49    0.86
  15   5  -9   10.44    1.19
 -15   5   9   13.05    0.94
  13  -5  -9    1.58    0.45
 -13  -5   9    2.82    0.48
  13  -5  -9    2.01    0.35
  13   5  -9    0.95    0.63
 -13   5   9    1.50    0.41
 -11  -5   9    1.29    0.38
  11  -5  -9    1.99    0.47
  11  -5  -9    1.81    0.31
 -11   5   9    1.20    0.40
  11   5  -9    1.04    0.56
  -9  -5   9    0.08    0.46
  -9  -5   9    0.60    0.29
   9  -5  -9    0.30    0.38
  -9   5   9   -0.49    0.33
  -7  -5   9    1.07    0.29
  -7  -5   9    1.15    0.51
   7  -5  -9    1.39    0.43
  -7   5   9    1.17    0.41
   7   5  -9    1.19    0.33
  -5  -5   9    3.10    0.35
  -5  -5   9    2.98    0.59
   5  -5  -9    2.61    0.50
  -5   5   9    2.52    0.43
   5   5  -9    3.14    0.44
   3  -5  -9    0.47    0.44
  -3  -5   9    0.77    0.45
   3   5  -9    0.69    0.36
  -3   5   9    0.78    0.37
  -1  -5   9    2.75    0.59
   1  -5  -9    1.79    0.55
   1   5  -9    2.59    0.48
  -1   5   9    2.48    0.43
  -1  -5  -9    2.63    0.64
   1  -5   9    2.52    0.59
   1   5   9    1.87    0.43
  -1   5  -9    2.60    0.52
  -3  -5  -9    3.27    0.71
   3  -5   9    3.39    0.68
   3   5   9    2.04    0.44
  -3   5  -9    2.26    0.51
   5  -5   9   10.50    1.06
  -5  -5  -9    7.76    1.04
  -5   5  -9    9.93    0.94
   5   5   9    9.97    0.81
   7  -5   9    4.94    0.85
  -7  -5  -9    4.72    0.98
  -7   5  -9    4.84    0.75
   7   5   9    6.17    0.65
  -9  -5  -9    3.89    1.08
   9  -5   9    7.87    1.04
   9   5   9    6.13    0.68
  -9   5  -9    6.48    0.90
  11  -5   9    1.51    0.83
 -11  -5  -9    1.66    1.04
  11   5   9    1.98    0.54
 -11   5  -9   -0.07    0.64
 -13  -5  -9    3.06    1.21
  13  -5   9    4.32    1.02
 -13   5  -9    1.36    0.79
  13   5   9    2.91    0.64
  22  -6  -9   -0.19    0.41
 -22  -6   9    1.06    0.54
  22   6  -9   -0.78    1.23
  20  -6  -9   -0.25    0.38
 -20  -6   9   -0.21    0.46
  20  -6  -9   -0.22    0.51
  20   6  -9   -1.23    0.98
 -20   6   9    0.49    0.43
  18  -6  -9    0.68    0.36
  18  -6  -9   -0.14    0.47
 -18  -6   9    0.66    0.46
 -18   6   9    0.66    0.42
  18   6  -9    0.09    0.87
  16  -6  -9   -0.12    0.43
 -16  -6   9    0.69    0.43
 -16   6   9    0.27    0.36
  16   6  -9   -0.27    0.74
  14  -6  -9    0.16    0.44
 -14  -6   9    0.72    0.42
 -14   6   9   -0.17    0.37
  14   6  -9    0.08    0.65
 -12  -6   9    1.32    0.40
  12  -6  -9    0.77    0.44
  12   6  -9    1.68    0.63
 -12   6   9    0.49    0.39
 -10  -6   9    1.91    0.40
  10  -6  -9    1.13    0.47
 -10  -6   9    2.10    0.65
 -10   6   9    1.92    0.45
  -8  -6   9    1.85    0.60
   8  -6  -9    1.54    0.48
  -8  -6   9    2.78    0.40
  -8   6   9    2.18    0.49
  -6  -6   9    0.57    0.52
  -6  -6   9    0.72    0.30
   6  -6  -9    0.36    0.42
  -6   6   9    0.44    0.40
   6   6  -9    0.77    0.33
   4  -6  -9    0.05    0.43
  -4  -6   9    0.66    0.50
  -4   6   9    0.22    0.40
   4   6  -9   -0.23    0.32
  -2  -6   9    2.23    0.61
   2  -6  -9    1.71    0.52
   2   6  -9    2.85    0.48
  -2   6   9    1.93    0.45
   0  -6  -9   -0.17    0.49
   0  -6   9    0.65    0.51
   0   6  -9    0.45    0.39
   0   6   9   -0.06    0.36
   2  -6   9    1.09    0.59
  -2  -6  -9    2.62    0.65
  -2   6  -9    0.87    0.46
   2   6   9    1.64    0.43
   4  -6   9    1.06    0.60
  -4  -6  -9    0.88    0.68
  -4   6  -9    0.68    0.48
   4   6   9    1.01    0.45
  -6  -6  -9    0.92    0.78
   6  -6   9    0.46    0.61
  -6   6  -9   -0.18    0.47
   6   6   9    0.17    0.44
   8  -6   9    0.19    0.66
  -8  -6  -9    0.93    0.87
   8   6   9   -0.76    0.44
  -8   6  -9    0.77    0.56
 -10  -6  -9    0.48    0.92
  10  -6   9   -0.52    0.69
 -10   6  -9    0.26    0.60
  10   6   9    0.71    0.55
 -12  -6  -9    0.78    1.01
  12  -6   9    0.38    0.86
 -12   6  -9   -0.38    0.66
  12   6   9    0.28    0.56
 -21  -7   9    0.78    0.54
  21  -7  -9    0.53    0.58
  21   7  -9   -0.74    1.18
  19  -7  -9    0.62    0.56
 -19  -7   9    0.39    0.53
  19   7  -9   -1.22    0.95
 -19   7   9    0.75    0.44
  17  -7  -9   -0.04    0.51
 -17  -7   9   -0.07    0.47
  17   7  -9   -0.14    0.82
 -17   7   9   -0.02    0.39
  15  -7  -9    3.02    0.58
 -15  -7   9    2.09    0.55
 -15   7   9    4.08    0.54
  15   7  -9    2.80    0.87
  13  -7  -9    0.53    0.48
 -13  -7   9    0.91    0.44
 -13   7   9   -0.01    0.40
  13   7  -9    0.52    0.69
  11  -7  -9    0.17    0.43
 -11  -7   9    0.00    0.39
 -11   7   9    0.06    0.40
  -9  -7   9    0.48    0.37
   9  -7  -9    0.43    0.45
  -9  -7   9    0.64    0.58
  -9   7   9    0.36    0.44
  -7  -7   9    2.87    0.41
  -7  -7   9    2.29    0.64
   7  -7  -9    1.70    0.51
  -7   7   9    3.57    0.55
   7   7  -9    2.98    0.54
   5  -7  -9    0.22    0.41
  -5  -7   9    0.97    0.57
  -5   7   9    0.04    0.41
   5   7  -9    0.19    0.35
   3  -7  -9    0.96    0.47
  -3  -7   9    0.61    0.55
  -3   7   9    1.05    0.46
   3   7  -9    0.63    0.40
  -1  -7   9    8.04    0.99
   1  -7  -9    6.68    0.77
   1   7  -9    8.06    0.78
  -1   7   9    7.91    0.74
  -1  -7  -9    5.14    0.80
   1  -7   9    7.86    0.99
  -1   7  -9    7.74    0.77
   1   7   9    7.63    0.73
  -3  -7  -9    0.04    0.64
   3  -7   9    1.61    0.67
   3   7   9    0.26    0.42
  -3   7  -9    0.10    0.47
  -5  -7  -9    0.81    0.75
   5  -7   9    1.44    0.70
  -5   7  -9    0.79    0.52
   5   7   9    0.86    0.49
   7  -7   9   -0.68    0.61
  -7  -7  -9    1.18    0.83
   7   7   9    0.17    0.49
  -7   7  -9   -0.25    0.51
   9  -7   9    3.52    0.90
  -9  -7  -9    1.49    0.91
   9   7   9    3.21    0.63
  -9   7  -9    1.31    0.64
 -18  -8   9    0.29    0.53
  18  -8  -9    1.31    0.62
  18   8  -9    1.36    1.06
 -16  -8   9    0.49    0.52
  16  -8  -9    0.31    0.55
 -16   8   9    1.32    0.47
  16   8  -9    0.75    0.89
 -14  -8   9   -0.27    0.45
  14  -8  -9    0.30    0.52
  14   8  -9   -0.55    0.74
 -14   8   9    0.12    0.43
 -12  -8   9   -0.20    0.41
  12  -8  -9   -0.46    0.46
 -12   8   9    0.62    0.45
  12   8  -9    0.77    0.71
 -10  -8   9    0.95    0.43
 -10  -8   9    0.58    0.70
  10  -8  -9    1.02    0.50
 -10   8   9    0.94    0.48
   8  -8  -9    1.12    0.49
  -8  -8   9    0.83    0.64
  -8  -8   9    0.66    0.39
  -8   8   9    0.76    0.46
  -6  -8   9    2.25    0.70
   6  -8  -9    3.08    0.60
  -6   8   9    1.88    0.53
  -4  -8   9    0.29    0.62
   4  -8  -9   -0.16    0.48
  -4   8   9    0.22    0.46
   4   8  -9    0.41    0.40
   2  -8  -9    0.73    0.51
  -2  -8   9    0.27    0.60
   2   8  -9    0.14    0.43
  -2   8   9   -0.10    0.45
   0  -8  -9    0.93    0.59
   0  -8   9    1.07    0.64
   0   8   9    1.02    0.51
   0   8  -9    1.70    0.52
   2  -8   9    2.11    0.74
  -2  -8  -9    2.31    0.71
   2   8   9    1.82    0.53
  -2   8  -9    2.06    0.57
  -4  -8  -9   -0.38    0.69
   4  -8   9    0.35    0.62
  -4   8  -9   -0.84    0.47
   4   8   9   -0.10    0.47
  -6  -8  -9    0.24    0.81
   6  -8   9   -0.21    0.66
   6   8   9    0.03    0.51
  -6   8  -9   -0.33    0.53
  -8  -8  -9    0.56    0.87
   8  -8   9    0.86    0.77
   8   8   9    0.68    0.56
  -8   8  -9   -0.14    0.58
  15  -9  -9    0.52    0.57
 -15  -9   9    0.10    0.52
 -15   9   9    0.63    0.50
  15   9  -9    0.63    0.90
  13  -9  -9    0.20    0.53
 -13  -9   9   -0.03    0.47
 -13   9   9    0.19    0.48
  13   9  -9    0.95    0.84
  11  -9  -9    0.68    0.55
 -11  -9   9   -0.27    0.45
 -11   9   9   -0.14    0.46
  11   9  -9    1.42    0.85
   9  -9  -9   -0.21    0.48
  -9  -9   9    0.55    0.70
  -9   9   9    0.17    0.48
  -7  -9   9    2.66    0.75
   7  -9  -9    3.06    0.61
  -7   9   9    3.24    0.61
   5  -9  -9    0.86    0.56
  -5  -9   9    1.76    0.73
  -5   9   9    1.46    0.54
   3  -9  -9    1.20    0.60
  -3  -9   9    2.44    0.76
  -3   9   9    2.21    0.60
   3   9  -9    2.94    0.56
  -1  -9   9    1.47    0.72
   1  -9  -9    0.67    0.62
  -1   9   9    0.38    0.52
   1   9  -9    1.46    0.52
  -1  -9  -9    0.37    0.65
   1  -9   9    0.24    0.67
   1   9   9   -0.69    0.48
  -1   9  -9   -0.32    0.49
  -3  -9  -9   -1.98    0.63
   3  -9   9   -0.18    0.65
   3   9   9   -0.36    0.51
  -3   9  -9    0.03    0.53
  -5  -9  -9    1.30    0.82
   5  -9   9   -0.24    0.70
   5   9   9    0.37    0.53
  -5   9  -9   -0.16    0.53
  12 -10  -9   -0.22    0.51
  12  10  -9    1.10    0.85
 -12  10   9    0.55    0.53
  10 -10  -9   -0.15    0.55
 -10  10   9   -0.88    0.48
  -8 -10   9   -0.04    0.72
   8 -10  -9    0.14    0.58
  -8  10   9   -0.47    0.48
  -6 -10   9    0.04    0.69
   6 -10  -9    0.89    0.57
  -6  10   9    1.12    0.55
  -4 -10   9   -0.32    0.68
   4 -10  -9    0.24    0.57
  -4  10   9   -0.19    0.53
   2 -10  -9    0.42    0.63
  -2 -10   9   -0.47    0.67
  -2  10   9    0.42    0.57
   2  10  -9   -0.04    0.51
   0 -10  -9   -0.19    0.67
   0 -10   9    0.37    0.72
   0  10  -9    0.21    0.56
   0  10   9   -0.16    0.55
 -26   0  10    1.03    0.52
 -26   0  10    0.50    0.68
  26   0 -10    2.13    1.41
 -24   0  10    0.87    0.51
 -24   0  10    0.14    0.60
  24   0 -10    0.22    1.28
 -22   0  10   -0.01    0.37
  22   0 -10   -2.02    1.12
 -22   0  10   -0.33    0.52
  20   0 -10    0.17    0.41
 -20   0  10    0.84    0.37
 -20   0  10    0.87    0.49
  20   0 -10    0.75    1.12
 -18   0  10    0.82    0.37
  18   0 -10    1.41    1.00
 -18   0  10    0.78    0.43
  18   0 -10    0.57    0.37
  16   0 -10    8.33    1.16
 -16   0  10   10.33    0.75
 -16   0  10    9.30    0.74
  16   0 -10   10.80    0.74
  14   0 -10   18.78    1.04
 -14   0  10   18.92    1.04
 -14   0  10   16.25    1.06
  14   0 -10   17.09    1.40
  12   0 -10   39.38    1.87
 -12   0  10   33.80    1.91
 -12   0  10   38.07    1.87
  12   0 -10   37.33    1.87
  12   0 -10   34.21    2.08
  10   0 -10   16.69    0.97
 -10   0  10   14.62    0.89
  10   0 -10   15.31    1.09
 -10   0  10   14.52    0.93
  10   0 -10   16.20    0.89
   8   0 -10    4.62    0.53
   8   0 -10    5.31    0.44
   8   0 -10    5.92    0.62
  -8   0  10    5.06    0.43
  -8   0  10    4.97    0.50
   6   0 -10    5.41    0.62
  -6   0  10    6.53    0.54
   6   0 -10    7.90    0.55
  -6   0  10    7.34    0.53
  -6   0  10    7.62    0.65
  -4   0  10   11.17    0.81
   4   0 -10   12.50    0.96
   4   0 -10   12.42    0.75
  -4   0  10   10.49    0.74
  -4   0  10   11.44    0.71
   2   0 -10   20.13    1.38
   2   0 -10   21.58    1.18
  -2   0  10   20.34    1.23
  -2   0  10   21.06    1.16
  -2   0  10   22.08    1.15
   0   0  10    6.42    0.64
   0   0  10    6.49    0.51
   0   0  10    6.40    0.54
   0   0 -10    6.76    0.57
   0   0 -10    4.31    0.67
  -2   0 -10    2.11    0.42
   2   0  10    2.37    0.35
   2   0  10    2.17    0.39
   2   0  10    2.73    0.49
  -2   0 -10    1.95    0.60
   4   0  10   27.09    1.44
  -4   0 -10   27.56    1.50
   4   0  10   25.46    1.56
   4   0  10   25.53    1.38
  -4   0 -10   23.95    1.68
  -6   0 -10    1.05    0.55
  -6   0 -10    1.25    0.64
   6   0  10    1.14    0.41
   6   0  10    1.23    0.53
  -8   0 -10   16.19    1.50
   8   0  10   20.51    1.45
  -8   0 -10   23.03    1.41
   8   0  10   20.72    1.27
  10   0  10    3.86    0.81
 -10   0 -10    2.53    0.86
  10   0  10    2.76    0.59
 -10   0 -10    4.45    0.82
 -12   0 -10   17.00    1.68
 -12   0 -10   17.51    1.51
  12   0  10   24.54    1.72
  12   0  10   24.20    1.46
  14   0  10    2.42    0.68
 -14   0 -10    2.95    0.98
  14   0  10    3.52    0.92
 -14   0 -10    1.86    1.01
  25  -1 -10    0.77    0.54
  25  -1 -10    2.50    1.33
 -25  -1  10    0.65    0.50
 -25  -1  10    1.57    0.54
 -25   1  10    1.42    0.53
 -25   1  10    1.49    0.72
  25   1 -10    2.09    1.41
 -23  -1  10    0.47    0.46
  23  -1 -10    0.08    0.47
 -23  -1  10    0.35    0.44
  23  -1 -10   -1.30    1.12
  23   1 -10   -1.40    1.14
 -23   1  10    0.35    0.41
 -23   1  10    0.23    0.61
  21  -1 -10   -0.22    1.15
 -21  -1  10   -0.13    0.39
  21  -1 -10   -0.37    0.41
 -21  -1  10    0.00    0.42
 -21   1  10    0.10    0.38
 -21   1  10   -0.73    0.52
  21   1 -10    0.44    1.11
 -19  -1  10    0.04    0.37
  19  -1 -10   -0.50    0.35
  19  -1 -10   -0.72    1.04
 -19  -1  10    0.02    0.36
  19   1 -10   -0.32    0.96
 -19   1  10    0.35    0.36
 -19   1  10   -0.11    0.46
 -17  -1  10    5.61    0.58
  17  -1 -10    6.49    0.58
  17  -1 -10    6.61    1.22
 -17  -1  10    6.57    0.55
  17   1 -10    5.63    1.06
 -17   1  10    5.30    0.59
 -17   1  10    7.44    0.65
  15  -1 -10   10.12    0.69
  15  -1 -10    8.91    1.12
 -15  -1  10    8.83    0.64
 -15  -1  10    7.75    0.66
  15   1 -10    7.86    1.00
 -15   1  10    7.98    0.69
 -15   1  10    8.21    0.68
  13  -1 -10   13.04    0.86
  13  -1 -10   13.70    1.27
 -13  -1  10   14.51    0.91
  13  -1 -10   14.67    0.87
 -13  -1  10   12.73    0.83
  13   1 -10   14.02    1.18
 -13   1  10   15.34    0.90
  13   1 -10   14.92    0.85
 -13   1  10   13.94    0.91
  11  -1 -10   -0.21    0.27
 -11  -1  10    0.31    0.29
  11  -1 -10    0.39    0.52
 -11  -1  10   -0.04    0.23
  11  -1 -10   -0.39    0.30
  11   1 -10    0.44    0.30
 -11   1  10   -0.04    0.28
  11   1 -10    0.17    0.25
  11   1 -10   -0.01    0.48
 -11   1  10    0.24    0.30
  -9  -1  10    0.43    0.27
   9  -1 -10   -0.08    0.32
   9  -1 -10    0.07    0.39
   9  -1 -10    0.13    0.25
  -9  -1  10   -0.25    0.21
  -9   1  10    0.18    0.25
   9   1 -10   -0.50    0.40
  -9   1  10   -0.12    0.27
   9   1 -10    0.19    0.25
   9   1 -10    0.46    0.32
  -7  -1  10    2.03    0.44
  -7  -1  10    1.54    0.31
  -7  -1  10    1.74    0.26
   7  -1 -10    1.73    0.44
   7  -1 -10    1.38    0.38
   7  -1 -10    1.63    0.30
  -7   1  10    1.15    0.29
   7   1 -10    1.27    0.41
   7   1 -10    1.93    0.29
  -7   1  10    1.77    0.33
  -5  -1  10    6.55    0.48
  -5  -1  10    5.89    0.50
  -5  -1  10    6.65    0.64
   5  -1 -10    6.26    0.50
   5  -1 -10    5.27    0.65
  -5   1  10    5.19    0.47
   5   1 -10    6.59    0.49
  -5   1  10    6.20    0.54
   5   1 -10    5.47    0.61
  -5   1  10    5.02    0.51
  -3  -1  10   -0.06    0.23
   3  -1 -10   -0.73    0.40
  -3  -1  10   -0.20    0.33
  -3  -1  10    0.01    0.21
   3  -1 -10    0.35    0.29
   3   1 -10   -0.06    0.27
  -3   1  10   -0.05    0.26
  -3   1  10    0.07    0.25
  -3   1  10    0.09    0.28
   3   1 -10    0.06    0.42
  -1  -1  10    0.37    0.25
   1  -1 -10    0.72    0.34
  -1  -1  10    0.49    0.36
   1  -1 -10    0.11    0.48
  -1  -1  10    0.56    0.26
  -1   1  10    0.36    0.29
   1   1 -10    1.11    0.47
   1   1 -10    0.04    0.31
  -1   1  10    0.90    0.29
  -1   1  10    0.69    0.31
  -1  -1 -10   -0.77    0.33
   1  -1  10   -0.10    0.37
  -1  -1 -10   -0.34    0.51
   1  -1  10    0.01    0.24
   1  -1  10   -0.05    0.26
  -1   1 -10   -0.20    0.33
   1   1  10   -0.06    0.29
  -1   1 -10    0.17    0.49
   1   1  10   -0.06    0.31
   1   1  10    0.23    0.28
  -3  -1 -10    3.58    0.75
  -3  -1 -10    4.03    0.55
   3  -1  10    4.08    0.63
   3  -1  10    4.51    0.41
   3  -1  10    5.15    0.48
   3   1  10    3.95    0.55
   3   1  10    4.78    0.47
   3   1  10    2.77    0.45
   5  -1  10    0.36    0.34
  -5  -1 -10    0.29    0.50
   5  -1  10    0.74    0.53
  -5  -1 -10    0.81    0.69
  -5   1 -10    0.71    0.46
  -5   1 -10    1.21    0.58
   5   1  10    0.12    0.31
   5   1  10    0.17    0.44
   5   1  10    0.34    0.37
   7  -1  10   -0.25    0.50
  -7  -1 -10    0.44    0.73
  -7  -1 -10   -0.34    0.52
   7  -1  10   -0.06    0.35
   7   1  10    0.27    0.41
  -7   1 -10   -0.14    0.54
  -7   1 -10   -0.63    0.57
   7   1  10   -0.24    0.31
   7   1  10   -0.49    0.46
   9  -1  10   -0.36    0.43
  -9  -1 -10    0.02    0.64
  -9  -1 -10   -0.07    0.77
   9  -1  10    1.10    0.65
   9   1  10    1.24    0.61
   9   1  10   -0.58    0.44
  -9   1 -10   -1.10    0.64
  -9   1 -10    0.17    0.63
  11  -1  10    1.82    0.58
 -11  -1 -10   -0.17    0.89
  11  -1  10    1.15    0.76
 -11  -1 -10    1.98    0.78
  11   1  10    1.16    0.57
 -11   1 -10    1.60    0.79
 -11   1 -10    1.54    0.83
 -13  -1 -10    0.73    0.86
 -13  -1 -10   -0.43    0.96
  13  -1  10    0.86    0.83
  13   1  10    0.21    0.61
 -13   1 -10   -0.77    0.86
 -13   1 -10   -0.35    0.83
  26  -2 -10    2.25    1.25
  26  -2 -10   -0.81    0.50
 -26  -2  10    0.02    0.49
 -26   2  10    0.27    0.50
 -26   2  10   -0.22    0.75
  26   2 -10    0.21    1.42
  24  -2 -10    0.73    1.21
  24  -2 -10   -0.06    0.47
 -24  -2  10    0.43    0.47
  24   2 -10   -1.44    1.20
 -24   2  10   -0.01    0.42
 -24   2  10    0.60    0.68
  22  -2 -10    1.32    0.47
  22  -2 -10    2.28    1.20
 -22  -2  10    0.88    0.45
 -22   2  10    1.32    0.45
  22   2 -10    0.70    1.17
 -22   2  10    1.49    0.64
  20  -2 -10   -0.22    1.10
  20  -2 -10    0.16    0.39
 -20  -2  10   -0.42    0.35
  20   2 -10   -0.43    0.99
 -20   2  10    0.27    0.37
 -20   2  10   -0.08    0.52
  18  -2 -10    2.91    0.46
 -18  -2  10    3.29    0.49
  18  -2 -10    4.59    1.18
 -18   2  10    3.03    0.47
 -18   2  10    3.37    0.57
  18   2 -10    2.12    0.92
  16  -2 -10    1.74    0.42
 -16  -2  10    1.71    0.41
  16  -2 -10    1.32    1.00
  16  -2 -10    1.45    0.37
 -16   2  10    1.98    0.41
 -16   2  10    2.49    0.49
  16   2 -10    1.34    0.76
  14  -2 -10    7.43    1.08
  14  -2 -10    7.35    0.58
  14  -2 -10    8.04    0.62
 -14  -2  10    6.74    0.62
 -14   2  10    8.01    0.66
  14   2 -10    8.20    0.94
 -14   2  10    6.37    0.61
  12  -2 -10    2.68    0.41
  12  -2 -10    4.27    0.80
 -12  -2  10    0.38    0.30
  12  -2 -10    0.41    0.30
  12   2 -10    0.04    0.50
 -12   2  10    3.03    0.42
 -12   2  10    1.01    0.33
 -10  -2  10    4.30    0.45
  10  -2 -10    4.75    0.67
  10  -2 -10    4.80    0.44
  10  -2 -10    4.14    0.50
 -10   2  10    3.32    0.44
 -10   2  10    4.49    0.45
  10   2 -10    4.13    0.65
  10   2 -10    3.78    0.45
   8  -2 -10    0.64    0.40
   8  -2 -10   -0.18    0.35
  -8  -2  10    0.10    0.25
  -8  -2  10   -0.06    0.18
   8  -2 -10    0.24    0.27
  -8  -2  10    0.33    0.42
  -8   2  10    0.05    0.29
   8   2 -10    0.15    0.27
   8   2 -10    0.07    0.33
  -8   2  10    0.23    0.26
  -6  -2  10    0.38    0.26
  -6  -2  10    0.45    0.20
   6  -2 -10    0.30    0.29
  -6  -2  10    0.40    0.40
   6  -2 -10    0.16    0.31
   6  -2 -10    0.24    0.42
  -6   2  10   -0.07    0.25
   6   2 -10    0.50    0.25
  -6   2  10    0.11    0.30
   6   2 -10    0.57    0.40
   4  -2 -10   21.58    1.36
   4  -2 -10   23.22    1.19
  -4  -2  10   21.20    1.12
  -4  -2  10   21.44    1.33
  -4  -2  10   20.76    1.16
  -4   2  10   22.10    1.16
  -4   2  10   19.28    1.14
   4   2 -10   22.18    1.33
   4   2 -10   21.50    1.15
  -4   2  10   21.00    1.21
  -2  -2  10   19.96    1.25
  -2  -2  10   17.54    1.04
  -2  -2  10   19.43    1.03
   2  -2 -10   19.66    1.09
   2  -2 -10   17.48    1.30
   2   2 -10   18.81    1.07
  -2   2  10   18.94    1.07
   2   2 -10   18.97    1.26
  -2   2  10   19.41    1.08
  -2   2  10   19.15    1.11
   0  -2 -10    8.19    0.92
   0  -2  10   12.62    0.97
   0  -2  10   10.72    0.72
   0  -2 -10   12.47    0.82
   0   2  10   13.34    0.81
   0   2 -10   12.84    0.81
   0   2  10   12.91    0.79
   0   2 -10   10.00    0.93
  -2  -2 -10    8.60    0.96
  -2  -2 -10   11.61    0.84
   2  -2  10   11.34    0.96
   2  -2  10    9.69    0.70
   2   2  10   10.50    0.76
  -2   2 -10   10.76    1.00
  -2   2 -10   11.15    0.81
   2   2  10   10.94    0.78
  -4  -2 -10   10.63    1.15
   4  -2  10   14.13    1.10
   4  -2  10   12.14    0.83
  -4  -2 -10   13.99    0.96
  -4   2 -10   14.04    0.99
  -4   2 -10   12.05    1.13
   4   2  10   14.41    0.92
   4   2  10   14.50    0.89
  -6  -2 -10    5.82    0.68
   6  -2  10    4.85    0.79
   6  -2  10    4.52    0.52
  -6  -2 -10    2.82    0.84
   6   2  10    5.58    0.60
   6   2  10    6.32    0.58
  -6   2 -10    5.99    0.94
  -6   2 -10    5.31    0.82
   8  -2  10    4.59    0.56
  -8  -2 -10    1.99    0.89
   8  -2  10    6.04    0.87
  -8  -2 -10    6.12    0.75
   8   2  10    6.22    0.59
   8   2  10    7.49    0.69
  -8   2 -10    3.55    0.81
 -10  -2 -10    0.25    0.89
 -10  -2 -10    1.11    0.70
  10  -2  10    0.27    0.69
 -10   2 -10   -0.23    0.70
 -12  -2 -10    8.22    0.98
  12  -2  10    9.66    1.19
  12  -2  10    6.83    0.73
 -12  -2 -10    4.77    1.14
 -12   2 -10    7.45    1.11
  14  -2  10   -0.16    0.51
  14  -2  10    1.62    0.95
 -14  -2 -10    1.99    1.05
 -14  -2 -10    0.62    0.82
 -14   2 -10   -1.58    0.81
 -25  -3  10    0.10    0.51
  25  -3 -10    0.33    0.50
  25  -3 -10    0.75    1.10
 -25   3  10    0.40    0.76
  25   3 -10   -2.34    1.26
 -25   3  10   -0.40    0.45
 -23  -3  10    0.22    0.46
  23  -3 -10    0.18    0.47
  23  -3 -10    0.35    1.08
 -23   3  10    0.98    0.67
 -23   3  10    0.26    0.41
  23   3 -10   -2.01    1.13
 -21  -3  10    0.82    0.44
  21  -3 -10    0.43    0.42
  21  -3 -10    0.57    1.08
  21   3 -10   -0.41    1.04
 -21   3  10    0.35    0.60
 -21   3  10    0.69    0.42
  19  -3 -10    0.30    0.38
 -19  -3  10    0.31    0.37
  19  -3 -10    1.05    1.02
 -19   3  10    1.15    0.53
 -19   3  10    0.47    0.38
  19   3 -10    1.29    0.92
  17  -3 -10    1.56    0.98
  17  -3 -10    0.90    0.40
  17  -3 -10    0.04    0.35
 -17  -3  10    0.52    0.38
  17   3 -10    1.49    0.83
 -17   3  10    1.03    0.48
 -17   3  10    1.57    0.42
 -15  -3  10    0.42    0.34
  15  -3 -10    0.30    0.36
  15  -3 -10    0.49    0.33
  15  -3 -10   -0.66    0.88
  15   3 -10   -0.10    0.62
 -15   3  10    0.39    0.37
 -15   3  10    0.38    0.41
  13  -3 -10    0.46    0.30
  13  -3 -10    0.25    0.36
 -13  -3  10    0.38    0.32
  13  -3 -10    1.54    0.85
 -13   3  10    0.29    0.36
 -13   3  10    0.26    0.33
  13   3 -10    0.68    0.57
  11  -3 -10    0.64    0.29
  11  -3 -10   -0.05    0.34
  11  -3 -10    0.31    0.69
 -11  -3  10    0.56    0.32
 -11   3  10   -0.01    0.33
 -11   3  10   -0.38    0.30
  11   3 -10   -0.19    0.49
  -9  -3  10    1.16    0.50
  -9  -3  10    1.76    0.34
   9  -3 -10    0.88    0.41
   9  -3 -10    0.61    0.31
   9  -3 -10    0.62    0.60
  -9   3  10    1.14    0.33
  -9   3  10    1.34    0.37
   9   3 -10    1.09    0.38
   7  -3 -10    0.45    0.40
  -7  -3  10    0.09    0.26
   7  -3 -10    0.68    0.29
  -7  -3  10    0.47    0.44
  -7   3  10    0.21    0.32
  -7   3  10    0.86    0.31
   7   3 -10    0.86    0.39
  -5  -3  10    1.03    0.46
   5  -3 -10    0.45    0.44
  -5  -3  10    0.46    0.26
   5  -3 -10    0.74    0.31
   5   3 -10    0.95    0.41
  -5   3  10    0.94    0.34
  -5   3  10    0.13    0.27
   3  -3 -10    0.97    0.33
   3  -3 -10    0.86    0.50
  -3  -3  10    1.51    0.28
  -3  -3  10    1.06    0.47
   3   3 -10    1.37    0.46
  -3   3  10    1.06    0.31
  -3   3  10    1.08    0.36
  -1  -3  10    5.11    0.68
   1  -3 -10    4.27    0.69
   1  -3 -10    5.83    0.51
  -1   3  10    5.52    0.50
   1   3 -10    4.38    0.61
  -1   3  10    4.61    0.51
  -1  -3 -10    1.77    0.62
  -1  -3 -10    2.72    0.45
   1  -3  10    2.49    0.60
   1   3  10    2.80    0.40
   1   3  10    2.69    0.43
  -1   3 -10    1.69    0.51
  -3  -3 -10    1.30    0.70
   3  -3  10    2.32    0.58
  -3  -3 -10    1.78    0.47
   3  -3  10    1.46    0.31
   3   3  10    2.96    0.51
   3   3  10    2.39    0.42
  -3   3 -10    2.02    0.56
  -5  -3 -10    0.62    0.74
   5  -3  10    2.80    0.65
  -5  -3 -10    2.21    0.54
  -5   3 -10    1.29    0.58
   5   3  10    2.26    0.43
  -7  -3 -10   -1.67    0.75
   7  -3  10    0.04    0.59
  -7  -3 -10    0.11    0.53
   7   3  10   -0.57    0.38
  -7   3 -10   -0.42    0.52
   9  -3  10    0.99    0.70
  -9  -3 -10    0.31    0.60
   9  -3  10    0.21    0.33
  -9  -3 -10   -0.59    0.87
  -9   3 -10   -0.49    0.59
   9   3  10   -0.60    0.41
 -11  -3 -10   -0.61    0.66
  11  -3  10   -0.04    0.38
 -11  -3 -10   -0.25    0.97
  11  -3  10    1.04    0.79
  11   3  10   -0.03    0.59
 -11   3 -10    0.81    0.75
  13  -3  10    0.36    0.88
  13  -3  10    0.18    0.45
 -13  -3 -10    0.54    0.73
 -13  -3 -10    0.67    1.12
 -13   3 -10    0.37    0.83
  24  -4 -10   -0.06    1.07
  24  -4 -10    0.30    0.48
 -24  -4  10   -0.34    0.47
  24   4 -10   -1.42    1.23
 -24   4  10    0.76    0.75
 -24   4  10    0.36    0.45
  22  -4 -10    3.96    1.11
 -22  -4  10    0.95    0.48
  22  -4 -10    1.05    0.45
 -22   4  10    1.46    0.47
  22   4 -10    0.32    1.17
 -22   4  10    0.63    0.66
  20  -4 -10    0.57    0.95
 -20  -4  10    0.45    0.44
  20  -4 -10    0.74    0.40
 -20   4  10    0.07    0.39
 -20   4  10   -0.08    0.55
  20   4 -10    0.23    0.96
  18  -4 -10   -0.07    0.40
  18  -4 -10    0.97    0.88
 -18  -4  10   -0.11    0.38
  18  -4 -10   -0.16    0.35
  18   4 -10    0.17    0.81
 -18   4  10    0.00    0.37
 -18   4  10    0.16    0.50
  16  -4 -10    3.35    0.90
  16  -4 -10    0.43    0.40
  16  -4 -10    0.61    0.34
 -16  -4  10   -0.27    0.36
 -16   4  10    0.97    0.48
  16   4 -10    0.07    0.68
 -16   4  10    1.10    0.42
  14  -4 -10    1.90    0.79
 -14  -4  10    0.31    0.36
  14  -4 -10    0.01    0.38
  14  -4 -10   -0.26    0.31
 -14   4  10    1.26    0.43
 -14   4  10    0.10    0.35
  14   4 -10    0.39    0.63
  12  -4 -10   -0.23    0.28
 -12  -4  10   -0.29    0.30
  12  -4 -10   -0.40    0.38
 -12   4  10   -0.37    0.33
 -12   4  10    0.14    0.36
  12   4 -10    0.06    0.52
  10  -4 -10    0.06    0.28
 -10  -4  10    0.42    0.53
  10  -4 -10    0.50    0.40
 -10  -4  10    0.26    0.29
 -10   4  10    0.09    0.34
 -10   4  10   -0.07    0.33
   8  -4 -10    0.66    0.42
  -8  -4  10    0.54    0.48
  -8  -4  10    0.72    0.31
   8  -4 -10    0.71    0.30
   8   4 -10    0.43    0.37
  -8   4  10    0.98    0.34
  -8   4  10    0.85    0.35
   6  -4 -10    0.80    0.30
   6  -4 -10    0.97    0.45
  -6  -4  10    1.23    0.51
  -6  -4  10    0.42    0.28
   6   4 -10    0.10    0.37
  -6   4  10    0.64    0.37
  -6   4  10    0.29    0.39
  -4  -4  10    9.90    0.66
   4  -4 -10   10.75    0.70
   4  -4 -10    9.68    0.87
  -4  -4  10    9.66    0.94
  -4   4  10    9.67    0.78
   4   4 -10   10.22    0.84
  -2  -4  10   15.92    1.25
   2  -4 -10   17.40    1.01
   2  -4 -10   16.91    1.24
  -2   4  10   18.66    1.09
   2   4 -10   15.98    1.15
   0  -4  10   26.80    1.61
   0  -4 -10   22.27    1.61
   0  -4 -10   24.01    1.36
   0   4  10   25.08    1.42
   0   4 -10   25.17    1.54
   2  -4  10   20.81    1.41
  -2  -4 -10   18.34    1.12
  -2  -4 -10   14.56    1.35
  -2   4 -10   18.92    1.30
   2   4  10   19.76    1.17
  -4  -4 -10    1.55    0.75
  -4  -4 -10    4.21    0.53
   4  -4  10    4.15    0.76
  -4   4 -10    3.83    0.68
   4   4  10    4.22    0.54
  -6  -4 -10    1.05    0.82
   6  -4  10    1.52    0.65
  -6  -4 -10    0.32    0.50
  -6   4 -10    0.73    0.55
   6   4  10    1.58    0.47
  -8  -4 -10    0.96    0.93
   8  -4  10    1.08    0.70
  -8  -4 -10    0.01    0.53
   8   4  10    1.38    0.48
  -8   4 -10    0.00    0.56
 -10  -4 -10    0.30    1.02
  10  -4  10   -0.19    0.69
  10   4  10    0.30    0.49
 -10   4 -10   -0.05    0.64
  12  -4  10    3.37    0.97
  12  -4  10    1.02    0.39
 -12  -4 -10    0.28    1.14
 -12   4 -10    3.18    0.87
  12   4  10    1.38    0.56
 -23  -5  10   -0.16    0.48
  23  -5 -10    0.48    0.46
  23  -5 -10    0.83    1.06
 -23   5  10    0.23    0.46
  23   5 -10   -1.81    1.19
  21  -5 -10    0.23    0.42
 -21  -5  10    1.45    0.52
 -21   5  10    0.77    0.43
  21   5 -10   -0.90    1.02
  19  -5 -10    0.47    0.48
  19  -5 -10   -0.16    0.37
 -19  -5  10   -0.17    0.44
  19   5 -10   -0.75    0.85
 -19   5  10    0.00    0.39
  17  -5 -10    2.29    0.42
  17  -5 -10    2.25    0.52
 -17  -5  10    2.07    0.50
 -17   5  10    2.93    0.51
  17   5 -10    0.84    0.78
 -15  -5  10    1.04    0.43
  15  -5 -10    0.79    0.34
  15  -5 -10    0.26    0.44
 -15   5  10    0.98    0.42
  15   5 -10    1.36    0.72
  13  -5 -10    2.04    0.37
  13  -5 -10    1.70    0.48
 -13  -5  10    1.44    0.43
  13   5 -10    1.27    0.64
 -13   5  10    1.41    0.43
 -11  -5  10    0.41    0.35
  11  -5 -10    0.43    0.44
  11  -5 -10    0.04    0.28
 -11   5  10    0.75    0.41
  -9  -5  10    3.31    0.43
   9  -5 -10    1.90    0.49
  -9  -5  10    2.38    0.62
   9  -5 -10    2.46    0.36
  -9   5  10    2.61    0.47
  -7  -5  10    9.16    0.93
   7  -5 -10    8.07    0.79
  -7  -5  10   10.19    0.69
   7   5 -10    9.70    0.79
  -7   5  10    9.91    0.81
  -5  -5  10    0.45    0.27
   5  -5 -10    0.54    0.46
  -5  -5  10    0.39    0.51
   5   5 -10   -0.45    0.35
  -5   5  10    0.55    0.39
  -3  -5  10    3.81    0.68
   3  -5 -10    2.33    0.58
   3   5 -10    4.39    0.58
  -3   5  10    3.40    0.51
   1  -5 -10   14.76    1.25
  -1  -5  10   17.70    1.30
   1   5 -10   16.36    1.18
  -1   5  10   17.65    1.11
  -1  -5 -10    0.01    0.60
   1  -5  10    0.37    0.53
   1   5  10   -0.29    0.35
  -1   5 -10    0.19    0.45
   3  -5  10    0.64    0.61
  -3  -5 -10    0.00    0.68
  -3   5 -10    1.61    0.55
   3   5  10    0.45    0.41
  -5  -5 -10    1.67    0.84
   5  -5  10    1.99    0.70
   5   5  10    1.90    0.49
  -5   5 -10    2.00    0.61
   7  -5  10    0.16    0.68
  -7  -5 -10    0.61    0.86
   7   5  10    0.50    0.48
  -7   5 -10    0.76    0.58
  -9  -5 -10    0.21    0.96
   9  -5  10    1.37    0.77
   9   5  10    1.34    0.53
  -9   5 -10    0.11    0.62
 -11  -5 -10    1.49    1.13
  11  -5  10    1.63    0.89
 -11   5 -10    0.63    0.70
  11   5  10    0.97    0.54
 -22  -6  10    0.71    0.55
  22  -6 -10    0.40    0.42
 -22   6  10   -0.03    0.45
  22   6 -10   -1.01    1.18
 -20  -6  10   -0.29    0.49
  20  -6 -10   -0.02    0.40
  20  -6 -10    0.47    0.55
 -20   6  10    0.62    0.45
  20   6 -10   -1.62    0.93
 -18  -6  10    0.34    0.48
  18  -6 -10    0.52    0.38
  18  -6 -10    0.07    0.51
 -18   6  10    0.76    0.46
  18   6 -10   -0.65    0.82
  16  -6 -10    2.87    0.59
 -16  -6  10    3.72    0.60
  16   6 -10    3.66    0.91
 -16   6  10    1.86    0.49
 -14  -6  10    1.51    0.47
  14  -6 -10    0.95    0.49
  14   6 -10    2.00    0.74
 -14   6  10    1.82    0.47
  12  -6 -10    2.06    0.51
 -12  -6  10    3.00    0.50
 -12   6  10    1.51    0.46
  12   6 -10    1.18    0.66
  10  -6 -10    5.88    0.70
 -10  -6  10    6.91    0.89
 -10  -6  10    6.99    0.65
 -10   6  10    6.42    0.68
  -8  -6  10    1.04    0.34
  -8  -6  10   -0.14    0.57
   8  -6 -10   -0.26    0.43
  -8   6  10   -0.11    0.40
  -6  -6  10    5.62    0.81
  -6  -6  10    5.66    0.51
   6  -6 -10    4.37    0.64
   6   6 -10    4.86    0.58
  -6   6  10    4.57    0.62
  -4  -6  10   -0.08    0.50
   4  -6 -10   -0.15    0.46
   4   6 -10   -0.74    0.36
  -4   6  10   -0.22    0.38
   2  -6 -10    3.23    0.62
  -2  -6  10    3.79    0.73
  -2   6  10    3.08    0.55
   2   6 -10    2.28    0.53
   0  -6 -10    0.13    0.59
   0  -6  10    0.21    0.55
   0   6 -10   -0.03    0.43
   0   6  10    1.04    0.42
   2  -6  10    1.86    0.68
  -2  -6 -10    1.71    0.71
   2   6  10    1.29    0.46
  -2   6 -10    1.93    0.54
  -4  -6 -10    6.12    0.96
   4  -6  10    8.69    1.09
   4   6  10    7.11    0.73
  -4   6 -10    5.93    0.82
  -6  -6 -10    0.96    0.88
   6  -6  10    0.44    0.67
  -6   6 -10    0.33    0.57
   6   6  10    0.09    0.47
  -8  -6 -10    5.20    1.14
   8  -6  10    7.74    1.10
  -8   6 -10    5.65    0.91
   8   6  10    6.38    0.78
  10  -6  10   -0.60    0.76
 -10  -6 -10   -0.96    0.99
 -10   6 -10    0.43    0.69
  10   6  10    0.52    0.56
 -21  -7  10    0.64    0.60
  21  -7 -10    0.08    0.87
  21   7 -10   -1.33    1.11
  19  -7 -10    1.35    0.59
 -19  -7  10    0.67    0.56
  19   7 -10   -0.15    0.99
 -19   7  10    1.37    0.50
 -17  -7  10    0.72    0.52
  17  -7 -10    0.08    0.52
  17   7 -10   -0.59    0.85
 -17   7  10    0.18    0.43
 -15  -7  10    0.92    0.50
  15  -7 -10    0.23    0.53
 -15   7  10    0.10    0.41
  15   7 -10    0.46    0.76
 -13  -7  10    1.37    0.50
  13  -7 -10    1.93    0.55
 -13   7  10    1.67    0.49
  13   7 -10    1.39    0.69
 -11  -7  10    1.23    0.44
  11  -7 -10    0.54    0.50
 -11   7  10    0.78    0.45
  -9  -7  10   -0.28    0.36
   9  -7 -10    0.19    0.50
  -9  -7  10    0.24    0.62
  -9   7  10    0.07    0.46
  -7  -7  10    0.71    0.63
   7  -7 -10    0.28    0.48
  -7   7  10    0.36    0.45
  -5  -7  10   -0.11    0.57
   5  -7 -10    0.45    0.48
  -5   7  10    0.23    0.42
   5   7 -10   -0.24    0.39
   3  -7 -10    0.82    0.52
  -3  -7  10    0.00    0.58
  -3   7  10    0.19    0.44
   3   7 -10   -0.46    0.40
  -1  -7  10    2.54    0.72
   1  -7 -10    1.32    0.59
  -1   7  10    3.15    0.55
   1   7 -10    1.99    0.55
  -1  -7 -10    1.14    0.65
   1  -7  10    1.10    0.64
   1   7  10    1.92    0.53
  -1   7 -10    0.19    0.47
  -3  -7 -10    0.25    0.71
   3  -7  10    1.30    0.70
   3   7  10    1.33    0.49
  -3   7 -10    1.43    0.57
   5  -7  10    0.04    0.67
  -5  -7 -10   -1.09    0.75
  -5   7 -10   -0.63    0.50
   5   7  10    0.85    0.50
   7  -7  10   -0.05    0.72
  -7  -7 -10    1.71    0.92
   7   7  10   -0.19    0.54
  -7   7 -10   -0.71    0.57
  18  -8 -10   -0.43    0.58
 -18  -8  10   -0.23    0.55
  18   8 -10    0.86    1.02
 -18   8  10    0.60    0.48
  16  -8 -10   -0.24    0.53
 -16  -8  10    0.21    0.49
  16   8 -10    0.72    0.89
 -16   8  10   -0.17    0.43
  14  -8 -10    0.21    0.56
 -14  -8  10   -0.06    0.46
  14   8 -10    0.73    0.80
 -14   8  10    0.08    0.47
  12  -8 -10    0.40    0.52
 -12  -8  10   -0.04    0.43
  12   8 -10    2.49    0.79
 -12   8  10   -0.45    0.43
  10  -8 -10    0.35    0.50
 -10  -8  10    0.82    0.43
 -10  -8  10    0.35    0.71
 -10   8  10    0.04    0.48
   8  -8 -10    0.44    0.53
  -8  -8  10    0.33    0.68
  -8   8  10    0.75    0.49
  -6  -8  10    0.23    0.67
   6  -8 -10    0.43    0.53
  -6   8  10   -0.10    0.49
   4  -8 -10    0.23    0.52
  -4  -8  10    0.38    0.66
   4   8 -10    0.52    0.46
  -4   8  10   -0.62    0.45
   2  -8 -10    0.69    0.58
  -2  -8  10    0.40    0.66
  -2   8  10    0.81    0.52
   2   8 -10    0.39    0.49
   0  -8 -10    0.30    0.60
   0  -8  10    0.33    0.67
   0   8 -10    1.81    0.56
   0   8  10    1.35    0.52
   2  -8  10    0.15    0.66
  -2  -8 -10   -0.10    0.67
  -2   8 -10   -0.03    0.53
   2   8  10   -0.04    0.49
  -4  -8 -10   -0.45    0.73
   4  -8  10   -0.44    0.67
   4   8  10    0.36    0.50
  -4   8 -10   -0.01    0.56
  -6  -8 -10    1.28    0.90
   6  -8  10    0.95    0.81
  -6   8 -10    0.88    0.66
   6   8  10    0.60    0.58
 -15  -9  10    0.52    0.53
  15  -9 -10   -0.11    0.55
  15   9 -10   -0.48    0.89
 -15   9  10    0.14    0.49
 -13  -9  10    1.56    0.54
  13  -9 -10    1.88    0.63
  13   9 -10    1.93    0.89
 -13   9  10    1.15    0.56
  11  -9 -10   -0.19    0.53
 -11   9  10    1.00    0.56
   9  -9 -10   -0.03    0.52
  -9  -9  10   -0.09    0.72
  -9   9  10   -0.31    0.50
   7  -9 -10    0.66    0.56
  -7  -9  10    0.03    0.68
  -7   9  10    0.06    0.51
  -5  -9  10   -0.22    0.71
   5  -9 -10    0.06    0.55
  -5   9  10    0.01    0.54
   3  -9 -10    0.16    0.58
  -3  -9  10    0.03    0.72
   3   9 -10    0.19    0.49
  -3   9  10   -0.31    0.51
  -1  -9  10    0.15    0.72
   1  -9 -10    0.39    0.64
   1   9 -10    0.62    0.53
  -1   9  10    0.41    0.54
   1  -9  10   -0.82    0.72
  -1  -9 -10    0.08    0.66
  -1   9 -10    0.18    0.55
   1   9  10   -0.36    0.54
   3  -9  10   -0.87    0.72
  -3  -9 -10    0.54    0.78
  -3   9 -10    0.50    0.60
   3   9  10   -0.41    0.51
   8 -10 -10    0.54    0.57
  -8 -10  10    0.04    0.77
  -8  10  10   -0.02    0.52
   6 -10 -10    0.59    0.58
  -6 -10  10    0.06    0.76
  -6  10  10    0.09    0.54
  -4 -10  10    0.33    0.80
   4 -10 -10    0.56    0.63
  -4  10  10   -0.08    0.56
  26   0 -11   -0.40    1.41
 -26   0  11    0.77    0.66
 -26   0  11   -0.42    0.48
  24   0 -11   -2.04    1.31
 -24   0  11    0.39    0.44
 -24   0  11    0.35    0.58
 -22   0  11    0.31    0.52
 -22   0  11   -0.65    0.37
  22   0 -11   -1.57    1.21
 -20   0  11   -0.11    0.40
 -20   0  11   -0.24    0.43
  20   0 -11   -0.01    1.11
  18   0 -11   -1.05    0.94
 -18   0  11    0.03    0.41
  18   0 -11   -0.12    0.37
 -18   0  11    0.78    0.37
  16   0 -11   -0.26    0.33
 -16   0  11   -0.55    0.35
  16   0 -11    1.53    0.85
 -16   0  11   -0.05    0.33
 -14   0  11   -0.08    0.31
  14   0 -11    0.31    0.67
  14   0 -11   -0.45    0.30
 -14   0  11    0.27    0.31
  12   0 -11    0.39    0.31
 -12   0  11   -0.23    0.28
  12   0 -11    0.03    0.31
 -12   0  11    0.15    0.31
  12   0 -11    0.40    0.54
  10   0 -11   -0.04    0.28
  10   0 -11    0.35    0.48
 -10   0  11    0.05    0.27
  10   0 -11    0.22    0.39
 -10   0  11   -0.29    0.28
  -8   0  11   -0.18    0.25
   8   0 -11   -0.51    0.27
  -8   0  11   -0.18    0.28
   8   0 -11   -0.43    0.39
  -6   0  11   -0.17    0.34
   6   0 -11    0.50    0.44
  -6   0  11   -0.31    0.25
   6   0 -11    0.33    0.31
  -6   0  11    0.12    0.26
   4   0 -11    0.22    0.32
  -4   0  11    0.32    0.36
  -4   0  11   -0.13    0.27
   4   0 -11   -0.58    0.46
  -4   0  11   -0.23    0.25
  -2   0  11   -0.47    0.34
   2   0 -11   -0.19    0.51
   2   0 -11   -0.26    0.34
  -2   0  11   -0.08    0.26
  -2   0  11    0.05    0.27
   0   0  11   -0.24    0.38
   0   0  11    0.02    0.30
   0   0  11   -0.01    0.27
   0   0 -11    0.15    0.37
   0   0 -11    0.05    0.53
  -2   0 -11    0.43    0.42
   2   0  11   -0.25    0.32
   2   0  11   -0.35    0.38
  -2   0 -11   -0.21    0.55
   2   0  11   -0.11    0.29
   4   0  11   -0.29    0.37
   4   0  11   -0.34    0.43
  -4   0 -11   -0.54    0.47
  -4   0 -11   -0.24    0.58
   4   0  11    0.11    0.39
  -6   0 -11   -0.21    0.56
   6   0  11   -0.07    0.51
  -6   0 -11   -0.07    0.64
   6   0  11   -0.21    0.41
   8   0  11    0.38    0.59
  -8   0 -11   -0.38    0.62
   8   0  11    0.36    0.47
  -8   0 -11    0.41    0.74
  10   0  11    0.82    0.68
 -10   0 -11   -0.68    0.77
  10   0  11   -1.24    0.50
 -10   0 -11   -1.34    0.70
 -12   0 -11    0.12    0.89
 -12   0 -11   -0.62    0.85
  12   0  11    0.22    0.61
  25  -1 -11    2.96    1.40
 -25  -1  11    0.88    0.51
 -25  -1  11    1.50    0.54
  25  -1 -11    0.05    0.54
  25   1 -11   -0.65    1.39
 -25   1  11    0.45    0.49
 -25   1  11    1.28    0.71
 -23  -1  11    0.20    0.43
 -23  -1  11    0.05    0.46
  23  -1 -11   -0.36    1.27
  23  -1 -11   -1.26    0.46
 -23   1  11    0.89    0.64
 -23   1  11   -0.38    0.41
  23   1 -11   -0.88    1.25
  21  -1 -11    0.17    1.18
 -21  -1  11    0.24    0.43
  21  -1 -11   -0.27    0.42
 -21  -1  11   -0.21    0.36
 -21   1  11    0.02    0.54
 -21   1  11    0.47    0.40
  21   1 -11   -2.25    1.06
 -19  -1  11    0.48    0.37
  19  -1 -11   -1.15    1.06
 -19  -1  11   -0.05    0.36
  19  -1 -11   -0.47    0.38
  19   1 -11   -0.99    0.96
 -19   1  11   -0.26    0.49
 -19   1  11    0.34    0.39
 -17  -1  11   -0.14    0.32
  17  -1 -11    0.18    0.36
 -17  -1  11    0.12    0.33
  17  -1 -11   -0.47    0.96
 -17   1  11    0.43    0.43
  17   1 -11    0.84    0.84
 -17   1  11    0.02    0.36
 -15  -1  11   -0.07    0.31
 -15  -1  11    0.15    0.29
  15  -1 -11    0.00    0.82
  15  -1 -11   -0.36    0.31
  15   1 -11    0.58    0.71
 -15   1  11   -0.03    0.38
 -15   1  11   -0.08    0.33
  13  -1 -11    1.85    0.70
  13  -1 -11    0.93    0.34
  13  -1 -11    0.83    0.34
 -13  -1  11    0.52    0.29
 -13  -1  11    0.40    0.33
  13   1 -11    0.38    0.59
  13   1 -11    0.52    0.31
 -13   1  11    1.06    0.37
 -13   1  11    0.45    0.37
 -11  -1  11   18.73    1.16
  11  -1 -11   20.28    1.19
  11  -1 -11   20.85    1.13
  11  -1 -11   19.74    1.34
 -11  -1  11   18.79    1.08
 -11   1  11   19.74    1.18
 -11   1  11   19.22    1.13
  11   1 -11   21.09    1.39
  11   1 -11   20.45    1.11
  11   1 -11   19.48    1.18
  -9  -1  11   10.49    0.80
   9  -1 -11   12.48    0.92
   9  -1 -11   11.73    0.93
  -9  -1  11   11.21    0.74
   9  -1 -11   12.67    0.78
  -9   1  11   11.62    0.77
  -9   1  11   11.40    0.81
   9   1 -11   12.89    0.76
   9   1 -11   10.32    0.89
   7  -1 -11    3.43    0.58
   7  -1 -11    5.22    0.48
  -7  -1  11    4.04    0.40
  -7  -1  11    4.17    0.45
  -7  -1  11    5.66    0.64
   7  -1 -11    5.59    0.58
   7   1 -11    3.95    0.59
  -7   1  11    3.91    0.47
  -7   1  11    3.85    0.43
   7   1 -11    4.85    0.45
   5  -1 -11   11.92    1.01
  -5  -1  11   10.21    0.78
  -5  -1  11   11.72    0.74
   5  -1 -11   12.21    0.81
  -5  -1  11   13.79    0.96
  -5   1  11   12.59    0.78
  -5   1  11   11.01    0.83
   5   1 -11   12.66    0.80
   5   1 -11   12.12    0.98
  -5   1  11   12.74    0.83
   3  -1 -11   24.21    1.64
  -3  -1  11   28.56    1.59
  -3  -1  11   23.88    1.42
   3  -1 -11   28.72    1.47
  -3  -1  11   27.58    1.41
  -3   1  11   25.58    1.45
   3   1 -11   25.18    1.63
  -3   1  11   25.62    1.48
  -3   1  11   27.74    1.43
   3   1 -11   29.38    1.45
  -1  -1  11    2.19    0.50
  -1  -1  11    2.80    0.38
  -1  -1  11    2.66    0.38
   1  -1 -11    3.18    0.46
   1  -1 -11    2.64    0.64
   1   1 -11    3.02    0.45
  -1   1  11    2.50    0.41
  -1   1  11    3.32    0.42
   1   1 -11    3.47    0.63
  -1   1  11    3.31    0.48
  -1  -1 -11   16.30    1.06
   1  -1  11   16.91    0.97
  -1  -1 -11   14.30    1.25
   1  -1  11   15.89    0.94
   1  -1  11   17.17    1.18
   1   1  11   15.39    1.06
  -1   1 -11   16.04    1.04
  -1   1 -11   15.68    1.25
   1   1  11   15.61    0.99
   1   1  11   16.03    0.99
  -3  -1 -11    1.02    0.67
   3  -1  11    1.83    0.55
  -3  -1 -11    1.66    0.51
   3  -1  11    2.18    0.40
   3   1  11    2.09    0.49
   3   1  11    2.58    0.40
   3   1  11    2.30    0.46
  -3   1 -11    2.92    0.68
  -3   1 -11    2.15    0.52
  -5  -1 -11    4.79    0.70
  -5  -1 -11    5.27    0.93
   5  -1  11    6.68    0.64
   5  -1  11    6.69    0.82
   5   1  11    5.94    0.62
   5   1  11    6.24    0.59
  -5   1 -11    7.02    0.74
  -5   1 -11    4.59    0.85
   7  -1  11    0.30    0.41
   7  -1  11    0.50    0.59
  -7  -1 -11    1.22    0.81
  -7  -1 -11    0.52    0.60
  -7   1 -11    0.32    0.61
  -7   1 -11    0.53    0.67
   7   1  11    0.01    0.44
   9  -1  11    7.34    0.75
   9  -1  11    7.48    0.99
  -9  -1 -11    7.45    1.09
  -9  -1 -11    6.70    0.90
  -9   1 -11    4.55    0.97
   9   1  11    7.74    0.78
  -9   1 -11    7.02    0.91
 -11  -1 -11    1.19    0.83
  11  -1  11    2.43    0.82
  11  -1  11    0.98    0.58
 -11  -1 -11    0.78    0.95
 -11   1 -11    1.41    0.86
 -11   1 -11   -0.38    0.80
  11   1  11    1.19    0.63
 -13  -1 -11    0.98    1.05
 -13   1 -11    4.13    1.05
  26  -2 -11    1.18    1.31
 -26  -2  11    0.32    0.51
  26  -2 -11    0.42    0.53
 -26   2  11    0.53    0.78
  26   2 -11   -0.66    1.45
 -26   2  11    0.49    0.49
  24  -2 -11    1.26    1.28
 -24  -2  11    0.47    0.47
  24  -2 -11   -0.32    0.50
  24   2 -11    0.12    1.29
 -24   2  11    0.53    0.45
 -24   2  11    0.52    0.69
  22  -2 -11    0.12    0.45
  22  -2 -11    0.93    1.21
 -22  -2  11   -0.12    0.40
 -22   2  11    0.18    0.62
  22   2 -11   -1.58    1.13
 -22   2  11    0.53    0.42
  20  -2 -11    1.77    0.46
 -20  -2  11    1.79    0.50
  20  -2 -11    3.05    1.28
 -20   2  11    2.80    0.48
  20   2 -11    0.17    0.98
 -20   2  11    2.45    0.63
 -18  -2  11    0.50    0.38
  18  -2 -11    0.34    0.38
  18  -2 -11    1.06    1.12
  18   2 -11   -0.36    0.82
 -18   2  11    0.64    0.50
 -18   2  11   -0.06    0.37
  16  -2 -11    0.13    0.96
 -16  -2  11    0.88    0.37
  16  -2 -11   -0.02    0.35
  16   2 -11   -0.01    0.70
 -16   2  11    0.62    0.37
 -16   2  11    0.31    0.44
  14  -2 -11    9.03    0.72
  14  -2 -11    9.20    0.67
  14  -2 -11    7.48    1.11
 -14  -2  11    6.65    0.66
 -14   2  11    6.97    0.68
  14   2 -11    8.02    0.97
 -14   2  11    8.58    0.69
  12  -2 -11    5.27    0.49
  12  -2 -11    4.51    0.53
 -12  -2  11    4.86    0.52
  12  -2 -11    4.06    0.84
 -12   2  11    4.54    0.50
 -12   2  11    5.13    0.52
  12   2 -11    7.08    0.85
  10  -2 -11    6.18    0.52
 -10  -2  11    6.30    0.57
  10  -2 -11    5.43    0.71
 -10  -2  11    5.64    0.44
  10  -2 -11    4.50    0.58
 -10   2  11    4.03    0.51
 -10   2  11    6.59    0.55
  10   2 -11    6.29    0.60
  -8  -2  11    0.61    0.31
  -8  -2  11    0.88    0.47
   8  -2 -11    0.55    0.44
  -8  -2  11    0.69    0.23
   8  -2 -11    0.65    0.42
   8  -2 -11    0.81    0.34
   8   2 -11    0.82    0.42
  -8   2  11    0.45    0.30
  -8   2  11    0.88    0.36
   6  -2 -11    0.32    0.34
  -6  -2  11    0.25    0.44
  -6  -2  11    0.31    0.27
   6  -2 -11   -0.04    0.46
   6  -2 -11    0.26    0.30
  -6  -2  11   -0.12    0.20
  -6   2  11   -0.14    0.32
   6   2 -11    0.06    0.42
  -6   2  11   -0.12    0.28
  -4  -2  11    2.17    0.30
  -4  -2  11    1.69    0.34
  -4  -2  11    2.43    0.53
   4  -2 -11    2.23    0.41
   4  -2 -11    2.69    0.60
   4   2 -11    2.48    0.56
  -4   2  11    1.66    0.39
  -4   2  11    2.43    0.37
  -2  -2  11    0.68    0.25
   2  -2 -11    0.77    0.38
  -2  -2  11    0.33    0.26
  -2  -2  11    0.51    0.46
   2  -2 -11    0.72    0.58
   2   2 -11    0.89    0.53
  -2   2  11    0.23    0.31
  -2   2  11    0.42    0.35
   0  -2 -11    0.70    0.60
   0  -2 -11    0.49    0.41
   0  -2  11    0.79    0.28
   0  -2  11    0.90    0.40
   0  -2  11    0.85    0.49
   0   2  11    0.66    0.35
   0   2 -11    1.10    0.55
   0   2  11    0.23    0.35
   2  -2  11    8.86    0.91
  -2  -2 -11    4.59    0.86
  -2  -2 -11    9.26    0.74
   2  -2  11    8.57    0.64
   2   2  11   10.29    0.74
   2   2  11    8.49    0.69
  -2   2 -11    8.73    0.95
   4  -2  11    1.25    0.35
   4  -2  11    2.33    0.64
  -4  -2 -11    0.16    0.51
  -4  -2 -11    0.94    0.69
   4   2  11    1.00    0.39
   4   2  11    1.36    0.44
  -4   2 -11    1.37    0.64
  -6  -2 -11   -0.75    0.53
  -6  -2 -11    0.28    0.74
   6  -2  11    0.05    0.56
   6  -2  11    0.07    0.36
  -6   2 -11    0.35    0.63
   6   2  11   -0.14    0.42
   6   2  11    0.58    0.40
  -8  -2 -11    2.61    0.70
  -8  -2 -11    2.03    0.88
   8  -2  11    2.05    0.76
   8  -2  11    1.75    0.48
   8   2  11    2.47    0.56
  -8   2 -11    0.68    0.73
 -10  -2 -11   -2.04    0.84
 -10  -2 -11   -0.37    0.72
  10  -2  11   -0.40    0.72
 -10   2 -11    0.09    0.73
 -12  -2 -11    0.55    0.97
 -12  -2 -11   -0.73    0.78
  12  -2  11   -0.10    0.48
  12  -2  11    2.09    0.90
 -12   2 -11   -0.43    0.86
  25  -3 -11    0.05    0.51
  25  -3 -11    1.61    1.25
 -25  -3  11    0.25    0.50
  25   3 -11   -0.83    1.35
 -25   3  11    1.39    0.77
 -25   3  11   -0.01    0.46
  23  -3 -11    2.28    1.20
 -23  -3  11    0.44    0.47
  23  -3 -11    0.83    0.48
  23   3 -11   -1.32    1.18
 -23   3  11    0.65    0.45
 -23   3  11    1.59    0.70
  21  -3 -11    0.71    1.14
 -21  -3  11    0.09    0.41
  21  -3 -11   -0.38    0.42
 -21   3  11    0.50    0.60
 -21   3  11   -0.02    0.42
  21   3 -11    0.06    1.03
  19  -3 -11    3.62    1.16
 -19  -3  11    2.79    0.52
  19  -3 -11    2.10    0.48
  19   3 -11    2.61    0.99
 -19   3  11    2.45    0.60
 -19   3  11    2.47    0.51
 -17  -3  11    1.46    0.43
  17  -3 -11    2.12    0.43
  17  -3 -11    2.90    1.10
  17   3 -11    1.25    0.82
 -17   3  11    1.05    0.50
 -17   3  11    1.75    0.45
  15  -3 -11    2.24    0.99
  15  -3 -11    2.43    0.46
 -15  -3  11    2.41    0.45
  15  -3 -11    1.73    0.41
  15   3 -11    1.81    0.73
 -15   3  11    1.96    0.48
 -15   3  11    1.94    0.45
 -13  -3  11   18.54    1.16
  13  -3 -11   19.21    1.16
  13  -3 -11   21.12    1.11
  13  -3 -11   15.70    1.50
 -13   3  11   16.55    1.16
  13   3 -11   17.73    1.43
 -13   3  11   20.32    1.16
  11  -3 -11    0.31    0.32
  11  -3 -11    0.69    0.42
 -11  -3  11    0.40    0.34
  11  -3 -11    1.27    1.06
 -11   3  11    0.87    0.37
  11   3 -11    0.37    0.54
 -11   3  11    2.05    0.40
  -9  -3  11    2.01    0.59
  -9  -3  11    2.18    0.40
   9  -3 -11    1.23    0.46
   9  -3 -11    2.16    0.37
  -9   3  11    2.45    0.45
   9   3 -11    1.55    0.47
  -9   3  11    2.69    0.42
   7  -3 -11    0.61    0.33
  -7  -3  11    0.54    0.31
  -7  -3  11    0.54    0.50
   7  -3 -11    1.11    0.49
  -7   3  11    0.80    0.38
  -7   3  11    0.13    0.31
   7   3 -11    0.42    0.44
  -5  -3  11    1.59    0.54
  -5  -3  11    1.88    0.35
   5  -3 -11    2.28    0.59
   5  -3 -11    2.24    0.39
  -5   3  11    2.29    0.44
  -5   3  11    1.92    0.38
   5   3 -11    3.19    0.56
   3  -3 -11    7.33    0.87
  -3  -3  11    7.72    0.61
  -3  -3  11    9.80    0.91
   3  -3 -11    8.16    0.65
  -3   3  11    8.39    0.70
   3   3 -11    8.42    0.85
  -3   3  11    8.38    0.65
  -1  -3  11    4.37    0.69
   1  -3 -11    3.26    0.70
   1  -3 -11    4.42    0.52
   1   3 -11    2.93    0.63
  -1   3  11    4.89    0.51
  -1   3  11    4.75    0.52
  -1  -3 -11   27.88    1.42
  -1  -3 -11   18.53    1.64
   1  -3  11   26.98    1.63
   1  -3  11   20.68    1.27
   1   3  11   24.87    1.40
  -1   3 -11   26.29    1.60
   1   3  11   25.44    1.39
   3  -3  11    1.03    0.58
   3  -3  11    0.33    0.27
  -3  -3 -11   -0.90    0.67
  -3  -3 -11    0.69    0.48
  -3   3 -11    0.27    0.52
   3   3  11    0.30    0.39
  -5  -3 -11    7.60    1.12
   5  -3  11   13.17    1.18
  -5  -3 -11   10.71    0.86
  -5   3 -11    7.87    0.95
   5   3  11    9.49    0.78
  -7  -3 -11    2.12    0.92
  -7  -3 -11    1.87    0.64
   7  -3  11    3.14    0.77
   7   3  11    2.33    0.50
  -7   3 -11    2.24    0.75
  -9  -3 -11    6.22    0.87
   9  -3  11    7.48    0.67
   9  -3  11    7.12    1.08
  -9  -3 -11    5.61    1.20
  -9   3 -11    5.59    0.99
   9   3  11    8.35    0.76
 -11  -3 -11    1.22    0.78
  11  -3  11    0.40    0.43
  11  -3  11    0.89    0.84
 -11  -3 -11    2.96    1.13
 -11   3 -11   -0.15    0.81
 -24  -4  11   -0.06    0.51
  24  -4 -11    0.11    0.49
  24  -4 -11    2.16    1.15
 -24   4  11    0.57    0.47
 -24   4  11    0.44    0.75
  24   4 -11    0.27    1.29
  22  -4 -11    2.30    1.11
  22  -4 -11    0.41    0.44
 -22  -4  11    0.15    0.47
  22   4 -11   -1.55    1.05
 -22   4  11    0.43    0.46
 -22   4  11    0.61    0.67
  20  -4 -11    3.00    1.05
 -20  -4  11    0.29    0.45
  20  -4 -11    0.17    0.41
 -20   4  11    0.10    0.56
  20   4 -11   -0.75    0.93
 -20   4  11    1.76    0.48
  18  -4 -11   -0.12    0.58
  18  -4 -11   -0.14    0.37
 -18  -4  11   -0.11    0.41
  18  -4 -11    0.33    1.15
 -18   4  11    0.48    0.39
  18   4 -11    0.18    0.81
 -18   4  11   -0.59    0.48
  16  -4 -11    0.20    0.34
 -16  -4  11    0.40    0.41
  16  -4 -11    1.08    0.44
 -16   4  11    0.94    0.42
 -16   4  11    0.98    0.48
  16   4 -11   -0.55    0.66
  14  -4 -11    0.29    0.43
  14  -4 -11    0.37    0.35
 -14  -4  11   -0.02    0.38
  14   4 -11    0.37    0.62
 -14   4  11   -0.18    0.42
 -14   4  11    0.23    0.38
  12  -4 -11   -0.04    0.33
 -12  -4  11    0.61    0.38
  12  -4 -11    0.51    0.44
 -12   4  11    0.09    0.38
  12   4 -11    1.04    0.60
 -12   4  11    0.20    0.39
 -10  -4  11    1.87    0.41
  10  -4 -11    1.79    0.48
  10  -4 -11    1.39    0.35
 -10  -4  11    1.75    0.64
 -10   4  11    1.20    0.42
 -10   4  11    1.30    0.39
   8  -4 -11    6.00    0.53
  -8  -4  11    6.66    0.83
   8  -4 -11    5.45    0.67
  -8  -4  11    5.61    0.56
   8   4 -11    6.08    0.66
  -8   4  11    5.45    0.62
  -8   4  11    5.59    0.68
   6  -4 -11    2.61    0.40
  -6  -4  11    3.19    0.41
  -6  -4  11    2.61    0.62
   6  -4 -11    2.63    0.56
  -6   4  11    2.50    0.48
   6   4 -11    3.31    0.56
   4  -4 -11   10.72    1.01
  -4  -4  11   11.42    0.77
  -4  -4  11   12.55    1.14
   4  -4 -11   12.86    0.82
  -4   4  11   14.03    0.94
   4   4 -11   12.17    1.00
   2  -4 -11    1.69    0.61
   2  -4 -11    1.68    0.40
  -2  -4  11    1.68    0.59
  -2   4  11    2.21    0.45
   2   4 -11    0.85    0.51
   0  -4  11    0.45    0.56
   0  -4 -11    0.60    0.64
   0  -4 -11    0.31    0.41
   0   4  11    1.23    0.43
   0   4 -11   -0.17    0.47
  -2  -4 -11    2.50    0.77
  -2  -4 -11    3.03    0.51
   2  -4  11    4.54    0.77
   2   4  11    3.18    0.51
  -2   4 -11    3.11    0.68
  -4  -4 -11    0.32    0.74
   4  -4  11    1.58    0.66
  -4  -4 -11    0.33    0.49
   4   4  11    0.66    0.42
  -4   4 -11    0.75    0.60
   6  -4  11    0.45    0.66
  -6  -4 -11    0.12    0.55
  -6  -4 -11    0.25    0.87
  -6   4 -11   -0.71    0.57
   6   4  11   -0.29    0.43
  -8  -4 -11    0.29    0.97
   8  -4  11    0.58    0.74
  -8  -4 -11    1.45    0.62
  -8   4 -11    0.57    0.65
   8   4  11    0.71    0.49
 -10  -4 -11    1.02    1.06
 -10  -4 -11    0.78    0.64
  10  -4  11    0.53    0.35
  10  -4  11    0.03    0.79
 -10   4 -11   -0.25    0.73
  10   4  11    0.71    0.55
 -23  -5  11   -0.04    0.53
  23  -5 -11    0.61    0.49
 -23   5  11    0.06    0.46
  23   5 -11   -1.67    1.19
 -21  -5  11    0.34    0.50
  21  -5 -11    0.07    0.42
 -21   5  11    0.02    0.44
  21   5 -11   -1.24    1.03
  19  -5 -11   -0.35    0.40
 -19  -5  11    0.23    0.49
  19   5 -11   -0.75    0.87
 -19   5  11    0.16    0.42
  17  -5 -11    1.36    0.50
  17  -5 -11    1.86    0.42
 -17  -5  11    0.93    0.47
 -17   5  11    0.91    0.45
  17   5 -11    0.85    0.79
  15  -5 -11    0.54    0.47
 -15  -5  11    0.13    0.43
  15  -5 -11    0.68    0.37
 -15   5  11    0.33    0.40
  15   5 -11   -0.20    0.65
  13  -5 -11    1.48    0.51
 -13  -5  11    1.82    0.47
  13  -5 -11    1.06    0.37
  13   5 -11    2.51    0.69
 -13   5  11    1.08    0.47
 -11  -5  11    8.90    0.73
  11  -5 -11    8.28    0.62
  11  -5 -11    6.50    0.75
 -11  -5  11    8.65    0.99
 -11   5  11    7.21    0.74
   9  -5 -11    3.37    0.41
   9  -5 -11    1.93    0.54
  -9  -5  11    3.12    0.46
  -9  -5  11    3.42    0.72
  -9   5  11    2.81    0.51
   7  -5 -11    6.41    0.53
   7  -5 -11    6.39    0.73
  -7  -5  11    6.14    0.85
  -7  -5  11    6.27    0.57
   7   5 -11    5.66    0.68
  -7   5  11    7.02    0.69
  -5  -5  11    1.39    0.61
   5  -5 -11    0.53    0.51
   5   5 -11    1.73    0.48
  -5   5  11    1.25    0.44
   3  -5 -11    3.45    0.68
  -3  -5  11    5.43    0.82
  -3   5  11    4.81    0.60
   3   5 -11    5.40    0.69
   1  -5 -11    0.72    0.62
  -1  -5  11    0.39    0.56
  -1   5  11   -0.55    0.38
   1   5 -11    0.19    0.48
   1  -5  11    1.99    0.68
  -1  -5 -11    2.74    0.75
   1   5  11    1.64    0.47
  -1   5 -11    2.46    0.63
  -3  -5 -11    1.65    0.81
   3  -5  11    2.44    0.76
   3   5  11    1.50    0.49
  -3   5 -11    2.14    0.65
   5  -5  11    0.12    0.67
  -5  -5 -11    0.15    0.85
   5   5  11    0.23    0.46
  -5   5 -11    0.45    0.59
   7  -5  11   -0.04    0.73
  -7  -5 -11    0.60    0.99
  -7   5 -11    0.06    0.64
   7   5  11    0.34    0.50
   9  -5  11    0.51    0.81
  -9  -5 -11    0.00    1.07
  -9   5 -11    0.15    0.67
   9   5  11    0.37    0.54
  22  -6 -11    0.60    0.47
 -22  -6  11    0.45    0.57
  22   6 -11   -0.93    1.18
 -22   6  11    0.09    0.48
 -20  -6  11    0.21    0.52
  20  -6 -11   -0.10    0.41
  20   6 -11   -0.83    0.94
 -20   6  11    0.83    0.49
  18  -6 -11    0.49    0.41
 -18  -6  11    0.23    0.51
  18  -6 -11    0.11    0.52
  18   6 -11   -0.18    0.85
 -18   6  11    0.27    0.46
  16  -6 -11    1.39    0.54
 -16  -6  11    1.36    0.54
  16   6 -11    1.00    0.80
 -16   6  11    0.77    0.45
  14  -6 -11    1.29    0.51
 -14  -6  11    1.16    0.47
 -14   6  11    0.82    0.46
  14   6 -11    1.10    0.71
  12  -6 -11   -0.14    0.49
 -12  -6  11   -0.03    0.40
 -12   6  11    0.01    0.44
 -10  -6  11   -0.32    0.37
  10  -6 -11   -0.24    0.47
 -10  -6  11   -0.98    0.59
 -10   6  11   -0.02    0.43
  -8  -6  11    0.14    0.35
   8  -6 -11   -0.24    0.47
  -8  -6  11   -0.18    0.58
  -8   6  11    0.22    0.43
   6  -6 -11    0.05    0.47
  -6  -6  11    0.13    0.60
   6   6 -11    0.37    0.45
  -6   6  11   -0.11    0.43
  -4  -6  11   -0.59    0.53
   4  -6 -11    0.46    0.52
   4   6 -11    0.82    0.48
  -4   6  11   -0.58    0.41
   2  -6 -11    0.41    0.55
  -2  -6  11    1.04    0.65
  -2   6  11   -0.02    0.44
   2   6 -11    0.50    0.49
   0  -6  11    0.81    0.67
   0  -6 -11   -0.20    0.62
   0   6  11    0.42    0.44
   0   6 -11    0.80    0.53
   2  -6  11   -0.06    0.62
  -2  -6 -11    0.05    0.71
   2   6  11   -0.31    0.43
  -2   6 -11   -0.69    0.52
  -4  -6 -11   -0.31    0.80
   4  -6  11   -0.09    0.69
  -4   6 -11   -0.05    0.59
   4   6  11   -0.35    0.45
   6  -6  11    1.65    0.82
  -6  -6 -11    1.52    0.97
   6   6  11    1.48    0.54
  -6   6 -11    0.83    0.65
  -8  -6 -11    0.65    1.01
   8  -6  11    0.90    0.83
  -8   6 -11    0.41    0.68
   8   6  11   -0.50    0.56
  19  -7 -11    0.47    0.60
 -19  -7  11    0.38    0.57
 -19   7  11    0.07    0.50
  19   7 -11    0.23    0.99
  17  -7 -11   -0.66    0.52
 -17  -7  11    0.46    0.54
  17   7 -11    0.48    0.88
 -17   7  11   -0.62    0.42
  15  -7 -11    0.00    0.54
 -15  -7  11    0.87    0.52
  15   7 -11   -0.29    0.76
 -15   7  11    0.11    0.46
  13  -7 -11    0.50    0.54
 -13  -7  11    0.56    0.48
 -13   7  11    0.04    0.46
  13   7 -11    0.70    0.69
  11  -7 -11    1.33    0.57
 -11  -7  11    1.49    0.76
 -11  -7  11    1.87    0.50
 -11   7  11    1.15    0.51
   9  -7 -11    1.01    0.55
  -9  -7  11   -0.14    0.44
  -9  -7  11    0.16    0.67
  -9   7  11    0.18    0.47
  -7  -7  11    1.83    0.73
   7  -7 -11    1.48    0.54
  -7   7  11    1.95    0.53
  -5  -7  11    0.43    0.64
   5  -7 -11    0.86    0.53
   5   7 -11   -0.19    0.45
  -5   7  11   -0.02    0.47
   3  -7 -11    0.05    0.53
  -3  -7  11    1.78    0.71
   3   7 -11    1.28    0.53
  -3   7  11    1.35    0.51
   1  -7 -11    1.26    0.65
  -1  -7  11    3.73    0.84
  -1   7  11    2.87    0.58
   1   7 -11    2.10    0.61
   1  -7  11   -0.72    0.64
  -1  -7 -11   -0.56    0.64
   1   7  11    0.61    0.51
  -1   7 -11   -0.09    0.52
   3  -7  11   -0.03    0.72
  -3  -7 -11    1.03    0.80
  -3   7 -11   -0.34    0.57
   3   7  11   -0.01    0.49
  -5  -7 -11    1.20    0.91
   5  -7  11    0.31    0.77
   5   7  11    0.88    0.55
  -5   7 -11    0.53    0.67
  -7  -7 -11    0.97    1.00
  -7   7 -11   -0.60    0.66
   7   7  11   -0.19    0.54
  18  -8 -11    0.27    0.63
 -18  -8  11    0.12    0.58
  18   8 -11   -0.82    0.95
 -18   8  11    0.73    0.51
  16  -8 -11    0.66    0.59
 -16  -8  11    1.15    0.58
 -16   8  11    0.84    0.52
  16   8 -11    0.48    0.88
 -14  -8  11   -0.19    0.48
  14  -8 -11    0.19    0.57
 -14   8  11    0.36    0.51
  14   8 -11    1.41    0.86
 -12  -8  11   -0.30    0.44
  12  -8 -11    0.31    0.52
  12   8 -11    1.30    0.72
 -12   8  11    0.24    0.51
 -10  -8  11    1.82    0.83
  10  -8 -11    1.31    0.57
 -10   8  11    1.52    0.56
   8  -8 -11    0.87    0.58
  -8  -8  11    0.02    0.72
  -8   8  11   -0.80    0.47
   6  -8 -11    0.27    0.55
  -6  -8  11   -0.80    0.68
  -6   8  11   -0.12    0.51
   4  -8 -11   -0.16    0.52
  -4  -8  11    0.18    0.73
  -4   8  11   -0.49    0.49
   4   8 -11   -0.22    0.49
   2  -8 -11    0.06    0.61
  -2  -8  11    0.21    0.70
   2   8 -11   -0.74    0.48
  -2   8  11    0.49    0.56
   0  -8 -11    0.55    0.66
   0  -8  11    0.37    0.77
   0   8  11    1.14    0.55
   0   8 -11    0.61    0.59
   2  -8  11    2.19    0.86
  -2  -8 -11    1.53    0.81
  -2   8 -11    1.84    0.67
   2   8  11    1.12    0.55
  -4  -8 -11    0.78    0.87
   4  -8  11    1.81    0.88
   4   8  11    0.99    0.57
  -4   8 -11    1.37    0.69
  13  -9 -11   -1.00    0.54
  13   9 -11    0.11    0.81
 -13   9  11    0.22    0.55
  11  -9 -11    0.10    0.58
 -11   9  11    0.33    0.54
   9  -9 -11    0.92    0.60
  -9  -9  11    0.37    0.81
  -9   9  11    0.11    0.54
  -7  -9  11   -0.21    0.76
   7  -9 -11    0.33    0.58
  -7   9  11    0.76    0.58
  -5  -9  11    0.09    0.78
   5  -9 -11    0.40    0.60
  -5   9  11   -0.15    0.55
  -3  -9  11   -0.27    0.75
   3  -9 -11    0.31    0.64
   3   9 -11   -0.41    0.51
  -3   9  11    0.51    0.57
  -1  -9  11    0.34    0.80
   1  -9 -11    0.85    0.70
   1   9 -11   -0.18    0.57
  -1   9  11    0.15    0.55
  26   0 -12    2.06    1.58
 -26   0  12    0.48    0.53
 -26   0  12    1.68    0.64
 -24   0  12    0.17    0.57
 -24   0  12    0.50    0.47
  24   0 -12   -0.49    1.40
  22   0 -12   -2.50    1.23
 -22   0  12    1.93    0.57
 -22   0  12    1.41    0.47
  20   0 -12    2.24    1.26
 -20   0  12    3.20    0.52
 -20   0  12    5.06    0.59
 -18   0  12    0.22    0.35
  18   0 -12   -0.73    0.97
 -18   0  12   -0.20    0.40
  18   0 -12   -0.04    0.39
  16   0 -12    0.30    0.36
 -16   0  12    0.88    0.40
 -16   0  12    1.23    0.39
  16   0 -12    0.35    0.83
  14   0 -12    1.47    0.39
  14   0 -12    0.76    0.74
 -14   0  12    1.79    0.38
 -14   0  12    0.93    0.37
 -12   0  12    2.02    0.41
  12   0 -12    2.31    0.46
  12   0 -12    4.19    0.72
 -12   0  12    2.64    0.41
  12   0 -12    3.20    0.43
  10   0 -12    0.75    0.45
  10   0 -12    0.88    0.35
 -10   0  12    1.21    0.32
 -10   0  12    0.89    0.37
  10   0 -12    2.79    0.61
  -8   0  12    2.32    0.38
   8   0 -12    1.46    0.52
   8   0 -12    2.54    0.41
  -8   0  12    1.53    0.37
   6   0 -12   16.20    0.93
  -6   0  12   15.17    1.04
  -6   0  12   12.99    0.91
  -6   0  12   14.63    0.88
   6   0 -12   11.84    1.08
   4   0 -12    3.25    0.67
   4   0 -12    5.43    0.55
  -4   0  12    4.39    0.49
  -4   0  12    5.26    0.49
  -4   0  12    4.14    0.60
   2   0 -12    4.22    0.77
  -2   0  12    6.10    0.54
   2   0 -12    6.32    0.59
  -2   0  12    4.49    0.50
  -2   0  12    5.74    0.67
   0   0 -12    0.62    0.45
   0   0  12    0.40    0.36
   0   0  12    0.35    0.45
   0   0 -12    0.85    0.64
   0   0  12    0.95    0.34
  -2   0 -12   26.14    1.48
   2   0  12   23.40    1.52
  -2   0 -12   22.67    1.69
   2   0  12   23.08    1.34
   2   0  12   26.82    1.41
   4   0  12    0.20    0.41
  -4   0 -12    0.94    0.67
   4   0  12    0.19    0.51
  -4   0 -12    0.09    0.54
   6   0  12    6.60    0.85
  -6   0 -12    6.34    0.80
   6   0  12    7.52    0.72
  -6   0 -12    3.95    0.89
  -8   0 -12    0.34    0.69
  -8   0 -12   -0.17    0.77
   8   0  12    0.05    0.51
 -10   0 -12    0.32    0.87
  10   0  12    0.72    0.61
 -10   0 -12    0.44    0.80
 -25  -1  12    0.14    0.52
 -25  -1  12    0.55    0.52
  25  -1 -12    1.40    0.58
  25  -1 -12    1.68    1.45
  25   1 -12   -2.96    1.35
 -25   1  12    0.44    0.67
 -25   1  12    0.56    0.50
 -23  -1  12    0.38    0.44
 -23  -1  12    0.85    0.48
  23  -1 -12    0.12    0.50
  23  -1 -12    1.71    1.40
 -23   1  12    0.91    0.47
  23   1 -12    0.04    1.36
 -23   1  12    0.57    0.62
  21  -1 -12    0.47    0.47
 -21  -1  12    0.24    0.43
 -21  -1  12   -0.05    0.41
  21  -1 -12    0.57    1.29
  21   1 -12   -0.34    1.16
 -21   1  12    0.76    0.55
 -21   1  12    0.18    0.42
 -19  -1  12    1.83    0.48
  19  -1 -12   -0.36    1.16
  19  -1 -12    1.12    0.44
 -19  -1  12    1.06    0.38
  19   1 -12    0.57    1.05
 -19   1  12    1.25    0.43
 -19   1  12    1.09    0.50
 -17  -1  12    0.14    0.36
  17  -1 -12   -0.86    0.99
  17  -1 -12   -0.42    0.37
 -17  -1  12   -0.19    0.33
 -17   1  12    0.24    0.45
 -17   1  12    0.02    0.38
  17   1 -12   -0.32    0.84
  15  -1 -12    1.90    0.42
 -15  -1  12    0.80    0.32
  15  -1 -12   -0.68    0.83
 -15  -1  12    1.38    0.42
 -15   1  12    1.85    0.45
  15   1 -12    1.83    0.78
 -15   1  12    1.17    0.40
 -13  -1  12   13.90    0.94
 -13  -1  12   12.63    0.83
  13  -1 -12   12.85    0.94
  13  -1 -12   14.29    0.91
  13  -1 -12   12.69    1.20
 -13   1  12   14.40    0.91
  13   1 -12   14.32    1.24
 -13   1  12   12.72    0.93
  11  -1 -12    2.31    0.64
  11  -1 -12    2.69    0.41
 -11  -1  12    1.71    0.33
 -11  -1  12    1.65    0.39
  11  -1 -12    1.36    0.46
 -11   1  12    2.25    0.43
 -11   1  12    1.62    0.38
  11   1 -12    2.14    0.63
  11   1 -12    2.93    0.41
  11   1 -12    1.92    0.48
   9  -1 -12    1.44    0.37
   9  -1 -12    0.76    0.51
  -9  -1  12    0.94    0.28
  -9  -1  12    0.82    0.35
   9  -1 -12    1.89    0.53
  -9   1  12    0.91    0.35
   9   1 -12    0.96    0.34
   9   1 -12    0.67    0.46
  -9   1  12    1.43    0.36
  -7  -1  12   -0.14    0.24
   7  -1 -12   -0.24    0.33
   7  -1 -12    0.12    0.51
  -7  -1  12   -0.15    0.46
  -7  -1  12   -0.25    0.30
  -7   1  12    0.00    0.30
  -7   1  12   -0.16    0.31
   7   1 -12    0.35    0.50
   7   1 -12    0.59    0.33
  -5  -1  12    1.80    0.32
  -5  -1  12    2.12    0.51
   5  -1 -12    0.86    0.57
   5  -1 -12    1.73    0.42
  -5  -1  12    1.22    0.36
   5   1 -12    2.62    0.61
   5   1 -12    2.31    0.41
  -5   1  12    1.64    0.45
  -5   1  12    2.48    0.41
  -5   1  12    2.29    0.42
  -3  -1  12    0.12    0.30
  -3  -1  12    0.75    0.47
   3  -1 -12    0.15    0.57
   3  -1 -12    0.24    0.38
  -3  -1  12    0.49    0.30
  -3   1  12   -0.19    0.39
   3   1 -12    0.69    0.40
   3   1 -12    0.21    0.52
  -3   1  12    0.20    0.33
  -3   1  12    0.26    0.33
   1  -1 -12    0.59    0.43
  -1  -1  12    0.59    0.48
  -1  -1  12    0.56    0.32
   1  -1 -12    0.82    0.63
  -1  -1  12   -0.34    0.28
  -1   1  12   -0.01    0.34
   1   1 -12    0.91    0.42
   1   1 -12    1.60    0.61
  -1   1  12    0.34    0.33
  -1  -1 -12    0.20    0.47
  -1  -1 -12   -0.46    0.63
   1  -1  12   -0.08    0.49
   1  -1  12    0.19    0.33
  -1   1 -12    0.22    0.45
   1   1  12   -0.12    0.34
   1   1  12    0.23    0.37
  -1   1 -12   -1.22    0.55
  -3  -1 -12    1.09    0.70
  -3  -1 -12    1.41    0.55
   3  -1  12    1.34    0.59
   3  -1  12    0.47    0.39
   3   1  12    1.00    0.45
   3   1  12    0.60    0.38
  -3   1 -12    0.74    0.64
  -3   1 -12    0.36    0.53
  -5  -1 -12    0.06    0.58
  -5  -1 -12    0.31    0.74
   5  -1  12    0.83    0.44
   5  -1  12    0.02    0.54
  -5   1 -12    1.69    0.61
   5   1  12    0.10    0.44
  -5   1 -12    0.20    0.64
   7  -1  12    1.48    0.50
   7  -1  12    2.26    0.72
  -7  -1 -12    1.01    0.83
  -7  -1 -12    1.19    0.67
   7   1  12    0.86    0.53
  -7   1 -12    1.45    0.70
  -7   1 -12   -0.22    0.71
  -9  -1 -12   -0.44    0.89
   9  -1  12   -0.70    0.68
  -9  -1 -12   -0.96    0.74
   9  -1  12    0.01    0.54
   9   1  12    0.91    0.59
  -9   1 -12   -0.43    0.73
  -9   1 -12   -0.91    0.74
 -11  -1 -12    1.89    0.89
 -11  -1 -12    0.92    1.00
  11  -1  12    0.92    0.82
  11  -1  12    1.18    0.62
  11   1  12    0.86    0.65
 -11   1 -12   -0.64    0.84
 -11   1 -12    0.81    0.91
  26  -2 -12    1.47    1.42
 -26  -2  12   -0.68    0.49
  26   2 -12   -2.92    1.40
 -26   2  12   -0.61    0.48
  24  -2 -12    2.08    1.36
 -24  -2  12   -0.62    0.45
  24  -2 -12    0.18    0.51
 -24   2  12   -0.46    0.67
  24   2 -12   -2.09    1.30
 -24   2  12    1.07    0.49
  22  -2 -12   -0.25    1.24
  22  -2 -12    0.25    0.46
 -22  -2  12    0.41    0.45
 -22   2  12   -0.86    0.62
 -22   2  12    0.32    0.44
  22   2 -12   -1.32    1.15
  20  -2 -12    0.96    1.27
  20  -2 -12   -0.29    0.42
 -20  -2  12    0.81    0.43
  20   2 -12    0.92    1.05
 -20   2  12   -0.27    0.41
 -20   2  12   -0.10    0.55
  18  -2 -12   -0.18    1.13
 -18  -2  12    0.35    0.40
  18  -2 -12    0.05    0.40
 -18   2  12    0.76    0.42
  18   2 -12   -1.07    0.83
 -18   2  12    0.70    0.51
  16  -2 -12   -0.02    0.38
  16  -2 -12   -0.97    0.98
 -16  -2  12    0.46    0.38
 -16   2  12    0.43    0.38
 -16   2  12    0.40    0.44
  16   2 -12    0.14    0.76
 -14  -2  12    5.83    0.63
  14  -2 -12    5.16    1.07
  14  -2 -12    6.83    0.60
  14  -2 -12    7.28    0.64
  14   2 -12    7.54    0.96
 -14   2  12    4.76    0.62
 -14   2  12    7.15    0.64
  12  -2 -12    5.48    0.53
 -12  -2  12    4.92    0.54
  12  -2 -12    4.35    0.86
  12  -2 -12    4.48    0.59
 -12   2  12    4.44    0.54
  12   2 -12    6.52    0.86
 -12   2  12    4.99    0.53
 -10  -2  12    8.21    0.57
 -10  -2  12    8.88    0.69
  10  -2 -12    6.80    0.72
  10  -2 -12    6.94    0.84
  10  -2 -12    9.96    0.68
  10   2 -12    6.33    0.71
 -10   2  12    7.65    0.68
 -10   2  12    8.35    0.65
  -8  -2  12    0.17    0.51
  -8  -2  12    0.92    0.25
   8  -2 -12    0.95    0.37
  -8  -2  12    1.21    0.36
   8  -2 -12    1.25    0.52
  -8   2  12    1.33    0.40
  -8   2  12    1.18    0.37
   8   2 -12    1.79    0.53
  -6  -2  12   11.73    0.86
  -6  -2  12   12.25    0.78
  -6  -2  12   15.47    1.12
   6  -2 -12   14.36    0.92
   6  -2 -12   11.48    1.05
   6   2 -12   12.90    1.05
  -6   2  12   14.46    0.88
  -6   2  12   12.89    0.93
  -4  -2  12    3.67    0.38
  -4  -2  12    4.79    0.67
   4  -2 -12    3.06    0.70
   4  -2 -12    4.02    0.50
  -4  -2  12    2.52    0.42
  -4   2  12    3.62    0.49
  -4   2  12    3.68    0.48
   4   2 -12    5.11    0.70
  -2  -2  12    1.91    0.33
   2  -2 -12    2.37    0.47
  -2  -2  12    3.12    0.63
  -2  -2  12    1.77    0.37
   2  -2 -12    1.05    0.65
  -2   2  12    1.80    0.42
  -2   2  12    2.59    0.43
   2   2 -12    1.76    0.62
   0  -2 -12    2.59    0.76
   0  -2 -12    2.39    0.52
   0  -2  12    2.42    0.38
   0  -2  12    3.76    0.67
   0   2  12    2.32    0.45
   0   2  12    1.92    0.45
   0   2 -12    2.95    0.69
  -2  -2 -12    7.51    0.70
   2  -2  12    6.25    0.56
  -2  -2 -12    4.09    0.88
   2  -2  12    4.95    0.80
   2   2  12    7.09    0.65
  -2   2 -12    5.46    0.80
   2   2  12    6.45    0.62
   4  -2  12   -0.11    0.33
  -4  -2 -12   -0.31    0.71
  -4  -2 -12   -1.12    0.51
   4  -2  12   -0.32    0.57
   4   2  12    0.15    0.39
  -4   2 -12   -0.15    0.61
[truncated: 94,530 more chars]
