# Supplementary material for: Crystal structure of 4-bromo-N-(propyl­carbamo­yl)benzene­sulfonamide
Source: Acta Crystallogr E Crystallogr Commun. 2022 Apr 7;78(Pt 5):485–9. doi: 10.1107/S2056989022003723 (PMC9069509; doi:10.1107/S2056989022003723)
Supplement: Supplementary file 2 [file e-78-00485-Isup2.hkl]

data_I                                                                          
_shelx_title ' 20210916_Bromopropamide_R3_MB in C2/c'                           
_shelx_refln_list_code          4                                               
_shelx_F_calc_maximum      386.36                                               
_exptl_crystal_F_000      1296.00                                               
_reflns_d_resolution_high  0.7782                                               
                                                                                
loop_                                                                           
 _space_group_symop_operation_xyz                                               
 'x, y, z'                                                                      
 '-x, y, -z+1/2'                                                                
 'x+1/2, y+1/2, z'                                                              
 '-x+1/2, y+1/2, -z+1/2'                                                        
 '-x, -y, -z'                                                                   
 'x, -y, z-1/2'                                                                 
 '-x+1/2, -y+1/2, -z'                                                           
 'x+1/2, -y+1/2, z-1/2'                                                         
                                                                                
_cell_length_a    21.0939                                                       
_cell_length_b     9.2520                                                       
_cell_length_c    15.0283                                                       
_cell_angle_alpha  90.000                                                       
_cell_angle_beta  116.211                                                       
_cell_angle_gamma  90.000                                                       
                                                                                
_shelx_F_squared_multiplier     1.000                                           
                                                                                
loop_                                                                           
 _refln_index_h                                                                 
 _refln_index_k                                                                 
 _refln_index_l                                                                 
 _refln_F_squared_calc                                                          
 _refln_F_squared_meas                                                          
 _refln_F_squared_sigma                                                         
 _refln_observed_status                                                         
   2   0   0      14862.87      14830.36       404.85 o                         
   4   0   0      17532.22      17011.15       360.66 o                         
   6   0   0       1687.81       1920.13        47.31 o                         
   8   0   0      29416.16      28966.49       688.55 o                         
  10   0   0        322.21        326.35        23.56 o                         
  12   0   0       4875.19       4763.12       113.03 o                         
  14   0   0       4436.81       4437.87       109.48 o                         
  16   0   0        439.91        511.52        35.55 o                         
  18   0   0        604.76        616.30        41.13 o                         
  20   0   0       2317.21       2530.77       169.87 o                         
  22   0   0        662.98        745.15        72.39 o                         
  24   0   0        820.45       1095.83       102.69 o                         
   1   1   0      11364.75      11764.23       249.01 o                         
   3   1   0       1773.22       1790.58        37.59 o                         
   5   1   0      10269.92      10376.46       165.03 o                         
   7   1   0       2343.29       2020.75        35.71 o                         
   9   1   0      13916.21      13724.35       209.75 o                         
  11   1   0          7.83          7.50        11.08 o                         
  13   1   0       1081.61       1057.40        33.69 o                         
  15   1   0       2717.60       2717.70        57.78 o                         
  17   1   0        132.25        114.41        20.77 o                         
  19   1   0          9.65          1.31        30.21 o                         
  21   1   0        100.42         98.71        47.12 o                         
  23   1   0         48.66        104.53        50.42 o                         
   0   2   0      18980.93      21272.79       580.88 o                         
   2   2   0       9836.40       9751.64       208.39 o                         
   4   2   0      35011.22      33845.02       604.33 o                         
   6   2   0      10434.56      11258.93       205.30 o                         
   8   2   0      19802.52      19072.11       304.01 o                         
  10   2   0       6250.57       6356.29        96.21 o                         
  12   2   0       8326.97       7755.46       123.82 o                         
  14   2   0       1283.72       1251.89        41.86 o                         
  16   2   0       7619.15       7630.63       151.35 o                         
  18   2   0         55.22         51.21        27.18 o                         
  20   2   0        461.58        447.36        37.31 o                         
  22   2   0        162.99        193.51        40.35 o                         
   1   3   0      10168.71      10764.26       231.21 o                         
   3   3   0        116.25        141.63        19.07 o                         
   5   3   0       1370.29       1276.25        36.79 o                         
   7   3   0       2683.50       2717.40        52.01 o                         
   9   3   0        239.18        253.85        22.74 o                         
  11   3   0         12.85          4.71        16.48 o                         
  13   3   0         73.90         82.06        19.85 o                         
  15   3   0          2.89        -23.66        23.98 o                         
  17   3   0          7.71          4.63        27.61 o                         
  19   3   0        161.61        121.33        34.49 o                         
  21   3   0        235.08        262.99        41.50 o                         
  23   3   0         24.34         64.01        67.70 o                         
   0   4   0      37144.59      40769.77      1114.21 o                         
   2   4   0       1355.61       1546.53        37.33 o                         
   4   4   0       1448.01       1238.52        32.87 o                         
   6   4   0       2284.88       2132.03        56.97 o                         
   8   4   0      10583.69       9874.05       219.01 o                         
  10   4   0        143.29        156.95        21.32 o                         
  12   4   0      10529.60      10543.10       216.15 o                         
  14   4   0         59.81        115.40        25.66 o                         
  16   4   0       1038.05        936.94        55.54 o                         
  18   4   0        134.39         86.96        39.76 o                         
  20   4   0        570.41        526.81        46.66 o                         
  22   4   0         20.54         21.19        41.96 o                         
   1   5   0       1515.40       1499.84        38.26 o                         
   3   5   0        211.32        224.14        18.54 o                         
   5   5   0       1309.87       1280.03        36.86 o                         
   7   5   0       1045.86       1112.57        49.21 o                         
   9   5   0        115.99        121.34        22.64 o                         
  11   5   0       1347.59       1321.07        67.03 o                         
  13   5   0        673.06        703.79        90.79 o                         
  15   5   0       1145.89       1056.25        62.38 o                         
  17   5   0        697.16        627.10        49.62 o                         
  19   5   0          1.56         21.44        45.84 o                         
  21   5   0        268.93        289.60        52.07 o                         
   0   6   0      17976.69      19404.12       661.51 o                         
   2   6   0       1870.34       1911.56        48.80 o                         
   4   6   0       5157.63       5123.13       119.59 o                         
   6   6   0        595.54        739.52        36.96 o                         
   8   6   0       1695.09       1813.18        59.39 o                         
  10   6   0        222.31        296.15        30.68 o                         
  12   6   0         18.51         64.06        75.04 o                         
  14   6   0       1190.04       1078.84       117.89 o                         
  16   6   0        933.53       1064.11        67.72 o                         
  18   6   0         76.61         67.33        48.82 o                         
  20   6   0        252.31        271.63        58.41 o                         
   1   7   0          2.43        -12.25        17.92 o                         
   3   7   0        416.21        468.48        29.17 o                         
   5   7   0       2957.89       2802.59        69.43 o                         
   7   7   0        152.32        138.70        26.38 o                         
   9   7   0       1257.93       1289.86        60.90 o                         
  11   7   0         29.24        -16.81        33.15 o                         
  13   7   0         66.58         86.78        38.54 o                         
  15   7   0        491.87        497.03        82.10 o                         
  17   7   0          4.01         82.16        48.78 o                         
  19   7   0         16.30         48.24        55.52 o                         
   0   8   0        818.89        891.26        56.95 o                         
   2   8   0        394.45        397.78        29.61 o                         
   4   8   0        529.55        652.26        35.33 o                         
   6   8   0       1980.78       1923.92        66.14 o                         
   8   8   0        753.37        839.97        46.27 o                         
  10   8   0         22.57         14.07        37.17 o                         
  12   8   0        158.99        258.31        45.36 o                         
  14   8   0          6.18         -7.69        42.97 o                         
  16   8   0        149.47        212.88        62.53 o                         
   1   9   0         16.39         -5.38        22.86 o                         
   3   9   0        111.24        117.26        33.96 o                         
   5   9   0        536.11        563.93        44.01 o                         
   7   9   0        123.22        163.57        36.61 o                         
   9   9   0         19.58        103.52        88.26 o                         
  11   9   0          2.60          2.10        41.96 o                         
  13   9   0         17.42        -42.29        42.29 o                         
  15   9   0         32.01         38.07        49.79 o                         
   0  10   0        141.15         73.46        48.13 o                         
   2  10   0        215.31        229.87        64.20 o                         
   4  10   0        147.99        194.56        44.59 o                         
   6  10   0        277.92        218.68        49.45 o                         
   8  10   0        178.70        126.39        58.43 o                         
  10  10   0         29.09         17.60        45.92 o                         
  12  10   0        133.59        126.27        49.91 o                         
   1  11   0          3.64         11.23        56.73 o                         
   3  11   0        213.45        180.24        52.83 o                         
   5  11   0          3.09         18.81        45.16 o                         
   9  11   0        226.25        250.33        99.49 o                         
 -23   1   1        700.24        546.51        66.37 o                         
 -21   1   1          3.54         24.50        34.90 o                         
 -19   1   1        656.49        729.72        39.12 o                         
 -17   1   1        215.65        202.81        21.78 o                         
 -15   1   1      13794.31      13970.44       217.35 o                         
 -13   1   1        417.48        520.60        23.30 o                         
 -11   1   1      23844.02      24011.16       382.61 o                         
  -9   1   1        182.77        206.09        10.65 o                         
  -7   1   1      19385.50      19553.67       309.62 o                         
  -5   1   1         21.41         27.00         6.08 o                         
  -3   1   1      25001.20      26235.08       467.96 o                         
  -1   1   1      29190.94      31467.74       663.23 o                         
   1   1   1       6936.59       7556.33       180.52 o                         
   3   1   1      10320.10      10764.16       170.91 o                         
   5   1   1      70433.59      69091.88      1085.88 o                         
   7   1   1        308.49        314.91        13.17 o                         
   9   1   1      16888.06      16071.32       244.88 o                         
  11   1   1       4924.65       5083.71        92.17 o                         
  13   1   1       9402.19       8978.38       143.26 o                         
  15   1   1       1902.30       1834.19        46.25 o                         
  17   1   1        566.69        659.51        32.30 o                         
  19   1   1       1695.35       1743.09        58.51 o                         
  21   1   1        347.86        386.34        50.47 o                         
  23   1   1        614.61        708.26        73.75 o                         
 -24   2   1        209.14        142.67        43.82 o                         
 -22   2   1        146.98        123.01        38.95 o                         
 -20   2   1         20.44         -6.45        29.61 o                         
 -18   2   1        106.18        107.88        26.34 o                         
 -16   2   1         19.68          4.22        26.76 o                         
 -14   2   1        834.79        810.81        25.33 o                         
 -12   2   1       3065.27       3150.86        52.98 o                         
 -10   2   1          1.11          9.82         8.40 o                         
  -8   2   1        210.07        241.86        13.98 o                         
  -6   2   1       3079.58       2995.03        58.59 o                         
  -4   2   1       1196.11       1200.56        32.88 o                         
  -2   2   1          6.70         12.74         5.65 o                         
   0   2   1      68303.60      72462.80      1525.81 o                         
   2   2   1      30767.97      30577.22       835.65 o                         
   4   2   1          9.75         54.40        14.24 o                         
   6   2   1       4179.07       4915.58        87.69 o                         
   8   2   1       1419.85       1581.14        31.30 o                         
  10   2   1         34.35         58.66        11.69 o                         
  12   2   1        171.25        210.78        18.84 o                         
  14   2   1       2166.37       2041.68        52.16 o                         
  16   2   1        275.59        230.05        29.17 o                         
  18   2   1         63.99         -9.09        28.04 o                         
  20   2   1         33.72         37.74        33.50 o                         
  22   2   1          0.15        -24.73        46.04 o                         
 -23   3   1        646.34        761.89        58.63 o                         
 -21   3   1        382.92        366.08        41.32 o                         
 -19   3   1         65.42         84.01        31.76 o                         
 -17   3   1         45.55         21.92        26.84 o                         
 -15   3   1        807.05        933.67        38.42 o                         
 -13   3   1       1842.50       1746.44        42.53 o                         
 -11   3   1      10170.01       9889.16       172.64 o                         
  -9   3   1       4605.70       4315.61        84.70 o                         
  -7   3   1      36501.31      36442.98       574.87 o                         
  -5   3   1       3558.26       3459.26        72.80 o                         
  -3   3   1      24684.66      23499.67       455.40 o                         
  -1   3   1      10041.96      11552.53       225.89 o                         
   1   3   1      42098.37      42737.53       824.22 o                         
   3   3   1       3999.03       4429.44       100.42 o                         
   5   3   1      13375.70      13833.90       272.26 o                         
   7   3   1       1475.98       1229.88        29.40 o                         
   9   3   1        729.73        759.46        24.39 o                         
  11   3   1      12148.13      12163.44       227.75 o                         
  13   3   1       4609.52       4771.81       101.40 o                         
  15   3   1       8359.83       7962.46       158.42 o                         
  17   3   1       1732.73       1970.72        65.81 o                         
  19   3   1        360.26        311.78        38.89 o                         
  21   3   1        644.24        708.09        50.38 o                         
 -22   4   1         71.55         56.51        42.42 o                         
 -20   4   1          1.84         51.57        37.21 o                         
 -18   4   1        412.03        356.96        38.27 o                         
 -16   4   1       1179.79       1125.65        78.71 o                         
 -14   4   1         88.48         95.78        24.85 o                         
 -12   4   1       1104.52       1149.38        47.50 o                         
 -10   4   1         90.76        143.80        17.01 o                         
  -8   4   1        981.63       1001.48        46.82 o                         
  -6   4   1         50.26         38.66        11.56 o                         
  -4   4   1          7.29         -1.53         9.69 o                         
  -2   4   1         73.18         93.31        10.48 o                         
   0   4   1       4940.57       5328.41       118.81 o                         
   2   4   1        671.31        672.77        42.34 o                         
   4   4   1       2190.42       2278.63        58.57 o                         
   6   4   1       4531.80       4609.91       108.75 o                         
   8   4   1         52.61         69.03        17.34 o                         
  10   4   1        617.13        572.79        27.83 o                         
  12   4   1        263.95        263.22        24.95 o                         
  14   4   1         21.86         43.22        29.20 o                         
  16   4   1         60.46         21.40        30.15 o                         
  18   4   1         12.67         58.95        38.31 o                         
  20   4   1        683.56        662.42        51.75 o                         
  22   4   1          0.53         23.02        43.73 o                         
 -21   5   1         27.07         77.56        39.96 o                         
 -19   5   1        483.09        431.54        42.17 o                         
 -17   5   1         47.39         78.67        30.62 o                         
 -15   5   1       2375.07       2438.87        93.15 o                         
 -13   5   1        107.56         87.11        32.97 o                         
 -11   5   1       4581.38       4492.81       127.85 o                         
  -9   5   1          1.89         -6.17        15.62 o                         
  -7   5   1       7126.27       7133.78       147.04 o                         
  -5   5   1         97.68        148.89        15.20 o                         
  -3   5   1      11272.20      11402.53       226.65 o                         
  -1   5   1       2662.03       2668.14        59.99 o                         
   1   5   1       3993.78       3864.33        90.95 o                         
   3   5   1       4052.88       3650.81        79.35 o                         
   5   5   1      10994.25      11095.21       244.52 o                         
   7   5   1        276.18        349.55        30.50 o                         
   9   5   1       3112.18       3313.90        89.42 o                         
  11   5   1       2742.26       2630.49        79.24 o                         
  13   5   1        610.90        661.42        43.30 o                         
  15   5   1        179.99        164.83        59.06 o                         
  17   5   1        251.26        294.76        37.28 o                         
  19   5   1        437.92        466.13        55.44 o                         
  21   5   1          5.05         48.95        54.64 o                         
 -20   6   1        145.61         89.80        53.45 o                         
 -18   6   1         75.36         32.65        49.33 o                         
 -16   6   1        237.56        193.09        90.10 o                         
 -14   6   1          3.50        -29.83        34.97 o                         
 -12   6   1       1476.24       1386.68        98.20 o                         
 -10   6   1         42.16         94.93        24.95 o                         
  -8   6   1         48.51         58.86        17.95 o                         
  -6   6   1       1624.06       1552.48        44.70 o                         
  -4   6   1       2236.87       2336.54        57.31 o                         
  -2   6   1       2269.90       2369.84        57.05 o                         
   0   6   1        302.67        348.76        23.03 o                         
   2   6   1        151.16        222.08        18.50 o                         
   4   6   1       2002.66       1998.74        52.16 o                         
   6   6   1       2804.54       2679.08        74.62 o                         
   8   6   1         45.95         68.78        24.01 o                         
  10   6   1         85.97         59.13        27.48 o                         
  12   6   1       1122.92       1179.63        54.68 o                         
  14   6   1        195.93        183.54        41.68 o                         
  16   6   1        363.82        329.01        50.50 o                         
  18   6   1         41.56         48.70        61.84 o                         
  20   6   1         24.67          3.76        57.20 o                         
 -19   7   1        153.98        112.26        82.92 o                         
 -17   7   1         19.61         12.04        53.73 o                         
 -15   7   1        961.28        875.49        61.55 o                         
 -13   7   1        984.32        888.59        73.19 o                         
 -11   7   1       1055.53       1088.05        90.79 o                         
  -9   7   1         22.01         23.16        24.36 o                         
  -7   7   1        286.43        341.78        27.51 o                         
  -5   7   1        474.77        590.31        42.22 o                         
  -3   7   1         38.76         31.74        17.28 o                         
  -1   7   1       1603.53       1500.99        44.41 o                         
   1   7   1       1818.36       1886.98        56.33 o                         
   3   7   1       4462.68       4182.79       102.69 o                         
   5   7   1       2424.09       2555.98        73.68 o                         
   7   7   1          9.35         20.44        33.47 o                         
   9   7   1       2725.05       2800.35        84.17 o                         
  11   7   1         24.40          0.54        30.20 o                         
  13   7   1       1295.82       1275.18        75.26 o                         
  15   7   1         75.53         76.48        45.47 o                         
  17   7   1         28.51         38.48        51.84 o                         
 -18   8   1          3.94         13.12        50.33 o                         
 -16   8   1        245.64        174.98        52.56 o                         
 -14   8   1        431.33        380.33        52.15 o                         
 -12   8   1        576.20        595.25        52.45 o                         
 -10   8   1       1354.00       1441.41        92.88 o                         
  -8   8   1        950.53       1016.15        48.35 o                         
  -6   8   1       2904.08       2879.27        74.35 o                         
  -4   8   1       1062.31       1112.54        40.96 o                         
  -2   8   1        445.44        542.74        32.93 o                         
   0   8   1       1596.78       1566.52        49.20 o                         
   2   8   1       2584.76       2528.67        66.27 o                         
   4   8   1          8.77         45.08        32.73 o                         
   6   8   1        215.39        288.01        34.66 o                         
   8   8   1        618.80        609.99        45.74 o                         
  10   8   1          2.32        -31.14        31.14 o                         
  12   8   1        327.20        358.80        49.88 o                         
  14   8   1        666.88        600.92        71.68 o                         
  16   8   1          5.43         -3.62        49.22 o                         
 -15   9   1          7.67        -37.14        66.62 o                         
 -13   9   1        253.02        302.06        60.23 o                         
 -11   9   1        113.87        143.80        57.77 o                         
  -9   9   1        631.63        746.81        60.00 o                         
  -7   9   1       2508.45       2575.94        90.26 o                         
  -5   9   1        352.13        411.16        42.79 o                         
  -3   9   1       1100.19       1292.40        53.21 o                         
  -1   9   1        273.33        300.82        30.87 o                         
   1   9   1         30.27         78.08        26.79 o                         
   3   9   1        429.38        449.76        40.15 o                         
   5   9   1         43.45         29.11        37.26 o                         
   7   9   1         46.94         56.41        40.97 o                         
   9   9   1        278.84        241.34        41.03 o                         
  11   9   1        469.39        510.05        56.65 o                         
  13   9   1         41.74         11.17        46.11 o                         
  15   9   1        212.01        127.73        83.36 o                         
 -12  10   1        402.90        558.53       146.83 o                         
 -10  10   1         32.82        -35.30        73.81 o                         
  -8  10   1         10.65         39.17        97.88 o                         
  -6  10   1        428.73        327.31        47.89 o                         
  -4  10   1        634.15        710.15        71.88 o                         
  -2  10   1        510.84        501.29        67.17 o                         
   0  10   1         97.64         47.19        35.33 o                         
   2  10   1         21.72         40.03        34.83 o                         
   4  10   1        642.78        597.46        47.58 o                         
   6  10   1        895.84        837.26        81.11 o                         
   8  10   1        462.96        489.22        62.69 o                         
  10  10   1         99.77        193.80        50.52 o                         
  12  10   1         58.07        102.65        50.56 o                         
  -9  11   1          4.02        -75.42        75.42 o                         
  -7  11   1         33.54         11.23        81.84 o                         
  -5  11   1         17.97         48.41        51.75 o                         
  -3  11   1          1.00         51.72        46.00 o                         
  -1  11   1          1.68         47.36        57.29 o                         
   1  11   1         59.67        150.90        46.97 o                         
   3  11   1         43.88        109.44        67.62 o                         
   5  11   1          1.66         71.93        57.34 o                         
   7  11   1         66.29        109.23        58.23 o                         
 -24   0   2         48.60        192.96        89.45 o                         
 -22   0   2        286.30        283.35        45.41 o                         
 -20   0   2        354.98        401.44        43.00 o                         
 -18   0   2       1884.74       1741.48        76.90 o                         
 -16   0   2       2915.43       2941.44        80.74 o                         
 -14   0   2       6391.15       6404.59       148.40 o                         
 -12   0   2      16474.87      16078.42       347.87 o                         
 -10   0   2      30397.40      29198.24       621.11 o                         
  -8   0   2       3025.56       2648.79        62.95 o                         
  -6   0   2      13071.18      12149.59       290.99 o                         
  -4   0   2       4185.29       4387.26       106.48 o                         
  -2   0   2      29731.04      28289.31       595.92 o                         
   0   0   2       3513.03       3609.18        78.06 o                         
   2   0   2      68481.22      67078.46      1410.99 o                         
   4   0   2     149276.55     152630.30      3209.51 o                         
   6   0   2      40360.96      41780.04       883.82 o                         
   8   0   2      25519.42      27002.31       575.22 o                         
  10   0   2       1201.57       1155.50        40.31 o                         
  12   0   2      22348.29      22473.12       484.45 o                         
  14   0   2       1405.93       1377.19        60.02 o                         
  16   0   2       3269.44       3335.30       103.74 o                         
  18   0   2       1411.32       1462.79        74.03 o                         
  20   0   2        340.30        295.43        60.82 o                         
  22   0   2         11.51        105.26        63.42 o                         
 -25   1   2         54.92         48.43        65.76 o                         
 -23   1   2          1.81         20.70        37.99 o                         
 -21   1   2          0.56         50.35        34.44 o                         
 -19   1   2        795.39        790.88        37.14 o                         
 -17   1   2         39.41         13.90        18.57 o                         
 -15   1   2        134.09        112.77        16.33 o                         
 -13   1   2       3308.80       3247.72        57.77 o                         
 -11   1   2       1081.58       1038.01        24.40 o                         
  -9   1   2        189.91        205.17        10.35 o                         
  -7   1   2       9129.02       8808.12       151.02 o                         
  -5   1   2       6547.89       6341.82       108.59 o                         
  -3   1   2       6275.52       6221.37       113.05 o                         
  -1   1   2       4912.46       4860.68        88.19 o                         
   1   1   2       5671.05       5537.00        88.77 o                         
   3   1   2      15251.08      15610.11       247.40 o                         
   5   1   2      20304.68      20090.65       319.25 o                         
   7   1   2       8600.67       8599.37       149.69 o                         
   9   1   2        762.28        731.10        22.35 o                         
  11   1   2       1566.36       1514.95        34.60 o                         
  13   1   2         93.28        121.20        17.50 o                         
  15   1   2       1163.13       1128.04        37.59 o                         
  17   1   2        326.10        332.41        31.74 o                         
  19   1   2         59.32         32.50        38.54 o                         
  21   1   2        126.19        168.79        62.77 o                         
 -24   2   2         78.30         49.00        40.69 o                         
 -22   2   2        534.83        573.45        44.72 o                         
 -20   2   2          1.32         -3.38        31.78 o                         
 -18   2   2       6032.91       6007.39       125.17 o                         
 -16   2   2         95.90        164.63        32.81 o                         
 -14   2   2        389.35        403.44        19.84 o                         
 -12   2   2      11847.73      12081.98       186.15 o                         
 -10   2   2      10757.00      10874.08       186.79 o                         
  -8   2   2       5475.29       5147.60        91.39 o                         
  -6   2   2      12026.60      12001.02       202.93 o                         
  -4   2   2      27808.83      27855.40       465.14 o                         
  -2   2   2      51998.90      56271.95      1082.99 o                         
   0   2   2      57022.55      57693.36      1360.55 o                         
   2   2   2      51103.28      52486.72      1108.30 o                         
   4   2   2       8309.70       8455.28       136.63 o                         
   6   2   2      21499.37      21717.39       327.17 o                         
   8   2   2      12561.88      12438.37       191.18 o                         
  10   2   2       4456.75       4083.82        74.47 o                         
  12   2   2       4789.00       4811.33       103.93 o                         
  14   2   2        425.92        461.47        28.27 o                         
  16   2   2       1569.81       1535.53        64.05 o                         
  18   2   2        100.23         76.59        31.00 o                         
  20   2   2       2225.48       2304.28        87.41 o                         
  22   2   2         37.78         68.64        49.96 o                         
 -23   3   2         85.57         75.52        44.03 o                         
 -21   3   2          0.34         -4.11        38.47 o                         
 -19   3   2         27.44         38.24        29.52 o                         
 -17   3   2        161.46        150.85        27.83 o                         
 -15   3   2        468.76        447.47        25.64 o                         
 -13   3   2         13.40          4.28        13.81 o                         
 -11   3   2       6022.89       6099.53       117.31 o                         
  -9   3   2        855.27        965.68        34.27 o                         
  -7   3   2       1151.92       1207.63        31.42 o                         
  -5   3   2         35.57         18.28        11.27 o                         
  -3   3   2        531.09        589.49        19.10 o                         
  -1   3   2       1231.66       1244.78        29.67 o                         
   1   3   2          8.21          3.91        11.53 o                         
   3   3   2         33.32         43.01        11.98 o                         
   5   3   2       5419.60       5749.82       118.98 o                         
   7   3   2        251.89        338.61        15.17 o                         
   9   3   2        459.89        443.41        20.64 o                         
  11   3   2        299.80        339.73        26.01 o                         
  13   3   2          2.72          2.89        36.67 o                         
  15   3   2         40.03         14.67        25.59 o                         
  17   3   2        150.44        105.66        32.06 o                         
  19   3   2         65.08        100.40        36.69 o                         
  21   3   2          8.33         15.44        41.21 o                         
 -24   4   2         79.39        386.72       198.98 o                         
 -22   4   2        865.79        879.10        65.45 o                         
 -20   4   2          3.57        -19.61        35.14 o                         
 -18   4   2       1187.29       1233.72        56.03 o                         
 -16   4   2         49.36         58.97        44.33 o                         
 -14   4   2       4751.18       4626.30       105.43 o                         
 -12   4   2         64.25         60.31        15.06 o                         
 -10   4   2       2114.55       1962.16        42.78 o                         
  -8   4   2       3903.46       4039.25        80.04 o                         
  -6   4   2       3937.75       3673.05        78.89 o                         
  -4   4   2      11338.27      11353.15       224.25 o                         
  -2   4   2      21005.32      22211.14       431.70 o                         
   0   4   2       6315.34       6064.36       122.45 o                         
   2   4   2       4378.92       3718.31        97.79 o                         
   4   4   2      27347.20      28878.68       616.28 o                         
   6   4   2      10446.04      10122.51       204.18 o                         
   8   4   2       2573.62       2493.67        65.00 o                         
  10   4   2        742.46        754.73        32.79 o                         
  12   4   2       1843.96       1898.59        58.04 o                         
  14   4   2          5.67          5.23        42.40 o                         
  16   4   2       2472.65       2591.63        84.94 o                         
  18   4   2        209.64        214.35        38.63 o                         
  20   4   2        561.23        566.60        55.51 o                         
 -23   5   2         37.05         66.08        50.05 o                         
 -21   5   2        116.82        195.71        41.28 o                         
 -19   5   2         32.93         17.80        32.78 o                         
 -17   5   2        582.82        487.91        37.18 o                         
 -15   5   2        135.46        160.75        26.88 o                         
 -13   5   2       1488.65       1468.33        66.14 o                         
 -11   5   2        716.63        716.58        34.46 o                         
  -9   5   2       1698.12       1586.75        45.28 o                         
  -7   5   2       1115.92       1122.70        35.48 o                         
  -5   5   2        117.66        107.83        14.34 o                         
  -3   5   2       2568.97       2736.94        61.71 o                         
  -1   5   2        144.84        187.35        14.28 o                         
   1   5   2       1067.59       1290.12        38.42 o                         
   3   5   2         70.51         98.06        19.97 o                         
   5   5   2        384.70        454.04        27.37 o                         
   7   5   2        403.43        460.83        38.96 o                         
   9   5   2       3807.52       3628.79        97.67 o                         
  11   5   2       3017.13       2844.73        86.11 o                         
  13   5   2         59.97        101.19        33.09 o                         
  15   5   2        364.42        422.15        49.94 o                         
  17   5   2        289.98        363.09        40.89 o                         
  19   5   2        137.39        144.09        41.53 o                         
 -22   6   2         28.02         58.24        77.13 o                         
 -20   6   2        218.72        306.13        56.75 o                         
 -18   6   2        179.46        104.74        45.28 o                         
 -16   6   2         55.45        107.50        40.50 o                         
 -14   6   2         53.48        -23.58        34.81 o                         
 -12   6   2       7560.69       7761.27       207.71 o                         
 -10   6   2       6117.35       5905.72       127.89 o                         
  -8   6   2        298.51        259.17        26.55 o                         
  -6   6   2       4033.22       3791.84        92.28 o                         
  -4   6   2         27.74         14.07        14.40 o                         
  -2   6   2       1960.19       2070.36        51.51 o                         
   0   6   2         39.57         21.95        14.10 o                         
   2   6   2        191.20        239.39        21.44 o                         
   4   6   2       4232.69       4209.31       116.17 o                         
   6   6   2        803.56        908.18        41.73 o                         
   8   6   2       6302.36       6200.38       149.49 o                         
  10   6   2        109.11         95.37        29.88 o                         
  12   6   2       1842.54       1704.66        68.10 o                         
  14   6   2        933.61        889.53       162.75 o                         
  16   6   2        159.25        176.19        51.73 o                         
  18   6   2        156.89        201.72        57.63 o                         
 -19   7   2        195.53         75.57        50.06 o                         
 -17   7   2        199.58        137.49        79.67 o                         
 -15   7   2         51.33          5.97        39.00 o                         
 -13   7   2        439.25        354.83        56.02 o                         
 -11   7   2         72.63         84.30        33.80 o                         
  -9   7   2        229.37        252.75        24.46 o                         
  -7   7   2       1574.25       1621.09        49.78 o                         
  -5   7   2         23.53         46.13        18.11 o                         
  -3   7   2         30.24         21.98        17.31 o                         
  -1   7   2       1509.83       1468.19        44.21 o                         
   1   7   2       1260.95       1236.45        44.01 o                         
   3   7   2       3787.21       4033.83       124.65 o                         
   5   7   2        275.06        300.60        40.50 o                         
   7   7   2          6.25         60.70        28.33 o                         
   9   7   2         13.96        -15.16        28.52 o                         
  11   7   2         12.24        -11.13        32.56 o                         
  13   7   2        208.30        132.72        44.01 o                         
  15   7   2        100.01         39.65        46.92 o                         
  17   7   2        523.03        440.55        63.87 o                         
 -18   8   2        127.68         21.00        66.43 o                         
 -16   8   2         42.95        -77.13        77.13 o                         
 -14   8   2         64.41         -6.59        64.62 o                         
 -12   8   2         72.96         15.60        39.48 o                         
 -10   8   2          5.38         29.43        33.30 o                         
  -8   8   2         41.49         37.72        27.39 o                         
  -6   8   2         59.21         84.02        23.47 o                         
  -4   8   2       1499.77       1570.15        50.05 o                         
  -2   8   2       1362.75       1505.61        48.64 o                         
   0   8   2         23.20          6.92        22.75 o                         
   2   8   2        939.86       1149.17        53.92 o                         
   4   8   2       1289.36       1447.02        92.05 o                         
   6   8   2       1029.80       1199.21        58.87 o                         
   8   8   2         86.18         63.64        38.68 o                         
  10   8   2         64.26        101.35        36.80 o                         
  12   8   2        152.86        102.31        45.13 o                         
  14   8   2          5.20         55.56        47.52 o                         
  16   8   2        164.94        158.22        59.53 o                         
 -15   9   2         75.45         54.82        48.18 o                         
 -13   9   2          0.20         12.30        58.76 o                         
 -11   9   2         14.33         13.53        39.75 o                         
  -9   9   2         51.34         40.67        36.86 o                         
  -7   9   2         17.61         -6.93        32.17 o                         
  -5   9   2         19.29         71.39        27.64 o                         
  -3   9   2          8.01        -12.13        25.97 o                         
  -1   9   2         82.95        120.38        27.73 o                         
   1   9   2         22.17         21.58        30.83 o                         
   3   9   2        547.66        567.43        51.52 o                         
   5   9   2        176.63        185.46        43.46 o                         
   7   9   2         67.59         32.28        39.84 o                         
   9   9   2        588.79        501.20        47.30 o                         
  11   9   2         44.62         33.93        44.13 o                         
  13   9   2          4.42         11.00        54.52 o                         
 -14  10   2         41.38        -10.23        57.73 o                         
 -12  10   2         36.09        -67.40        77.02 o                         
 -10  10   2         54.05         55.38        53.29 o                         
  -8  10   2         40.93         36.06        50.48 o                         
  -6  10   2         41.82         39.53        44.49 o                         
  -4  10   2        417.34        425.62        72.33 o                         
  -2  10   2         48.24         60.67        36.59 o                         
   0  10   2        193.68        317.97        41.11 o                         
   2  10   2        977.45       1025.18       100.23 o                         
   4  10   2          3.30         59.49        43.05 o                         
   6  10   2         37.63         58.94        38.84 o                         
   8  10   2          2.37         43.79        46.44 o                         
  10  10   2          0.96         14.49        56.16 o                         
  -9  11   2         54.62        123.42        60.51 o                         
  -7  11   2        271.91        282.42        93.07 o                         
  -5  11   2         37.00        -24.54        63.38 o                         
  -3  11   2         83.83        178.92        60.14 o                         
  -1  11   2         29.26         77.07        49.91 o                         
   1  11   2          2.49         48.07        53.90 o                         
   3  11   2         43.06         81.19        57.22 o                         
   5  11   2        158.40        206.65        45.74 o                         
   7  11   2         24.69         55.80        49.80 o                         
 -25   1   3        406.87        431.44        49.09 o                         
 -23   1   3        196.06        347.36        42.77 o                         
 -21   1   3        124.23        105.27        29.45 o                         
 -19   1   3        110.29        142.37        27.01 o                         
 -17   1   3       1621.04       1595.24        41.01 o                         
 -15   1   3        754.63        711.55        29.48 o                         
 -13   1   3        824.41        760.35        25.25 o                         
 -11   1   3       6135.35       5859.51        99.17 o                         
  -9   1   3       2918.97       2916.15        51.89 o                         
  -7   1   3      34699.82      34139.14       538.56 o                         
  -5   1   3      89396.34      90133.10      1414.06 o                         
  -3   1   3     129984.52     133049.56      2213.73 o                         
  -1   1   3       2124.31       1651.02        27.03 o                         
   1   1   3      47959.34      47393.83       744.02 o                         
   3   1   3       9015.27       8099.35       131.07 o                         
   5   1   3      19392.08      19387.67       308.67 o                         
   7   1   3       4461.77       4890.80        84.18 o                         
   9   1   3      27041.85      26431.65       422.11 o                         
  11   1   3         95.00         43.65        19.92 o                         
  13   1   3       3793.25       3854.71        76.17 o                         
  15   1   3         50.35         49.85        23.79 o                         
  17   1   3       5405.52       5294.30       131.91 o                         
  19   1   3          2.74         71.86        42.17 o                         
  21   1   3        928.28       1023.80        74.79 o                         
 -24   2   3         53.13         90.03        40.70 o                         
 -22   2   3         77.54        131.28        36.42 o                         
 -20   2   3        750.96        704.55        36.47 o                         
 -18   2   3        233.30        251.09        31.46 o                         
 -16   2   3        697.87        657.14        27.73 o                         
 -14   2   3        120.03         99.57        14.78 o                         
 -12   2   3       6786.55       6832.24       114.90 o                         
 -10   2   3       5819.94       5977.47       114.50 o                         
  -8   2   3       1598.19       1652.15        37.42 o                         
  -6   2   3         25.05         16.80        11.93 o                         
  -4   2   3       3959.24       3956.80        69.44 o                         
  -2   2   3       1902.11       1829.66        34.09 o                         
   0   2   3        277.27        272.75        12.00 o                         
   2   2   3      10205.53       9667.42       164.41 o                         
   4   2   3       8556.49       8673.77       133.30 o                         
   6   2   3         81.44         88.02        11.37 o                         
   8   2   3        148.18        141.23        14.44 o                         
  10   2   3          1.59        -15.01        15.01 o                         
  12   2   3       1329.29       1326.19        37.90 o                         
  14   2   3          4.02        -22.90        22.90 o                         
  16   2   3        132.05        163.63        29.39 o                         
  18   2   3         20.15         23.59        32.04 o                         
  20   2   3        273.25        233.23        52.63 o                         
 -25   3   3          7.99         66.42        59.21 o                         
 -23   3   3        204.41        294.63        48.84 o                         
 -21   3   3        103.02         98.71        38.12 o                         
 -19   3   3       3126.30       3479.26        92.10 o                         
 -17   3   3       3144.46       2971.16        80.91 o                         
 -15   3   3       1307.15       1421.85        42.76 o                         
 -13   3   3       6695.37       6663.67       141.22 o                         
 -11   3   3       1021.75        903.82        30.33 o                         
  -9   3   3       6164.72       5910.95       112.79 o                         
  -7   3   3       6184.94       6506.12       106.60 o                         
  -5   3   3       8144.69       8971.03       164.42 o                         
  -3   3   3       3608.00       3280.16        75.42 o                         
  -1   3   3         26.40         70.49        17.94 o                         
   1   3   3      15590.59      15135.90       363.84 o                         
   3   3   3       1386.29       1524.30        46.07 o                         
   5   3   3      31635.79      29388.10       529.19 o                         
   7   3   3       3499.69       3211.85        59.06 o                         
   9   3   3      12215.89      12110.84       211.86 o                         
  11   3   3       3480.98       3511.43        79.86 o                         
  13   3   3       1870.98       1699.57        61.13 o                         
  15   3   3         21.13         12.57        24.86 o                         
  17   3   3        681.95        650.20        52.86 o                         
  19   3   3        326.26        287.75        45.04 o                         
  21   3   3        756.54        673.56        67.06 o                         
 -24   4   3        167.91        174.46        52.56 o                         
 -22   4   3        226.88        238.94        50.76 o                         
 -20   4   3        103.31        114.16        36.24 o                         
 -18   4   3        548.57        557.49        40.98 o                         
 -16   4   3       1010.90       1072.23        43.30 o                         
 -14   4   3         74.51         38.85        18.35 o                         
 -12   4   3         73.00         57.51        15.92 o                         
 -10   4   3        290.67        329.65        15.03 o                         
  -8   4   3         37.37          5.37        11.02 o                         
  -6   4   3         73.04         78.98        12.08 o                         
  -4   4   3       9678.79       9685.52       192.57 o                         
  -2   4   3        624.65        785.92        23.97 o                         
   0   4   3       2376.93       2492.20        61.45 o                         
   2   4   3       2292.63       2308.32        67.34 o                         
   4   4   3        183.01        244.52        21.55 o                         
   6   4   3        200.22        264.98        22.13 o                         
   8   4   3        440.92        469.13        32.84 o                         
  10   4   3        111.71        127.10        21.89 o                         
  12   4   3         31.84         78.87        24.17 o                         
  14   4   3       1174.08       1063.77        46.94 o                         
  16   4   3        300.84        360.11        39.30 o                         
  18   4   3        216.09        216.34        40.28 o                         
  20   4   3         16.50         77.96        58.02 o                         
 -23   5   3         34.44         52.45        48.51 o                         
 -21   5   3        108.98        115.65        37.66 o                         
 -19   5   3         16.21         17.46        39.17 o                         
 -17   5   3        687.95        719.23        47.30 o                         
 -15   5   3        500.28        536.75        34.96 o                         
 -13   5   3         24.50          2.57        22.34 o                         
 -11   5   3       3426.62       3440.68        93.93 o                         
  -9   5   3         13.67         32.17        16.86 o                         
  -7   5   3       6972.65       6808.12       140.51 o                         
  -5   5   3       1677.34       1670.88        42.99 o                         
  -3   5   3      11814.53      12314.29       244.33 o                         
  -1   5   3         46.32         37.97        11.76 o                         
   1   5   3       7678.31       7539.47       168.69 o                         
   3   5   3       3198.77       3405.70        95.63 o                         
   5   5   3        924.63        812.91        36.91 o                         
   7   5   3          2.48         12.37        22.72 o                         
   9   5   3       6600.02       6198.16       151.40 o                         
  11   5   3        355.01        340.39        36.71 o                         
  13   5   3       1466.55       1445.74        64.02 o                         
  15   5   3          2.74         76.17        45.86 o                         
  17   5   3       1327.82       1236.85        65.28 o                         
  19   5   3          7.04        -31.19        42.25 o                         
 -22   6   3         57.12         85.14        55.84 o                         
 -20   6   3          0.71        -28.41        73.19 o                         
 -18   6   3        166.80        208.18        58.37 o                         
 -16   6   3         24.56         36.73        46.55 o                         
 -14   6   3        435.33        410.46        58.33 o                         
 -12   6   3        182.36        144.39        26.17 o                         
 -10   6   3        424.87        381.43        26.60 o                         
  -8   6   3       2668.10       2564.10        63.77 o                         
  -6   6   3        392.25        394.75        24.40 o                         
  -4   6   3        532.44        536.25        24.53 o                         
  -2   6   3        139.40        164.26        16.73 o                         
   0   6   3        619.71        602.51        25.60 o                         
   2   6   3        485.77        627.84        31.79 o                         
   4   6   3        366.80        450.57        54.20 o                         
   6   6   3         37.42         53.58        24.99 o                         
   8   6   3       1887.74       1664.25        66.80 o                         
  10   6   3        154.01        134.66        33.80 o                         
  12   6   3         32.56         77.58        35.32 o                         
  14   6   3        402.07        378.07        53.79 o                         
  16   6   3         96.52         84.80        52.21 o                         
  18   6   3          7.78         48.27        58.23 o                         
 -21   7   3         41.14         42.60        96.79 o                         
 -19   7   3         56.21         37.85        51.19 o                         
 -17   7   3         16.44         10.74        66.85 o                         
 -15   7   3        148.17        158.70        73.72 o                         
 -13   7   3         15.89         85.59        52.42 o                         
 -11   7   3        553.08        570.75        45.10 o                         
  -9   7   3        447.65        448.22        28.34 o                         
  -7   7   3       6839.10       6914.01       158.68 o                         
  -5   7   3       1369.59       1344.71        52.51 o                         
  -3   7   3        539.94        593.76        27.66 o                         
  -1   7   3       1702.99       1907.04        52.37 o                         
   1   7   3       1214.60       1376.68        67.11 o                         
   3   7   3        148.96        211.75        30.36 o                         
   5   7   3         16.95         12.47        30.96 o                         
   7   7   3        667.66        535.54        41.82 o                         
   9   7   3        457.93        507.73        44.29 o                         
  11   7   3         76.38         70.42        36.00 o                         
  13   7   3        638.36        809.93        84.24 o                         
  15   7   3         44.51         -8.73        49.13 o                         
  17   7   3        855.83        853.14        79.08 o                         
 -18   8   3         36.79        -39.23        85.44 o                         
 -16   8   3         17.72         39.76       108.16 o                         
 -14   8   3          8.69         -0.91        40.07 o                         
 -12   8   3       2037.83       1913.85        83.23 o                         
 -10   8   3       3050.88       2751.66        96.85 o                         
  -8   8   3       1322.11       1395.72        53.89 o                         
  -6   8   3         94.76         48.05        23.88 o                         
  -4   8   3         29.86         19.81        23.55 o                         
  -2   8   3       1939.01       1855.02        61.05 o                         
   0   8   3        235.96        193.11        38.45 o                         
   2   8   3       2774.70       2705.10       105.27 o                         
   4   8   3        624.96        722.51        47.13 o                         
   6   8   3        103.27        110.11        49.40 o                         
   8   8   3        435.65        501.08        46.01 o                         
  10   8   3        109.16        130.64        38.02 o                         
  12   8   3        123.51        102.80        61.63 o                         
  14   8   3         25.60         28.30        49.01 o                         
 -17   9   3         77.74        148.77        54.88 o                         
 -15   9   3          4.90        -55.40        67.18 o                         
 -13   9   3        262.11        223.04        84.34 o                         
 -11   9   3         23.59        -42.13        42.13 o                         
  -9   9   3        417.71        369.55       107.53 o                         
  -7   9   3        259.84        258.97        64.85 o                         
  -5   9   3        124.60        119.29        28.58 o                         
  -3   9   3         31.28         40.43        27.23 o                         
  -1   9   3        234.59        284.22        37.59 o                         
   1   9   3       3236.13       3155.32       120.49 o                         
   3   9   3         89.06         87.96        35.74 o                         
   5   9   3        567.69        721.29        51.18 o                         
   7   9   3        163.72        187.27        45.47 o                         
   9   9   3        494.14        548.73       101.38 o                         
  11   9   3        462.10        600.54        79.80 o                         
  13   9   3         30.60         12.76        50.22 o                         
 -14  10   3         10.08        -17.65        81.84 o                         
 -12  10   3          6.20         58.75        53.89 o                         
 -10  10   3         59.23         -0.11        51.02 o                         
  -8  10   3        413.45        422.22        74.62 o                         
  -6  10   3         90.79         76.16        41.41 o                         
  -4  10   3        300.24        252.02        40.20 o                         
  -2  10   3        398.06        359.58        43.12 o                         
   0  10   3         35.81        -17.49        48.75 o                         
   2  10   3          7.65          1.00        48.64 o                         
   4  10   3         29.47         15.86        37.36 o                         
   6  10   3        186.24        213.88        55.72 o                         
   8  10   3        450.74        519.45        51.80 o                         
  10  10   3         66.15         69.06        60.56 o                         
  -9  11   3         21.12         23.00        56.09 o                         
  -7  11   3         95.54        217.18        62.13 o                         
  -5  11   3          2.38         49.11        56.09 o                         
  -3  11   3          1.13        -25.67        73.81 o                         
  -1  11   3         82.22        146.31        49.78 o                         
   1  11   3          0.47         57.84        41.52 o                         
   3  11   3         12.51         -6.93        39.72 o                         
   5  11   3         32.65         36.66        41.59 o                         
 -26   0   4         29.51         48.03       228.66 o                         
 -24   0   4         99.41         99.99        66.45 o                         
 -22   0   4        387.38        359.72        46.28 o                         
 -20   0   4       4044.88       3964.39       171.39 o                         
 -18   0   4       3477.43       3701.32       111.14 o                         
 -16   0   4       2784.44       2574.71        71.50 o                         
 -14   0   4       4031.89       3975.94        96.51 o                         
 -12   0   4        882.57        879.29        30.76 o                         
 -10   0   4       2593.87       2722.79        75.62 o                         
  -8   0   4       6160.60       5670.49       124.97 o                         
  -6   0   4     128827.27     130256.20      2741.62 o                         
  -4   0   4      26682.58      26022.66       614.58 o                         
  -2   0   4      30605.16      31391.80       663.08 o                         
   0   0   4      14155.15      13332.79       284.30 o                         
   2   0   4      52134.15      50161.55      1058.78 o                         
   4   0   4      24600.05      24690.12       525.85 o                         
   6   0   4      13242.25      12620.11       273.90 o                         
   8   0   4        640.36        697.64        30.93 o                         
  10   0   4       8856.02       8802.74       198.94 o                         
  12   0   4        176.61        243.16        51.11 o                         
  14   0   4       2269.87       2456.95        91.74 o                         
  16   0   4       2026.89       2171.89       110.14 o                         
  18   0   4       1263.64       1486.55       117.15 o                         
  20   0   4       1980.47       2280.86       148.03 o                         
 -25   1   4         69.13         33.47        41.91 o                         
 -23   1   4          0.45         25.78        41.73 o                         
 -21   1   4         36.56         24.72        31.86 o                         
 -19   1   4        233.43        236.35        27.88 o                         
 -17   1   4         83.81         79.96        18.22 o                         
 -15   1   4        163.67        169.45        16.68 o                         
 -13   1   4        162.21        130.52        16.83 o                         
 -11   1   4       4926.04       4873.45        83.75 o                         
  -9   1   4        364.73        464.39        15.10 o                         
  -7   1   4        564.92        582.32        14.68 o                         
  -5   1   4      22485.26      22308.56       333.84 o                         
  -3   1   4       3535.82       3562.67        53.24 o                         
  -1   1   4        845.32        702.04        15.78 o                         
   1   1   4        791.82        823.36        26.34 o                         
   3   1   4        159.89        172.29        11.36 o                         
   5   1   4      13832.13      14629.98       235.08 o                         
   7   1   4       9458.30       9225.83       152.58 o                         
   9   1   4       5925.78       6106.01       106.29 o                         
  11   1   4       1104.11       1024.24        36.38 o                         
  13   1   4         10.22         -9.37        24.45 o                         
  15   1   4         19.36         28.21        25.75 o                         
  17   1   4        388.37        389.61        42.33 o                         
  19   1   4        196.69        205.55        47.15 o                         
  21   1   4          0.51        -22.71        54.69 o                         
 -24   2   4         58.90         45.29        38.71 o                         
 -22   2   4         40.47         96.86        34.86 o                         
 -20   2   4        217.94        166.38        28.68 o                         
 -18   2   4        943.06        997.04        35.42 o                         
 -16   2   4         17.48         16.59        17.32 o                         
 -14   2   4      17059.60      16768.23       271.14 o                         
 -12   2   4       7097.79       7099.27       126.92 o                         
 -10   2   4       2453.82       2078.53        43.38 o                         
  -8   2   4       4364.53       5144.06        98.49 o                         
  -6   2   4      18275.63      18245.75       328.02 o                         
  -4   2   4       1126.65       1020.99        23.27 o                         
  -2   2   4      11773.17      11793.26       213.56 o                         
   0   2   4        792.25        823.81        24.26 o                         
   2   2   4       6432.28       6331.41       103.63 o                         
   4   2   4       6364.00       6203.92       117.65 o                         
   6   2   4      21304.01      20417.45       347.03 o                         
   8   2   4       1113.79       1229.50        32.52 o                         
  10   2   4      19309.27      18702.68       305.12 o                         
  12   2   4       2811.74       2695.50        59.65 o                         
  14   2   4       5208.95       5331.04       107.80 o                         
  16   2   4         15.19         18.39        29.50 o                         
  18   2   4       1028.60        883.62        53.82 o                         
  20   2   4        263.05        275.54        60.40 o                         
 -25   3   4         10.08         34.93        47.15 o                         
 -23   3   4          0.59         16.81        42.19 o                         
 -21   3   4         11.01         17.29        38.44 o                         
 -19   3   4         12.89         29.82        24.05 o                         
 -17   3   4        134.53        156.36        23.59 o                         
 -15   3   4         35.24         47.05        18.51 o                         
 -13   3   4          2.45         20.81        15.69 o                         
 -11   3   4         27.17         13.76        16.64 o                         
  -9   3   4       2966.01       2917.27        60.86 o                         
  -7   3   4       6113.85       6236.00       102.85 o                         
  -5   3   4        639.95        715.40        22.04 o                         
  -3   3   4        812.02        758.94        24.75 o                         
  -1   3   4       1362.36       1285.25        32.47 o                         
   1   3   4       3672.67       3883.85        90.40 o                         
   3   3   4       1838.54       1944.49        47.46 o                         
   5   3   4        864.67       1011.23        30.45 o                         
   7   3   4        172.82        216.80        15.26 o                         
   9   3   4         34.32         47.99        17.21 o                         
  11   3   4        426.74        449.42        26.58 o                         
  13   3   4        165.49        196.42        25.84 o                         
  15   3   4        176.37        187.42        30.34 o                         
  17   3   4         38.25         46.52        33.07 o                         
  19   3   4          5.32          4.60        42.46 o                         
 -24   4   4          4.06         75.73        50.13 o                         
 -22   4   4          6.99        -15.32        85.00 o                         
 -20   4   4         31.49         71.97        34.02 o                         
 -18   4   4        838.86        877.09        63.87 o                         
 -16   4   4         50.25         72.03        21.65 o                         
 -14   4   4       2634.90       2603.44        91.38 o                         
 -12   4   4         11.27          6.62        18.26 o                         
 -10   4   4       9935.82       9833.65       170.92 o                         
  -8   4   4       3576.65       3944.14        85.72 o                         
  -6   4   4      12427.49      11734.12       232.74 o                         
  -4   4   4        765.65        749.48        24.52 o                         
  -2   4   4       7264.26       7175.65       159.38 o                         
   0   4   4        318.37        428.46        31.04 o                         
   2   4   4       8737.89       8778.95       218.96 o                         
   4   4   4         28.49         -4.53        23.59 o                         
   6   4   4       7420.67       7295.94       169.10 o                         
   8   4   4       4447.68       4614.09       117.09 o                         
  10   4   4       6739.00       6562.23       160.03 o                         
  12   4   4        790.95        769.55        39.53 o                         
  14   4   4       2335.05       2303.04        72.97 o                         
  16   4   4         30.86         57.89        47.17 o                         
  18   4   4        239.63        206.15        44.49 o                         
 -23   5   4        156.85        111.84        48.18 o                         
 -21   5   4         56.55         68.77        38.17 o                         
 -19   5   4        605.15        556.01        42.48 o                         
 -17   5   4       1117.42       1071.28        89.00 o                         
 -15   5   4         10.09         -5.74        20.42 o                         
 -13   5   4         75.10         60.11        24.38 o                         
 -11   5   4        123.84        138.31        24.23 o                         
  -9   5   4         18.01         19.15        14.95 o                         
  -7   5   4       2349.67       2406.63        58.16 o                         
  -5   5   4       1228.29       1276.08        46.89 o                         
  -3   5   4       1059.28       1210.06        34.37 o                         
  -1   5   4       3218.88       3096.09        76.74 o                         
   1   5   4       2437.31       2406.22        73.48 o                         
   3   5   4       1504.52       1563.49        51.75 o                         
   5   5   4       1028.89        978.89        48.43 o                         
   7   5   4        808.04        771.75        43.80 o                         
   9   5   4        526.27        460.18        37.65 o                         
  11   5   4         12.95        -26.19        31.86 o                         
  13   5   4        778.24        805.37        56.77 o                         
  15   5   4        311.65        351.75        92.74 o                         
  17   5   4        350.38        184.55        69.97 o                         
 -22   6   4        379.67        397.71        66.87 o                         
 -20   6   4        496.04        362.45       106.77 o                         
 -18   6   4         23.55         -7.16        40.93 o                         
 -16   6   4        588.85        531.33        69.64 o                         
 -14   6   4        767.32        706.61        41.91 o                         
 -12   6   4       1520.40       1597.37        84.01 o                         
 -10   6   4       1264.10       1244.73        42.96 o                         
  -8   6   4       2828.24       2686.41        66.15 o                         
  -6   6   4       7307.02       7341.99       151.90 o                         
  -4   6   4        116.53        124.37        18.26 o                         
  -2   6   4       8901.02       8784.32       177.94 o                         
   0   6   4          1.10         14.50        16.54 o                         
   2   6   4       7673.40       7674.89       197.60 o                         
   4   6   4        780.10        929.68        56.50 o                         
   6   6   4       4145.00       4322.34       144.97 o                         
   8   6   4         76.53         72.36        43.54 o                         
  10   6   4        295.72        307.07        60.45 o                         
  12   6   4         25.90        -32.74        37.19 o                         
  14   6   4        193.88        275.70        64.37 o                         
  16   6   4        539.09        492.46        66.76 o                         
 -21   7   4         18.58        -67.74        76.66 o                         
 -19   7   4          6.76         16.05        69.72 o                         
 -17   7   4          2.95        -16.51        42.80 o                         
 -15   7   4        214.85        204.65        44.67 o                         
 -13   7   4         39.03         27.13        35.83 o                         
 -11   7   4       1803.79       1635.06        60.18 o                         
  -9   7   4       1428.10       1523.37        49.00 o                         
  -7   7   4       2429.92       2347.52        61.80 o                         
  -5   7   4       1689.20       1590.66        53.23 o                         
  -3   7   4         27.96        -16.55        22.21 o                         
  -1   7   4        200.57        241.63        26.89 o                         
   1   7   4        206.50        216.48        33.12 o                         
   3   7   4         83.99         26.50        28.09 o                         
   5   7   4        248.95        315.79        42.88 o                         
   7   7   4        220.16        304.18        43.85 o                         
   9   7   4        343.11        343.75        41.37 o                         
  11   7   4        774.65        781.95        59.62 o                         
  13   7   4          4.18         43.48        47.39 o                         
  15   7   4        152.76        141.12        57.85 o                         
 -18   8   4          1.55        -49.70       110.47 o                         
 -16   8   4          1.41        -49.78        53.13 o                         
 -14   8   4        601.81        518.47        51.98 o                         
 -12   8   4         55.27         54.58        41.23 o                         
 -10   8   4       1350.79       1316.52        61.19 o                         
  -8   8   4         13.92         34.71        26.70 o                         
  -6   8   4        323.56        410.60        37.05 o                         
  -4   8   4        207.75        170.27        30.27 o                         
  -2   8   4         62.09         95.70        28.20 o                         
   0   8   4        428.66        402.17        49.39 o                         
   2   8   4        134.75        217.82        34.96 o                         
   4   8   4         12.97         23.44        31.13 o                         
   6   8   4        176.89        119.07        35.73 o                         
   8   8   4         66.53         71.60        41.82 o                         
  10   8   4        451.33        525.15        61.93 o                         
  12   8   4         39.30        -22.83        53.68 o                         
  14   8   4        410.05        460.86       104.46 o                         
 -17   9   4          9.65        -53.84        53.84 o                         
 -15   9   4         21.54        -50.61        50.61 o                         
 -13   9   4         31.10        -27.68        46.21 o                         
 -11   9   4         96.52          1.78        43.23 o                         
  -9   9   4         38.56         29.14        41.00 o                         
  -7   9   4        557.93        533.75        40.56 o                         
  -5   9   4        113.72        115.68        33.49 o                         
  -3   9   4         67.26         83.06        32.56 o                         
  -1   9   4         91.46         79.85        33.88 o                         
   1   9   4        236.57        240.22        37.23 o                         
   3   9   4          1.73        -10.19        33.03 o                         
   5   9   4          9.30         43.16        35.44 o                         
   7   9   4        483.04        464.29        47.82 o                         
   9   9   4        212.63        293.33        46.80 o                         
  11   9   4         10.07         -4.86        56.40 o                         
 -14  10   4        219.48        167.18        60.70 o                         
 -12  10   4         24.58          3.84        49.55 o                         
 -10  10   4        407.12        320.06       114.02 o                         
  -8  10   4         67.85        145.00        65.95 o                         
  -6  10   4         28.23        110.71        37.49 o                         
  -4  10   4         28.65         24.29        56.41 o                         
  -2  10   4         71.05         23.23        37.38 o                         
   0  10   4         12.33        -17.71        35.92 o                         
   2  10   4         33.12         36.46        37.73 o                         
   4  10   4        102.77         95.83        40.89 o                         
   6  10   4         90.65         51.68        40.93 o                         
   8  10   4         11.59        -21.34        41.63 o                         
  -9  11   4          0.69        -50.69        56.70 o                         
  -7  11   4         97.59        125.66        58.23 o                         
  -5  11   4          9.16         47.57       101.09 o                         
  -3  11   4          4.54        -24.95        40.07 o                         
  -1  11   4        322.39        357.15        48.84 o                         
   1  11   4        161.01        150.98        44.80 o                         
   3  11   4          5.95        -21.98        41.39 o                         
   5  11   4        298.42        357.29        51.46 o                         
 -25   1   5         45.62         96.91        43.30 o                         
 -23   1   5          7.54        -25.87        31.00 o                         
 -21   1   5       1069.30       1113.87        61.10 o                         
 -19   1   5        195.23        194.54        26.85 o                         
 -17   1   5       4594.15       4644.03        86.27 o                         
 -15   1   5         63.71         65.57        17.53 o                         
 -13   1   5       5981.85       5891.15       101.43 o                         
 -11   1   5        399.84        403.69        16.00 o                         
  -9   1   5      11443.18      11496.67       185.42 o                         
  -7   1   5       8039.42       8077.92       123.98 o                         
  -5   1   5       4284.71       4029.42        63.90 o                         
  -3   1   5      21670.07      21457.79       322.06 o                         
  -1   1   5      35016.35      35005.28       523.57 o                         
   1   1   5       1740.70       1540.13        30.83 o                         
   3   1   5      26299.69      25632.74       407.45 o                         
   5   1   5      16951.66      17213.65       276.79 o                         
   7   1   5      16706.79      15832.77       272.76 o                         
   9   1   5       3891.50       4052.23        76.45 o                         
  11   1   5       1623.99       1494.84        53.67 o                         
  13   1   5       2158.16       2294.36        62.09 o                         
  15   1   5       2477.87       2254.73        65.92 o                         
  17   1   5        708.85        750.32        46.39 o                         
  19   1   5         17.01         32.23        47.00 o                         
 -26   2   5          4.35        -23.66        48.21 o                         
 -24   2   5          0.10         10.10        42.36 o                         
 -22   2   5        325.93        287.06        32.37 o                         
 -20   2   5       1209.88       1212.65        53.78 o                         
 -18   2   5        119.33        133.20        21.47 o                         
 -16   2   5       2351.44       2298.07        55.95 o                         
 -14   2   5         19.26         37.03        14.61 o                         
 -12   2   5        598.60        636.66        22.58 o                         
 -10   2   5       2179.07       2310.20        47.42 o                         
  -8   2   5       6157.73       6268.57       110.49 o                         
  -6   2   5      10909.74      11120.79       189.81 o                         
  -4   2   5       3462.58       3532.63        63.92 o                         
  -2   2   5       1535.87       1542.15        37.16 o                         
   0   2   5        149.35        194.91        16.15 o                         
   2   2   5         28.97         47.78         9.57 o                         
   4   2   5       1980.07       1817.90        37.56 o                         
   6   2   5          0.92         12.51        14.53 o                         
   8   2   5        150.67        111.97        20.27 o                         
  10   2   5        984.82       1046.06        40.04 o                         
  12   2   5          3.32          6.72        22.43 o                         
  14   2   5         69.37         69.50        28.67 o                         
  16   2   5        381.93        373.67        41.50 o                         
  18   2   5          8.12         12.60        42.11 o                         
  20   2   5        137.45        236.17       104.08 o                         
 -25   3   5        165.74        153.81        49.43 o                         
 -23   3   5        333.75        320.22        56.57 o                         
 -21   3   5        214.96        215.68        34.65 o                         
 -19   3   5        236.92        186.31        26.61 o                         
 -17   3   5        123.37        170.76        23.51 o                         
 -15   3   5        591.84        693.64        31.70 o                         
 -13   3   5       2220.71       2344.42        55.66 o                         
 -11   3   5       3196.19       3179.47        67.70 o                         
  -9   3   5       8611.85       8564.54       160.11 o                         
  -7   3   5       2768.51       2775.01        52.94 o                         
  -5   3   5      33011.74      33263.29       556.97 o                         
  -3   3   5      13499.54      14404.10       243.78 o                         
  -1   3   5      49826.69      49298.67      1043.99 o                         
   1   3   5        143.90        169.79        14.88 o                         
   3   3   5       9607.08       9194.70       150.14 o                         
   5   3   5        415.03        413.10        21.13 o                         
   7   3   5        656.79        685.77        24.97 o                         
   9   3   5       9726.21       9294.91       166.98 o                         
  11   3   5        802.66        876.57        66.10 o                         
  13   3   5       1740.61       1812.97        94.91 o                         
  15   3   5       1996.59       1852.68       111.42 o                         
  17   3   5       1296.70       1156.31        93.31 o                         
  19   3   5        829.67        877.55        67.86 o                         
 -24   4   5          0.05        -20.24        47.52 o                         
 -22   4   5         20.53         64.21        44.13 o                         
 -20   4   5        560.80        515.02        54.87 o                         
 -18   4   5        213.00        224.81        27.05 o                         
 -16   4   5        186.92        148.05        22.46 o                         
 -14   4   5       4831.54       4556.97        95.68 o                         
 -12   4   5         51.41         70.46        17.05 o                         
 -10   4   5       1017.05       1044.98        45.23 o                         
  -8   4   5         56.66         46.27        12.80 o                         
  -6   4   5       1414.01       1431.63        35.39 o                         
  -4   4   5        673.02        779.24        30.41 o                         
  -2   4   5         12.78         -1.16        10.66 o                         
   0   4   5       1245.99       1257.36        40.74 o                         
   2   4   5       2970.75       3127.51        78.92 o                         
   4   4   5       4415.41       4307.31       105.62 o                         
   6   4   5         20.76          9.71        27.04 o                         
   8   4   5        809.49        832.93        44.37 o                         
  10   4   5        474.50        507.18        33.13 o                         
  12   4   5         95.44         57.59        26.47 o                         
  14   4   5          1.02         -2.47        33.14 o                         
  16   4   5         73.26         90.70        53.97 o                         
  18   4   5         97.39        162.94        47.34 o                         
 -23   5   5         19.36         42.24        46.79 o                         
 -21   5   5        170.17        209.79        78.51 o                         
 -19   5   5         30.23         31.09        32.51 o                         
 -17   5   5       1237.02       1280.74       114.87 o                         
 -15   5   5         45.97         90.47        22.86 o                         
 -13   5   5       2439.93       2471.85        74.58 o                         
 -11   5   5        486.63        394.05        29.54 o                         
  -9   5   5       3187.53       3055.12        71.52 o                         
  -7   5   5         57.38         56.15        17.82 o                         
  -5   5   5        431.69        520.26        22.60 o                         
  -3   5   5        711.74        672.50        28.89 o                         
  -1   5   5       4081.84       4098.78       112.32 o                         
   1   5   5       1532.12       1548.91        57.50 o                         
   3   5   5       1617.81       1620.93        61.12 o                         
   5   5   5       5708.93       5525.32       175.82 o                         
   7   5   5       2295.27       2366.87        98.94 o                         
   9   5   5         71.62         98.41        33.65 o                         
  11   5   5        838.69        840.90        58.37 o                         
  13   5   5        910.45        930.85        63.62 o                         
  15   5   5        522.03        629.26        71.43 o                         
  17   5   5         47.47         44.19        60.40 o                         
 -22   6   5        104.12         91.24        63.99 o                         
 -20   6   5         63.20         69.38        80.37 o                         
 -18   6   5         30.54         22.97        55.61 o                         
 -16   6   5         32.04         12.81        44.93 o                         
 -14   6   5         13.04          8.90        27.88 o                         
 -12   6   5        153.86        140.02        29.65 o                         
 -10   6   5        201.29        232.09        27.54 o                         
  -8   6   5        178.33        240.10        21.36 o                         
  -6   6   5        210.80        197.09        19.65 o                         
  -4   6   5        340.21        383.52        25.60 o                         
  -2   6   5        425.77        514.98        39.94 o                         
   0   6   5        577.56        589.98        36.64 o                         
   2   6   5         26.94         -5.23        24.46 o                         
   4   6   5       1425.22       1484.41        98.44 o                         
   6   6   5        206.16        190.50        39.86 o                         
   8   6   5       1048.97       1026.48        68.69 o                         
  10   6   5          0.52         22.35        42.62 o                         
  12   6   5         35.88         89.69        43.05 o                         
  14   6   5         43.43          5.88        51.16 o                         
  16   6   5          1.39        -54.68        54.68 o                         
 -21   7   5         91.23        120.50        68.56 o                         
 -19   7   5         14.36         11.12        77.16 o                         
 -17   7   5        600.10        649.29        92.70 o                         
 -15   7   5          5.45         21.72        39.34 o                         
 -13   7   5         14.01         18.39        27.81 o                         
 -11   7   5         42.97         57.30        27.51 o                         
  -9   7   5        764.47        906.39        60.85 o                         
  -7   7   5        738.35        740.25        36.06 o                         
  -5   7   5        443.99        460.98        29.78 o                         
  -3   7   5       2200.51       2188.73        65.28 o                         
  -1   7   5       1824.17       1899.87        60.26 o                         
   1   7   5        342.14        223.41        33.69 o                         
   3   7   5       2009.43       1969.96       110.94 o                         
   5   7   5        972.01        998.26        54.16 o                         
   7   7   5       2258.55       2312.93        86.94 o                         
   9   7   5          9.87         47.93        43.99 o                         
  11   7   5        256.38        301.23        55.94 o                         
  13   7   5          3.33         28.34        60.53 o                         
  15   7   5         26.85         49.52        73.17 o                         
 -18   8   5         98.35        -65.24        71.82 o                         
 -16   8   5         17.21        -51.14        51.14 o                         
 -14   8   5          1.87        -17.22        44.26 o                         
 -12   8   5          9.12         24.24        33.09 o                         
 -10   8   5       1343.88       1357.42        62.43 o                         
  -8   8   5       1538.92       1597.46        73.45 o                         
  -6   8   5       2230.90       1988.61        65.26 o                         
  -4   8   5        496.34        478.59        33.22 o                         
  -2   8   5       1873.54       1930.89        66.18 o                         
   0   8   5         27.43         25.41        30.43 o                         
   2   8   5          0.39         -6.18        30.40 o                         
   4   8   5         29.38         55.41        32.07 o                         
   6   8   5         76.94        109.90        36.50 o                         
   8   8   5         43.03         28.99        37.47 o                         
  10   8   5        362.99        332.28        48.51 o                         
  12   8   5        239.39        267.92       108.31 o                         
 -17   9   5         37.08        -47.56        74.25 o                         
 -15   9   5        100.86         30.63        51.93 o                         
 -13   9   5         55.87         64.37        47.87 o                         
 -11   9   5        204.11        154.24        79.76 o                         
  -9   9   5         26.60        107.05        57.31 o                         
  -7   9   5        503.09        499.52        42.86 o                         
  -5   9   5       1109.10       1231.99        70.80 o                         
  -3   9   5        714.92        626.16        48.74 o                         
  -1   9   5       1163.39       1252.77        62.75 o                         
   1   9   5        186.82        215.66        39.12 o                         
   3   9   5         51.04         41.51        36.36 o                         
   5   9   5         23.13         14.71        37.42 o                         
   7   9   5          1.07        -37.66        37.66 o                         
   9   9   5         80.08        134.26        45.16 o                         
  11   9   5          0.83         45.08        51.10 o                         
 -14  10   5         24.92        -12.31        59.13 o                         
 -12  10   5         61.35         76.19        51.87 o                         
 -10  10   5        179.64        141.68        49.78 o                         
  -8  10   5         38.11         62.00        77.19 o                         
  -6  10   5          3.75        -34.46        35.34 o                         
  -4  10   5          8.14        -15.08        36.75 o                         
  -2  10   5         74.80         51.54        38.17 o                         
   0  10   5        121.53        132.58        39.92 o                         
   2  10   5          7.43         34.94        39.60 o                         
   4  10   5        334.68        368.10        48.84 o                         
   6  10   5         14.93         47.87        43.16 o                         
   8  10   5         69.60         90.32        46.77 o                         
  -9  11   5        137.02        231.99        60.63 o                         
  -7  11   5          7.70          1.60        86.65 o                         
  -5  11   5          3.38        -28.03        48.96 o                         
  -3  11   5         52.99        102.47        42.92 o                         
  -1  11   5          0.59        -40.32        40.32 o                         
   1  11   5         57.03         31.98        42.92 o                         
   3  11   5         54.16        105.57        47.48 o                         
 -26   0   6        226.51        226.30        84.71 o                         
 -24   0   6        109.29         58.53        82.63 o                         
 -22   0   6        558.20        472.41        48.38 o                         
 -20   0   6        193.22        162.94        36.87 o                         
 -18   0   6       2165.53       2438.11        84.10 o                         
 -16   0   6        576.87        591.08        37.77 o                         
 -14   0   6       2935.15       2886.99        74.44 o                         
 -12   0   6       8569.36       8606.11       189.98 o                         
 -10   0   6         54.31         91.08        16.25 o                         
  -8   0   6      38359.61      37425.02       792.53 o                         
  -6   0   6       5822.90       5657.33       125.26 o                         
  -4   0   6        239.79        214.34        18.71 o                         
  -2   0   6       7965.86       8074.72       176.21 o                         
   0   0   6       1997.94       1926.89        52.98 o                         
   2   0   6      31985.99      31863.02       677.27 o                         
   4   0   6        966.20        903.64        33.90 o                         
   6   0   6      14412.28      14598.99       318.20 o                         
   8   0   6        836.59        893.34        39.01 o                         
  10   0   6      11803.44      12273.70       274.31 o                         
  12   0   6       2881.99       2997.63       104.01 o                         
  14   0   6       3642.12       3639.21       152.17 o                         
  16   0   6        852.86        967.89        89.97 o                         
  18   0   6        736.95        654.93        71.12 o                         
 -25   1   6         61.83         42.72        46.20 o                         
 -23   1   6         91.77         77.62        31.95 o                         
 -21   1   6         29.43         20.67        27.96 o                         
 -19   1   6        174.91        119.32        26.20 o                         
 -17   1   6        320.46        331.78        29.30 o                         
 -15   1   6          2.37        -16.43        16.43 o                         
 -13   1   6         18.25         12.86        12.43 o                         
 -11   1   6        712.86        670.00        20.44 o                         
  -9   1   6       5488.17       5562.37        93.28 o                         
  -7   1   6        251.26        269.51        11.40 o                         
  -5   1   6        881.12        809.38        18.98 o                         
  -3   1   6       1169.98       1157.23        23.56 o                         
  -1   1   6        367.82        450.58        14.22 o                         
   1   1   6       1932.80       1889.09        35.34 o                         
   3   1   6        984.57       1030.25        26.77 o                         
   5   1   6        172.23        225.17        16.51 o                         
   7   1   6       3168.16       2995.66        59.92 o                         
   9   1   6       2127.78       2089.15        72.72 o                         
  11   1   6        593.58        693.38        35.63 o                         
  13   1   6         15.58         22.78        34.35 o                         
  15   1   6         94.42        103.63        35.54 o                         
  17   1   6         83.04         51.05        38.79 o                         
  19   1   6        325.33        317.74        85.44 o                         
 -26   2   6          6.26          0.38        47.52 o                         
 -24   2   6        114.27        154.93        44.15 o                         
 -22   2   6         91.90        113.23        45.25 o                         
 -20   2   6        691.79        676.16        36.06 o                         
 -18   2   6         52.91         71.45        20.84 o                         
 -16   2   6       1246.70       1228.80        73.32 o                         
 -14   2   6         52.73         40.82        17.64 o                         
 -12   2   6       1604.77       1661.17        39.65 o                         
 -10   2   6       5608.95       5522.72       100.04 o                         
  -8   2   6      27874.06      28553.62       452.50 o                         
  -6   2   6       3147.62       2836.58        50.84 o                         
  -4   2   6       2389.34       2111.37        39.15 o                         
  -2   2   6      10538.58      10273.95       175.98 o                         
   0   2   6      15424.39      13912.69       222.54 o                         
   2   2   6      13483.77      13174.79       212.89 o                         
   4   2   6      11229.23      10649.13       174.59 o                         
   6   2   6       1776.58       1749.21        44.12 o                         
   8   2   6        750.53        728.01        35.21 o                         
  10   2   6       1977.51       1934.18        58.97 o                         
  12   2   6        488.40        415.28        36.69 o                         
  14   2   6       3232.53       3297.93        96.51 o                         
  16   2   6          9.73         -7.50        42.61 o                         
  18   2   6       1617.23       1676.17        86.35 o                         
 -25   3   6          1.64        -45.87        45.87 o                         
 -23   3   6         30.78         73.42        42.16 o                         
 -21   3   6         91.04         96.59        51.91 o                         
 -19   3   6          1.95         12.37        31.60 o                         
 -17   3   6        539.67        563.67        35.52 o                         
 -15   3   6          2.54        -18.30        18.30 o                         
 -13   3   6        313.13        285.08        21.18 o                         
 -11   3   6         77.67         91.93        20.84 o                         
  -9   3   6       1090.59       1242.49        34.59 o                         
  -7   3   6       2631.93       2927.49        56.72 o                         
  -5   3   6       4138.85       4323.03        84.02 o                         
  -3   3   6       3356.83       3333.23        62.05 o                         
  -1   3   6       1416.26       1430.49        35.08 o                         
   1   3   6          5.52          8.40        11.57 o                         
   3   3   6        166.27        232.77        18.52 o                         
   5   3   6         99.93        136.28        15.52 o                         
   7   3   6          0.57          2.03        17.81 o                         
   9   3   6       2077.33       2016.33        78.93 o                         
  11   3   6          8.17         39.59        27.78 o                         
  13   3   6          0.53        -33.39        40.67 o                         
  15   3   6         98.26        105.91        42.34 o                         
  17   3   6          1.19        -38.07        43.90 o                         
 -24   4   6        298.37        372.18        79.67 o                         
 -22   4   6         20.45        -13.82        76.66 o                         
 -20   4   6        937.06        920.38        81.09 o                         
 -18   4   6         29.96         55.59        31.78 o                         
 -16   4   6       1753.39       1735.26        81.76 o                         
 -14   4   6         15.78         30.89        19.24 o                         
 -12   4   6        629.07        564.73        42.94 o                         
 -10   4   6        321.17        305.76        20.28 o                         
  -8   4   6        721.40        687.68        20.72 o                         
  -6   4   6       7522.70       7454.76       152.21 o                         
  -4   4   6       1122.33       1150.18        34.09 o                         
  -2   4   6       8766.50       8213.19       166.58 o                         
   0   4   6       1865.11       1726.59        51.59 o                         
   2   4   6       5006.75       4684.50       128.34 o                         
   4   4   6       8918.35       8545.73       197.49 o                         
   6   4   6       1492.85       1386.65        60.85 o                         
   8   4   6       2391.46       2260.68       102.39 o                         
  10   4   6       1225.65       1174.50        58.90 o                         
  12   4   6        141.61        173.70        71.11 o                         
  14   4   6       1291.75       1019.28       127.39 o                         
  16   4   6         21.71         19.24        45.51 o                         
 -23   5   6        107.34        156.43        49.07 o                         
 -21   5   6        191.67        183.88        37.95 o                         
 -19   5   6         27.85         78.92        43.52 o                         
 -17   5   6         32.42         62.65        25.53 o                         
 -15   5   6        293.23        359.51        28.87 o                         
 -13   5   6        702.83        678.56        32.84 o                         
 -11   5   6        569.69        609.72        36.96 o                         
  -9   5   6        429.50        402.01        24.25 o                         
  -7   5   6       4935.27       4952.88       106.32 o                         
  -5   5   6       7146.75       7235.54       164.19 o                         
  -3   5   6        363.78        359.74        23.92 o                         
  -1   5   6       1441.21       1492.93        56.90 o                         
   1   5   6        425.73        383.99        32.51 o                         
   3   5   6       2909.03       2412.30        80.91 o                         
   5   5   6        158.50        198.55        32.07 o                         
   7   5   6        529.16        461.05        43.02 o                         
   9   5   6       1128.46       1148.10        77.32 o                         
  11   5   6         56.75         31.19        49.57 o                         
  13   5   6        509.61        444.21        70.47 o                         
  15   5   6          0.94         30.23        67.36 o                         
  17   5   6          1.27         38.51       118.74 o                         
 -22   6   6         12.28          8.03        44.61 o                         
 -20   6   6         83.80         89.31        51.42 o                         
 -18   6   6        806.52        921.83       132.71 o                         
 -16   6   6        204.22        180.42        33.89 o                         
 -14   6   6        836.46        839.85        45.78 o                         
 -12   6   6       1971.13       1966.90        80.92 o                         
 -10   6   6       3120.94       3132.97        86.10 o                         
  -8   6   6       6094.08       5976.64       154.36 o                         
  -6   6   6        106.05        163.14        32.58 o                         
  -4   6   6        245.72        327.16        46.03 o                         
  -2   6   6        106.20        102.03        20.92 o                         
   0   6   6         10.28         27.83        25.16 o                         
   2   6   6        879.10        828.33        65.31 o                         
   4   6   6         56.87         67.80        30.32 o                         
   6   6   6       1304.43       1173.40        90.79 o                         
   8   6   6         16.70         -5.63        35.07 o                         
  10   6   6       2451.76       2160.07       161.55 o                         
  12   6   6        799.21        887.61        80.84 o                         
  14   6   6        677.92        752.12       163.68 o                         
 -21   7   6          3.01        103.17        64.06 o                         
 -19   7   6         22.76         -5.79       108.40 o                         
 -17   7   6        681.46        722.24        63.46 o                         
 -15   7   6        113.23        112.55        50.41 o                         
 -13   7   6        126.96        109.54        35.00 o                         
 -11   7   6         27.44         58.01        30.56 o                         
  -9   7   6         61.08        117.31        46.94 o                         
  -7   7   6         25.04         29.22        22.75 o                         
  -5   7   6       2054.11       2089.62        64.77 o                         
  -3   7   6       5578.18       5080.78       124.00 o                         
  -1   7   6          2.05          1.28        27.29 o                         
   1   7   6        336.53        388.80        37.99 o                         
   3   7   6          0.04        -17.90        30.18 o                         
   5   7   6         46.65         16.19        33.20 o                         
   7   7   6        120.13         90.67        37.86 o                         
   9   7   6         13.60        -29.94        38.03 o                         
  11   7   6          0.74         -3.10        43.89 o                         
  13   7   6         95.30         67.93        54.73 o                         
 -20   8   6          6.23         -4.93       156.45 o                         
 -18   8   6          1.84        -58.62        58.62 o                         
 -16   8   6        112.53         92.12       114.45 o                         
 -14   8   6         97.81         79.48        47.25 o                         
 -12   8   6         10.65         16.04        34.73 o                         
 -10   8   6        135.24         98.72        34.74 o                         
  -8   8   6         37.20         74.32        31.52 o                         
  -6   8   6        189.42        185.42        28.55 o                         
  -4   8   6        576.22        558.59        36.41 o                         
  -2   8   6       1452.09       1472.68        65.41 o                         
   0   8   6         34.86         37.44        31.84 o                         
   2   8   6        192.05        187.44        37.08 o                         
   4   8   6        331.04        379.42        45.16 o                         
   6   8   6        122.41        156.27        41.16 o                         
   8   8   6         47.43         58.53        41.59 o                         
  10   8   6         19.28         33.27        43.03 o                         
  12   8   6         19.01         44.99        95.68 o                         
 -17   9   6        152.91         17.77        56.55 o                         
 -15   9   6         17.13        -31.22        70.52 o                         
 -13   9   6         23.15         19.16        47.06 o                         
 -11   9   6         17.05         37.85        36.92 o                         
  -9   9   6          1.43        -35.52        35.52 o                         
  -7   9   6          0.57         30.60        46.59 o                         
  -5   9   6        175.84        149.56        35.89 o                         
  -3   9   6        453.26        367.91        42.39 o                         
  -1   9   6         63.42         50.46        36.06 o                         
   1   9   6         89.71         34.81        37.14 o                         
   3   9   6        139.26        106.16        40.55 o                         
   5   9   6         34.63         88.71        41.82 o                         
   7   9   6        127.54         59.35        43.01 o                         
   9   9   6          0.32         72.32        45.61 o                         
 -14  10   6        120.68          7.78        54.43 o                         
 -12  10   6         23.00         18.84        48.82 o                         
 -10  10   6          0.26         60.81        49.23 o                         
  -8  10   6         69.72          3.32        41.29 o                         
  -6  10   6         84.91         76.61        47.69 o                         
  -4  10   6        140.59        131.88        40.24 o                         
  -2  10   6        331.89        332.48        45.77 o                         
   0  10   6         53.91         82.75        40.80 o                         
   2  10   6         44.83         20.87        41.94 o                         
   4  10   6        110.68        110.52        63.29 o                         
   6  10   6          0.39        -27.42        48.18 o                         
  -7  11   6         17.13        -29.88        56.43 o                         
  -5  11   6        123.25         77.38        52.49 o                         
  -3  11   6         22.31          7.99        42.65 o                         
  -1  11   6         75.15        127.96        44.97 o                         
   1  11   6        285.66        271.84        50.45 o                         
 -25   1   7         79.15         37.23        35.17 o                         
 -23   1   7        682.15        669.34        41.43 o                         
 -21   1   7        172.29        176.68        39.13 o                         
 -19   1   7       1494.06       1451.60        48.54 o                         
 -17   1   7         46.59        103.61        21.72 o                         
 -15   1   7         19.12         34.69        15.72 o                         
 -13   1   7       6755.39       6785.97       115.23 o                         
 -11   1   7       1258.02       1240.41        29.95 o                         
  -9   1   7      20380.29      20712.32       313.02 o                         
  -7   1   7        314.50        410.31        14.96 o                         
  -5   1   7      18905.12      19772.34       298.52 o                         
  -3   1   7      12941.16      12676.17       193.56 o                         
  -1   1   7       1584.67       1590.57        32.01 o                         
   1   1   7        378.76        353.26        15.18 o                         
   3   1   7      15265.25      14456.48       234.04 o                         
   5   1   7       1989.01       1819.94        42.42 o                         
   7   1   7       5948.00       6192.26       109.48 o                         
   9   1   7         70.45         74.44        21.78 o                         
  11   1   7       4783.16       5089.66        98.01 o                         
  13   1   7         31.08         -1.14        42.22 o                         
  15   1   7       2767.88       3084.52       113.72 o                         
  17   1   7        204.66        169.52        47.76 o                         
 -26   2   7          9.83         29.91        55.94 o                         
 -24   2   7         73.18         95.10        38.10 o                         
 -22   2   7          9.16          9.77        37.82 o                         
 -20   2   7        569.39        559.49        38.97 o                         
 -18   2   7       1580.07       1599.62        61.68 o                         
 -16   2   7        337.65        372.60        38.07 o                         
 -14   2   7       2334.45       2259.10        56.61 o                         
 -12   2   7       1153.11       1213.13        33.33 o                         
 -10   2   7        610.43        627.35        22.25 o                         
  -8   2   7       3298.21       3315.60        62.52 o                         
  -6   2   7        261.16        247.02        18.21 o                         
  -4   2   7        108.72         78.53        10.92 o                         
  -2   2   7          8.77         10.48         8.09 o                         
   0   2   7       2121.94       2068.28        38.52 o                         
   2   2   7         23.56         68.19        12.83 o                         
   4   2   7        613.88        554.38        29.47 o                         
   6   2   7       2036.21       2140.58        48.43 o                         
   8   2   7       1286.05       1283.03        38.61 o                         
  10   2   7        334.26        352.27        30.57 o                         
  12   2   7        305.67        350.04        33.43 o                         
  14   2   7         45.67         72.38        37.57 o                         
  16   2   7         15.84         42.17        44.11 o                         
 -25   3   7        153.89        179.53        48.97 o                         
 -23   3   7          3.57         13.98        34.18 o                         
 -21   3   7        427.08        507.41        46.46 o                         
 -19   3   7        265.03        234.76        31.02 o                         
 -17   3   7       1548.82       1607.67        49.83 o                         
 -15   3   7       1644.93       1697.37        54.54 o                         
 -13   3   7       1656.15       1717.96        47.55 o                         
 -11   3   7       4113.12       3857.90        81.33 o                         
  -9   3   7        215.24        272.38        17.33 o                         
  -7   3   7       1632.44       1834.00        40.91 o                         
  -5   3   7        206.04        162.63        14.77 o                         
  -3   3   7        208.47        200.18        21.45 o                         
  -1   3   7       2569.39       2460.86        54.25 o                         
   1   3   7       1061.72       1054.30        32.67 o                         
   3   3   7      21542.30      20356.41       347.00 o                         
   5   3   7        726.47        669.37        26.62 o                         
   7   3   7      12908.31      11835.90       269.05 o                         
   9   3   7        519.77        528.18        52.24 o                         
  11   3   7        988.52        966.00        74.27 o                         
  13   3   7          1.26        -22.44        31.82 o                         
  15   3   7        918.70        876.01        73.78 o                         
  17   3   7         32.44          8.40        49.53 o                         
 -24   4   7        173.88        190.08        50.56 o                         
 -22   4   7          8.54         15.74        38.28 o                         
 -20   4   7        246.80        224.95        37.51 o                         
 -18   4   7        503.72        556.22        69.12 o                         
 -16   4   7         18.05         14.92        21.68 o                         
 -14   4   7        153.69        142.74        21.96 o                         
 -12   4   7       1130.67       1163.33        37.06 o                         
 -10   4   7        212.60        205.78        20.19 o                         
  -8   4   7       1763.94       1703.82        43.63 o                         
  -6   4   7         96.88         63.53        14.31 o                         
  -4   4   7          1.80         -9.17        19.97 o                         
  -2   4   7       5418.38       5485.69       128.54 o                         
   0   4   7        334.05        348.33        27.52 o                         
   2   4   7        217.46        232.73        29.58 o                         
   4   4   7       1760.10       1775.41        74.31 o                         
   6   4   7        198.10        217.23        35.96 o                         
   8   4   7        346.57        325.08        42.14 o                         
  10   4   7        180.58        195.07        36.66 o                         
  12   4   7        731.14        665.15        95.24 o                         
  14   4   7          0.73        -35.81        35.81 o                         
  16   4   7         53.16         54.96        65.67 o                         
 -23   5   7         43.56         30.68        46.73 o                         
 -21   5   7         64.88         99.82        37.50 o                         
 -19   5   7        119.43        115.71        41.05 o                         
 -17   5   7          8.18         16.98        39.11 o                         
 -15   5   7        263.65        253.25        31.29 o                         
 -13   5   7        111.08        144.82        24.22 o                         
 -11   5   7        132.76        159.07        26.78 o                         
  -9   5   7       3836.21       3773.85        89.22 o                         
  -7   5   7        510.23        518.59        29.10 o                         
  -5   5   7       3557.35       3497.67        88.54 o                         
  -3   5   7       3764.90       3642.27        91.21 o                         
  -1   5   7       2922.71       2838.51       117.47 o                         
   1   5   7       2002.36       2007.77        73.31 o                         
   3   5   7       5027.17       4732.38       135.41 o                         
   5   5   7        177.42        135.61        34.14 o                         
   7   5   7        882.12        932.41        88.71 o                         
   9   5   7         44.39         92.01        39.56 o                         
  11   5   7       1281.49       1318.63        91.26 o                         
  13   5   7         52.78         79.96        62.38 o                         
  15   5   7        283.64        276.98        60.97 o                         
 -22   6   7         34.39        -15.18        66.35 o                         
 -20   6   7         40.09         71.95        96.74 o                         
 -18   6   7        117.62         94.90        60.15 o                         
 -16   6   7        203.85        177.58        34.83 o                         
 -14   6   7        909.61        798.14        44.91 o                         
 -12   6   7          8.67        -36.05        36.36 o                         
 -10   6   7        102.97        114.22        32.19 o                         
  -8   6   7         80.36         65.06        22.35 o                         
  -6   6   7         69.29         62.55        22.21 o                         
  -4   6   7         21.11         20.04        20.60 o                         
  -2   6   7         63.11         59.72        27.82 o                         
   0   6   7          0.82        -27.19        27.19 o                         
   2   6   7        104.99         68.90        30.22 o                         
   4   6   7        340.82        267.35        39.37 o                         
   6   6   7         68.65         37.77        36.01 o                         
   8   6   7        688.19        635.37        67.17 o                         
  10   6   7         26.30         93.41        44.22 o                         
  12   6   7        188.45        165.89        51.23 o                         
  14   6   7         43.15        130.09        59.11 o                         
 -21   7   7         21.36          2.53        87.91 o                         
 -19   7   7        128.65        114.47        58.90 o                         
 -17   7   7          1.87         29.09        52.53 o                         
 -15   7   7          0.70         17.02        35.38 o                         
 -13   7   7        931.16        863.10        52.98 o                         
 -11   7   7        112.85         92.17        35.90 o                         
  -9   7   7         15.89         20.67        30.07 o                         
  -7   7   7         24.23          2.00        22.87 o                         
  -5   7   7       4116.30       4281.37       109.07 o                         
  -3   7   7       2631.39       2752.20       107.01 o                         
  -1   7   7        142.82         38.00        31.42 o                         
   1   7   7         12.96         -6.94        31.49 o                         
   3   7   7        424.00        440.91        43.33 o                         
   5   7   7         12.62         35.05        36.57 o                         
   7   7   7        195.52        275.01        44.88 o                         
   9   7   7         64.78         65.38        43.62 o                         
  11   7   7        690.18        672.11        63.55 o                         
  13   7   7         63.61         76.64        55.14 o                         
 -18   8   7        326.42        345.60        72.76 o                         
 -16   8   7         57.53         49.64        51.85 o                         
 -14   8   7        261.33        231.53        44.24 o                         
 -12   8   7        181.94        153.32        38.13 o                         
 -10   8   7         57.77         28.21        57.21 o                         
  -8   8   7        210.85        244.57        37.14 o                         
  -6   8   7        351.02        319.30        32.20 o                         
  -4   8   7        261.13        217.26        37.05 o                         
  -2   8   7         26.52          8.84        33.46 o                         
   0   8   7        147.17        177.19        37.73 o                         
   2   8   7        491.29        472.47        46.59 o                         
   4   8   7         28.69         37.25        38.91 o                         
   6   8   7        292.85        300.29        47.01 o                         
   8   8   7        118.94        124.03        45.94 o                         
  10   8   7        251.55        332.91        71.55 o                         
 -17   9   7        146.43        206.42        64.55 o                         
 -15   9   7        103.90        126.10        56.05 o                         
 -13   9   7         48.59         22.24        44.79 o                         
 -11   9   7         65.08         94.47        82.92 o                         
  -9   9   7         14.47        -39.01        39.01 o                         
  -7   9   7          6.88         15.72        35.48 o                         
  -5   9   7        118.17        123.85        36.76 o                         
  -3   9   7       1146.92        927.89        56.73 o                         
  -1   9   7        205.48        185.63        41.58 o                         
   1   9   7          0.90          4.66        38.28 o                         
   3   9   7        449.01        441.08        50.94 o                         
   5   9   7         53.22         60.74        42.96 o                         
   7   9   7         96.31         80.83        46.78 o                         
 -14  10   7         12.96          4.81        86.65 o                         
 -12  10   7         31.89         16.38        58.17 o                         
 -10  10   7          8.67         -6.43        64.62 o                         
  -8  10   7          4.81         43.98        61.80 o                         
  -6  10   7         79.99         52.16        48.95 o                         
  -4  10   7         31.36         63.11        40.78 o                         
  -2  10   7        181.62        213.16        43.81 o                         
   0  10   7         25.09          5.17        41.73 o                         
   2  10   7         41.73         33.90        43.81 o                         
   4  10   7         37.01         59.23        47.55 o                         
  -5  11   7        138.58        100.45        54.69 o                         
  -3  11   7        107.87        110.95        55.56 o                         
 -26   0   8         90.84        134.11        60.33 o                         
 -24   0   8        401.62        426.55        62.05 o                         
 -22   0   8         24.56        -11.13        46.96 o                         
 -20   0   8       2135.51       2203.82       125.25 o                         
 -18   0   8       1907.32       1885.73        75.97 o                         
 -16   0   8        142.99        102.75        29.12 o                         
 -14   0   8       1119.17       1199.08        59.64 o                         
 -12   0   8        315.31        304.33        22.20 o                         
 -10   0   8         32.19         43.04        16.50 o                         
  -8   0   8       5798.22       5924.35       133.96 o                         
  -6   0   8       1716.11       1625.84        46.02 o                         
  -4   0   8      12130.37      12250.90       266.49 o                         
  -2   0   8       1643.72       1619.65        46.74 o                         
   0   0   8      29683.57      28673.32       612.25 o                         
   2   0   8        112.94        157.48        21.30 o                         
   4   0   8       6725.80       6656.81       153.98 o                         
   6   0   8         71.56         91.56        24.61 o                         
   8   0   8       4770.53       4494.69       115.45 o                         
  10   0   8         21.68         29.87        41.35 o                         
  12   0   8        427.41        398.37        56.05 o                         
  14   0   8       1937.33       2237.56       138.50 o                         
  16   0   8        546.15        517.68        89.53 o                         
 -27   1   8         89.41        198.02       214.22 o                         
 -25   1   8        209.52        238.63        39.01 o                         
 -23   1   8         17.08         55.50        32.58 o                         
 -21   1   8          2.93        -28.08        28.08 o                         
 -19   1   8        805.83        736.67        37.41 o                         
 -17   1   8        615.18        589.21        31.48 o                         
 -15   1   8        927.32        990.58        29.83 o                         
 -13   1   8         16.39         15.45        14.38 o                         
 -11   1   8        311.92        282.38        14.51 o                         
  -9   1   8       7575.41       7322.16       115.22 o                         
  -7   1   8        337.40        406.49        15.85 o                         
  -5   1   8        408.28        401.62        16.02 o                         
  -3   1   8          2.30         -7.99        10.44 o                         
  -1   1   8        477.77        485.22        17.77 o                         
   1   1   8        330.69        327.37        18.67 o                         
   3   1   8         80.78         82.33        16.41 o                         
   5   1   8        882.26        946.66        31.50 o                         
   7   1   8        431.34        409.45        25.90 o                         
   9   1   8        332.56        340.99        27.85 o                         
  11   1   8        713.41        749.16        41.58 o                         
  13   1   8          1.16         73.69        41.04 o                         
  15   1   8         53.53         45.47        46.56 o                         
  17   1   8          6.75        -38.55        54.93 o                         
 -26   2   8         49.35         31.86        40.64 o                         
 -24   2   8         13.63         14.61        45.81 o                         
 -22   2   8         36.29         61.50        41.26 o                         
 -20   2   8        332.38        378.32        36.15 o                         
 -18   2   8          3.94          6.82        26.35 o                         
 -16   2   8        598.94        700.49        32.27 o                         
 -14   2   8          2.62         10.36        18.39 o                         
 -12   2   8        838.46        894.42        29.54 o                         
 -10   2   8       1163.07       1161.60        29.85 o                         
  -8   2   8      12727.35      13151.70       212.26 o                         
  -6   2   8        202.48        216.86        14.74 o                         
  -4   2   8       8463.38       8372.06       123.96 o                         
  -2   2   8        146.00        177.60        11.89 o                         
   0   2   8       7849.88       7653.90       128.18 o                         
   2   2   8        640.01        593.32        23.09 o                         
   4   2   8       7106.27       6725.65       120.42 o                         
   6   2   8       4439.51       4475.35        98.21 o                         
   8   2   8       4422.20       4486.57       114.54 o                         
  10   2   8         10.21         59.50        28.50 o                         
  12   2   8       3250.79       3208.96       102.08 o                         
  14   2   8        151.43        117.68        51.79 o                         
  16   2   8        526.00        516.51        56.16 o                         
 -25   3   8          2.32         18.61        47.63 o                         
 -23   3   8         29.85         38.79        35.21 o                         
 -21   3   8        233.49        289.19        35.87 o                         
 -19   3   8         55.04         52.99        28.99 o                         
 -17   3   8        392.96        345.26        28.34 o                         
 -15   3   8         33.69         65.00        21.71 o                         
 -13   3   8       1276.58       1293.02        41.48 o                         
 -11   3   8        332.76        364.93        24.96 o                         
  -9   3   8        512.46        533.83        32.35 o                         
  -7   3   8        155.59        150.75        16.22 o                         
  -5   3   8       5213.49       5550.39       100.92 o                         
  -3   3   8        338.25        386.12        18.69 o                         
  -1   3   8       1004.79        978.25        44.89 o                         
   1   3   8       1247.06       1269.79        43.41 o                         
   3   3   8         67.47         67.90        22.56 o                         
   5   3   8        140.42        150.05        27.91 o                         
   7   3   8         21.66         -5.10        23.78 o                         
   9   3   8         34.15         11.74        26.69 o                         
  11   3   8         41.42         10.45        32.11 o                         
  13   3   8        140.21        163.71        61.12 o                         
  15   3   8         34.24         73.11        46.60 o                         
 -24   4   8         23.66         28.25        63.77 o                         
 -22   4   8         89.58        114.70        44.26 o                         
 -20   4   8        200.09        197.22        45.79 o                         
 -18   4   8         11.49         52.57        28.57 o                         
 -16   4   8        966.80        964.23        41.66 o                         
 -14   4   8         12.37         13.44        25.70 o                         
 -12   4   8       4011.67       4173.90        88.46 o                         
 -10   4   8        180.70        220.62        22.18 o                         
  -8   4   8       4881.75       5168.70       102.62 o                         
  -6   4   8        867.92        936.19        30.90 o                         
  -4   4   8       3306.87       3314.40        70.18 o                         
  -2   4   8        140.68        163.44        21.05 o                         
   0   4   8       1024.62       1054.85        43.00 o                         
   2   4   8       1330.96       1355.30        63.61 o                         
   4   4   8        621.23        650.91        46.81 o                         
   6   4   8       1696.47       1555.41       147.07 o                         
   8   4   8       2476.11       2581.83       185.75 o                         
  10   4   8         98.60         82.70        31.92 o                         
  12   4   8       1501.48       1453.40       143.90 o                         
  14   4   8         22.64         26.95        39.48 o                         
 -23   5   8         41.49         67.77        51.42 o                         
 -21   5   8        253.15        222.67        52.04 o                         
 -19   5   8        150.22        203.52        32.35 o                         
 -17   5   8         72.67         48.28        27.41 o                         
 -15   5   8         79.85         54.41        25.14 o                         
 -13   5   8        141.22        139.29        35.21 o                         
 -11   5   8        517.13        579.36        40.07 o                         
  -9   5   8        114.49        132.95        26.61 o                         
  -7   5   8          4.92         -3.83        19.97 o                         
  -5   5   8        840.39        767.56        35.72 o                         
  -3   5   8       7081.77       7028.88       163.04 o                         
  -1   5   8       2731.09       2658.79        88.02 o                         
   1   5   8        398.91        385.91        38.92 o                         
   3   5   8       1587.01       1474.47        67.62 o                         
   5   5   8          3.20        -29.50        34.03 o                         
   7   5   8         73.71         91.19        39.37 o                         
   9   5   8         49.02        115.01        44.30 o                         
  11   5   8        139.68        157.86        50.83 o                         
  13   5   8          5.84         29.13        63.62 o                         
 -22   6   8         74.02         91.74        79.44 o                         
 -20   6   8        332.75        382.31        69.44 o                         
 -18   6   8        364.94        402.93        60.35 o                         
 -16   6   8        159.79        145.04        42.39 o                         
 -14   6   8        156.07        171.85        35.75 o                         
 -12   6   8         21.73         54.13        32.58 o                         
 -10   6   8        292.58        281.93        37.62 o                         
  -8   6   8        134.03        116.73        29.48 o                         
  -6   6   8        589.12        584.07        42.36 o                         
  -4   6   8       1920.27       1890.50       101.39 o                         
  -2   6   8        424.35        346.52        61.38 o                         
   0   6   8       4797.75       4443.46       169.73 o                         
   2   6   8         78.85        128.09        35.64 o                         
   4   6   8        944.08        953.10       100.98 o                         
   6   6   8        228.47        278.27        44.01 o                         
   8   6   8        411.22        368.51        50.16 o                         
  10   6   8         31.36         28.04        46.65 o                         
  12   6   8         23.92         51.46        52.43 o                         
 -21   7   8         56.10        -92.45       255.94 o                         
 -19   7   8          6.19        -13.60        54.06 o                         
 -17   7   8          6.12         -7.48        38.71 o                         
 -15   7   8        775.99        675.15        51.03 o                         
 -13   7   8         23.23         45.06        35.92 o                         
 -11   7   8        119.72        132.35        35.39 o                         
  -9   7   8        324.77        263.30        36.63 o                         
  -7   7   8        205.47        192.15        29.24 o                         
  -5   7   8       1056.56       1073.75        54.10 o                         
  -3   7   8       1115.00       1039.58       110.08 o                         
  -1   7   8        377.64        348.12        44.91 o                         
   1   7   8        109.34        104.10        36.91 o                         
   3   7   8         18.30         17.83        37.51 o                         
   5   7   8        141.05        144.78        42.37 o                         
   7   7   8         96.51        142.94        44.37 o                         
   9   7   8        244.98        222.38        51.83 o                         
  11   7   8          1.57         29.10        52.49 o                         
 -18   8   8          7.11         24.59        56.42 o                         
 -16   8   8         77.45         68.28        41.97 o                         
 -14   8   8         58.00         -4.48        38.37 o                         
 -12   8   8         78.50        132.19        39.17 o                         
 -10   8   8         52.23        -15.30        36.59 o                         
  -8   8   8         33.41         14.83        34.03 o                         
  -6   8   8        131.40         89.79        34.41 o                         
  -4   8   8        193.04        168.76        37.58 o                         
  -2   8   8         14.31         17.76        35.18 o                         
   0   8   8         94.28         30.19        37.82 o                         
   2   8   8          1.20         68.57        40.02 o                         
   4   8   8        114.45        113.52        43.18 o                         
   6   8   8        197.69        217.59        48.72 o                         
   8   8   8        267.32        364.53        53.78 o                         
 -17   9   8         80.27         36.09        62.98 o                         
 -15   9   8         90.69        164.27        73.51 o                         
 -13   9   8        229.61        246.50        45.49 o                         
 -11   9   8         18.35        -18.01        68.79 o                         
  -9   9   8          7.43        -16.83        37.30 o                         
  -7   9   8         20.30         42.63        46.77 o                         
  -5   9   8        186.74        148.21        40.26 o                         
  -3   9   8          3.42         -6.40        39.24 o                         
  -1   9   8          8.39          4.98        39.49 o                         
   1   9   8        159.01        111.53        43.19 o                         
   3   9   8         15.49         66.94        44.34 o                         
   5   9   8         37.71         37.23        46.46 o                         
   7   9   8          5.98        -46.44        48.72 o                         
 -12  10   8        229.33        276.83        83.61 o                         
 -10  10   8         21.14         41.65        53.10 o                         
  -8  10   8          9.27        -42.26        48.47 o                         
  -6  10   8        186.39        150.95        53.80 o                         
  -4  10   8          7.15         -7.92        49.99 o                         
  -2  10   8          0.79         11.77        42.27 o                         
   0  10   8          1.99         -4.15        43.84 o                         
   2  10   8          7.52         26.53        46.31 o                         
 -27   1   9         12.89        159.07       243.11 o                         
 -25   1   9         43.54         71.97        41.16 o                         
 -23   1   9        131.47        167.32        33.95 o                         
 -21   1   9         82.37        119.42        36.26 o                         
 -19   1   9         51.35         69.94        26.68 o                         
 -17   1   9        172.78        149.73        26.14 o                         
 -15   1   9       4187.34       4324.12       119.50 o                         
 -13   1   9       2784.39       2777.62        55.69 o                         
 -11   1   9       1613.62       1608.28        35.24 o                         
  -9   1   9        986.01        966.81        25.32 o                         
  -7   1   9       1078.04       1097.06        27.32 o                         
  -5   1   9        210.72        206.95        16.90 o                         
  -3   1   9       3696.74       3487.35        60.76 o                         
  -1   1   9       5929.11       5890.01        96.05 o                         
   1   1   9       4454.15       4434.88        76.19 o                         
   3   1   9       1502.13       1587.67        37.73 o                         
   5   1   9       2292.85       2311.32        53.90 o                         
   7   1   9       2413.75       2355.90        56.40 o                         
   9   1   9       3540.80       3454.16        83.04 o                         
  11   1   9        790.07        804.08        44.73 o                         
  13   1   9        779.65        818.48        74.69 o                         
  15   1   9        321.65        341.82        58.47 o                         
 -26   2   9          0.17         17.98        40.95 o                         
 -24   2   9        108.82        202.05        62.79 o                         
 -22   2   9        124.89        185.48        54.30 o                         
 -20   2   9         54.83         15.61        29.83 o                         
 -18   2   9        129.73        120.76        29.83 o                         
 -16   2   9       1557.67       1643.06        50.08 o                         
 -14   2   9         77.92         66.24        20.78 o                         
 -12   2   9       1393.10       1344.72        41.67 o                         
 -10   2   9       1285.14       1345.28        37.95 o                         
  -8   2   9         92.37        100.88        15.05 o                         
  -6   2   9        173.79        164.38        12.47 o                         
  -4   2   9        353.07        331.11        15.81 o                         
  -2   2   9         88.50         67.33        13.15 o                         
   0   2   9       2167.66       2144.63        59.96 o                         
   2   2   9        714.05        707.93        26.56 o                         
   4   2   9        223.95        206.17        20.98 o                         
   6   2   9        125.41        108.33        22.44 o                         
   8   2   9        106.97        146.53        27.32 o                         
  10   2   9          1.42         18.01        33.76 o                         
  12   2   9        492.46        442.61        48.98 o                         
  14   2   9        356.65        336.65        51.56 o                         
 -25   3   9        229.52        219.88        42.35 o                         
 -23   3   9         31.68         40.41        45.25 o                         
 -21   3   9        112.83         75.33        33.21 o                         
 -19   3   9         90.01        168.23        31.94 o                         
 -17   3   9         68.93         73.56        33.42 o                         
 -15   3   9          9.85         51.57        22.79 o                         
 -13   3   9        356.32        355.05        25.76 o                         
 -11   3   9       1741.48       1767.83        48.90 o                         
  -9   3   9       7169.32       7163.30       129.86 o                         
  -7   3   9       8312.74       7962.27       171.95 o                         
  -5   3   9        363.06        411.80        23.12 o                         
  -3   3   9       9976.67      10039.34       189.19 o                         
  -1   3   9        429.73        450.56        41.02 o                         
   1   3   9       4610.65       4526.76       124.63 o                         
   3   3   9         25.63         14.65        20.57 o                         
   5   3   9        277.25        341.25        37.46 o                         
   7   3   9        444.08        411.09        63.41 o                         
   9   3   9        658.30        618.54        40.50 o                         
  11   3   9       2071.40       1986.97       144.18 o                         
  13   3   9        662.71        637.08        68.20 o                         
  15   3   9        819.57        856.14       209.41 o                         
 -24   4   9         28.95         28.84        82.17 o                         
 -22   4   9         57.90         92.95        52.63 o                         
 -20   4   9        114.76         31.26        33.97 o                         
 -18   4   9        218.38        164.96        28.25 o                         
 -16   4   9        620.34        636.69        47.38 o                         
 -14   4   9          0.20          5.25        22.16 o                         
 -12   4   9        779.40        728.15        38.07 o                         
 -10   4   9        426.71        444.99        27.18 o                         
  -8   4   9        720.03        743.54        29.43 o                         
  -6   4   9       1337.26       1314.83        39.52 o                         
  -4   4   9        190.26        181.11        22.19 o                         
  -2   4   9          4.82         11.39        24.46 o                         
   0   4   9       1838.30       1865.64        86.55 o                         
   2   4   9        313.01        317.97        33.22 o                         
   4   4   9        232.81        256.47        45.33 o                         
   6   4   9       2147.09       2106.01       123.97 o                         
   8   4   9        112.12         96.90        72.31 o                         
  10   4   9         41.42         72.34        33.77 o                         
  12   4   9         42.87          8.44        44.81 o                         
  14   4   9         13.42        -15.75        44.79 o                         
 -23   5   9        117.82         46.48        46.69 o                         
 -21   5   9         17.27         -8.36        36.12 o                         
 -19   5   9        135.07        116.21        31.88 o                         
 -17   5   9        129.55        110.46        29.71 o                         
 -15   5   9       2295.19       2183.82       100.44 o                         
 -13   5   9        293.90        312.81        44.12 o                         
 -11   5   9        233.65        252.54        29.59 o                         
  -9   5   9          0.70         22.01        30.34 o                         
  -7   5   9        150.76        189.49        26.64 o                         
  -5   5   9        583.59        468.45        31.71 o                         
  -3   5   9        105.22        109.45        32.01 o                         
  -1   5   9        459.89        394.98        40.21 o                         
   1   5   9        366.68        379.87        42.26 o                         
   3   5   9        488.76        423.44        54.66 o                         
   5   5   9       1561.47       1557.44        75.89 o                         
   7   5   9        889.06        866.24        62.60 o                         
   9   5   9        954.57       1023.89       100.29 o                         
  11   5   9        214.36        208.54        60.70 o                         
  13   5   9        319.04        470.07        72.03 o                         
 -22   6   9          8.21         27.21        83.19 o                         
 -20   6   9         14.71        -26.36        34.25 o                         
 -18   6   9         74.52         71.10        32.78 o                         
 -16   6   9          9.39         31.26        35.56 o                         
 -14   6   9          3.69         31.42        35.44 o                         
 -12   6   9        220.86        162.72        40.30 o                         
 -10   6   9        367.48        287.20        37.74 o                         
  -8   6   9        387.26        368.48        41.75 o                         
  -6   6   9         81.21         94.89        26.78 o                         
  -4   6   9         57.08         20.44        31.82 o                         
  -2   6   9        354.96        364.97        40.54 o                         
   0   6   9         47.74         32.88        33.98 o                         
   2   6   9        217.78        252.69        53.27 o                         
   4   6   9        115.55        144.92        42.55 o                         
   6   6   9         22.59         42.45        42.85 o                         
   8   6   9         34.39         23.98        54.46 o                         
  10   6   9          1.37         39.77        52.43 o                         
  12   6   9         20.74         33.49        57.39 o                         
 -21   7   9         52.64         62.80        62.73 o                         
 -19   7   9         14.85         51.90        54.04 o                         
 -17   7   9          2.51         -9.16        39.58 o                         
 -15   7   9        467.94        520.89        61.66 o                         
 -13   7   9         62.25         75.37        37.97 o                         
 -11   7   9         66.23         11.84        37.58 o                         
  -9   7   9         72.59         75.08        35.54 o                         
  -7   7   9        480.44        455.82        41.55 o                         
  -5   7   9         13.08         48.68        33.36 o                         
  -3   7   9        174.72        130.48        37.00 o                         
  -1   7   9       1403.36       1232.53        64.57 o                         
   1   7   9       1206.61       1162.58        83.38 o                         
   3   7   9         37.19         69.95        48.22 o                         
   5   7   9         85.61        152.97        46.95 o                         
   7   7   9         29.09          3.84        52.81 o                         
   9   7   9        324.63        411.12        91.02 o                         
 -18   8   9        137.39        142.41        60.43 o                         
 -16   8   9         51.33        118.35        44.86 o                         
 -14   8   9          2.98        -10.00        40.28 o                         
 -12   8   9         31.87         18.97        47.48 o                         
 -10   8   9        189.65        144.06        40.38 o                         
  -8   8   9        208.08        133.26        37.92 o                         
  -6   8   9        317.51        398.45        55.44 o                         
  -4   8   9          7.27         31.40        37.91 o                         
  -2   8   9         48.14         38.96        38.95 o                         
   0   8   9        146.20        193.31        44.75 o                         
   2   8   9        226.42        329.01        49.64 o                         
   4   8   9          0.07        -43.27        43.27 o                         
   6   8   9         18.21        -14.25        47.90 o                         
   8   8   9         58.82         73.62        52.99 o                         
 -15   9   9         21.54         72.44        46.30 o                         
 -13   9   9          7.81         40.52        43.13 o                         
 -11   9   9          1.25         43.48        58.13 o                         
  -9   9   9         21.59         20.14        49.01 o                         
  -7   9   9        586.46        488.62        60.00 o                         
  -5   9   9        330.70        213.12        55.06 o                         
  -3   9   9        322.90        372.57        49.58 o                         
  -1   9   9        238.27        156.08        46.46 o                         
   1   9   9          1.08        -26.08        44.34 o                         
   3   9   9          8.73        -61.08        61.08 o                         
   5   9   9          0.76         40.95        49.18 o                         
 -12  10   9         14.08         60.70        56.42 o                         
 -10  10   9          6.07        -58.57        58.57 o                         
  -8  10   9         26.10        -24.50        52.78 o                         
  -6  10   9        108.96        116.81        55.09 o                         
  -4  10   9         14.41        -12.81        54.09 o                         
  -2  10   9         13.66         14.73        46.97 o                         
   0  10   9         47.97          7.78        49.17 o                         
 -26   0  10         73.17        165.31        63.61 o                         
 -24   0  10         76.99         76.84        59.67 o                         
 -22   0  10          1.32        -71.68        80.44 o                         
 -20   0  10         38.49        101.94        37.60 o                         
 -18   0  10         62.68        128.30        35.00 o                         
 -16   0  10       1387.47       1603.64        81.06 o                         
 -14   0  10       2673.30       2878.41       100.98 o                         
 -12   0  10       5876.08       5905.99       159.90 o                         
 -10   0  10       2208.82       2487.75        67.90 o                         
  -8   0  10        780.30        828.64        35.24 o                         
  -6   0  10       1086.48       1139.30        61.30 o                         
  -4   0  10       1865.33       1858.18        56.05 o                         
  -2   0  10       3382.09       3391.87        86.98 o                         
   0   0  10        894.32       1009.69        46.27 o                         
   2   0  10        357.02        369.64        30.68 o                         
   4   0  10       4055.91       4183.25       107.77 o                         
   6   0  10        225.68        186.64        41.08 o                         
   8   0  10       2874.30       3294.28       163.29 o                         
  10   0  10        447.25        555.96        69.95 o                         
  12   0  10       3003.31       3440.99       329.58 o                         
  14   0  10        514.46        435.52        69.27 o                         
 -25   1  10        152.94        211.24        38.45 o                         
 -23   1  10         45.52         10.71        37.24 o                         
 -21   1  10         13.89        -25.42        29.11 o                         
 -19   1  10          3.71        -16.34        26.16 o                         
 -17   1  10       1089.00       1012.37        40.05 o                         
 -15   1  10       1434.57       1381.78        44.68 o                         
 -13   1  10       2261.93       2270.97        49.53 o                         
 -11   1  10         14.94         11.40        14.99 o                         
  -9   1  10          0.66          9.38        14.05 o                         
  -7   1  10        309.53        265.82        16.69 o                         
  -5   1  10        939.05        959.55        28.94 o                         
  -3   1  10          1.27         -4.99        13.98 o                         
  -1   1  10         41.63         84.80        16.00 o                         
   1   1  10          4.43        -15.98        15.98 o                         
   3   1  10        626.85        688.85        34.99 o                         
   5   1  10         80.93         75.06        22.95 o                         
   7   1  10          9.18        -23.83        23.83 o                         
   9   1  10         24.66          0.71        35.18 o                         
  11   1  10        186.30        214.92        43.29 o                         
  13   1  10         58.68         10.05        52.39 o                         
 -26   2  10         22.62         11.12        44.73 o                         
 -24   2  10         31.42         17.24        39.11 o                         
 -22   2  10        238.90        204.59        37.54 o                         
 -20   2  10          1.43        -11.37        30.55 o                         
 -18   2  10        520.91        507.24        38.15 o                         
 -16   2  10        252.40        291.00        28.47 o                         
 -14   2  10       1178.35       1190.21        41.23 o                         
 -12   2  10         83.83        300.92        93.73 o                         
 -10   2  10        665.22        679.24        27.63 o                         
  -8   2  10         11.99         21.31        14.06 o                         
  -6   2  10         54.76         48.49        14.45 o                         
  -4   2  10       3279.13       3439.31        61.22 o                         
  -2   2  10       2986.72       3044.98        56.78 o                         
   0   2  10       1957.81       1917.33        86.22 o                         
   2   2  10       1700.98       1706.78        47.26 o                         
   4   2  10       2135.27       2159.98        70.72 o                         
   6   2  10        766.29        865.37        47.08 o                         
   8   2  10        837.05        923.85        93.42 o                         
  10   2  10         51.09         57.02        58.81 o                         
  12   2  10       1151.06       1211.91       102.42 o                         
  14   2  10          1.65         52.30        90.57 o                         
 -25   3  10          2.46        -11.89        53.44 o                         
 -23   3  10          0.11         24.02        40.68 o                         
 -21   3  10         28.68         79.52        34.96 o                         
 -19   3  10        140.51        100.50        30.96 o                         
 -17   3  10        162.91        146.37        30.68 o                         
 -15   3  10         56.29         44.58        24.56 o                         
 -13   3  10         40.80         71.54        22.70 o                         
 -11   3  10         54.15         21.33        21.28 o                         
  -9   3  10        203.90        186.28        21.60 o                         
  -7   3  10         80.23         80.45        19.93 o                         
  -5   3  10         75.50        101.11        20.15 o                         
  -3   3  10        162.34        191.38        21.98 o                         
  -1   3  10        738.39        820.33        38.32 o                         
   1   3  10        410.69        406.46        31.58 o                         
   3   3  10        306.44        334.51        29.90 o                         
   5   3  10        348.19        324.55        53.55 o                         
   7   3  10         24.80        -38.83        38.83 o                         
   9   3  10          9.27         -5.69        38.15 o                         
  11   3  10          1.43         17.93        39.46 o                         
  13   3  10          3.56         60.95        49.87 o                         
 -24   4  10         50.38          8.51        38.78 o                         
 -22   4  10        182.03        209.65        60.80 o                         
 -20   4  10          0.77         53.44        33.11 o                         
 -18   4  10          3.53          7.57        26.95 o                         
 -16   4  10        116.36        118.60        49.78 o                         
 -14   4  10         25.83         60.53        35.26 o                         
 -12   4  10          3.19        -22.38        22.38 o                         
 -10   4  10         25.81         29.60        22.19 o                         
  -8   4  10        149.84        113.90        21.51 o                         
  -6   4  10         78.95         96.64        21.87 o                         
  -4   4  10       1724.93       1611.67        51.13 o                         
  -2   4  10       2756.79       2748.76        81.59 o                         
   0   4  10       4218.55       3968.16       107.46 o                         
   2   4  10       2977.90       3004.85       126.19 o                         
   4   4  10        682.27        629.40        52.60 o                         
   6   4  10        221.19        167.50        40.52 o                         
   8   4  10        238.69        106.25        44.09 o                         
  10   4  10         19.19         14.71        51.61 o                         
  12   4  10        351.51        283.17        90.42 o                         
 -23   5  10          7.26          9.22        55.40 o                         
 -21   5  10        128.66         89.50        66.94 o                         
 -19   5  10         13.03        -10.73        32.24 o                         
 -17   5  10        354.82        365.59        37.52 o                         
 -15   5  10         96.93        135.58        30.98 o                         
 -13   5  10        200.51        268.30        32.16 o                         
 -11   5  10         74.27         59.36        28.35 o                         
  -9   5  10        389.59        425.57        32.47 o                         
  -7   5  10       1607.43       1528.63        56.79 o                         
  -5   5  10         23.39         45.14        26.37 o                         
  -3   5  10        557.32        580.12        57.21 o                         
  -1   5  10       2784.15       2685.93        97.97 o                         
   1   5  10        122.05          5.73        36.40 o                         
   3   5  10        154.49        110.52        43.95 o                         
   5   5  10        337.27        305.66        49.97 o                         
   7   5  10        129.70         82.13        48.77 o                         
   9   5  10        168.46        129.24        55.36 o                         
  11   5  10        111.35        177.38        58.53 o                         
 -22   6  10         23.03         29.16        49.80 o                         
 -20   6  10         80.80         -2.52        48.21 o                         
 -18   6  10         10.70         48.98        34.75 o                         
 -16   6  10        545.87        483.77        61.38 o                         
 -14   6  10        216.87        249.37        41.37 o                         
 -12   6  10        269.13        347.60        59.81 o                         
 -10   6  10       1108.13       1052.86        57.34 o                         
  -8   6  10         41.72         33.40        45.54 o                         
  -6   6  10        748.82        816.19        43.86 o                         
  -4   6  10         14.16        -33.20        33.20 o                         
  -2   6  10        512.49        493.36        47.64 o                         
   0   6  10         39.46         58.73        38.63 o                         
   2   6  10        334.47        269.82        45.75 o                         
   4   6  10       1157.86       1116.81        86.85 o                         
   6   6  10         43.20         62.06        48.11 o                         
   8   6  10        921.36       1017.97        76.09 o                         
  10   6  10          1.18         -5.99        58.13 o                         
 -21   7  10         74.97         -1.71        77.94 o                         
 -19   7  10        216.26        150.14        50.95 o                         
 -17   7  10         23.44         27.58        42.60 o                         
 -15   7  10         76.24         65.58        41.10 o                         
 -13   7  10        218.79        258.77        43.56 o                         
 -11   7  10        105.68        138.57        42.73 o                         
  -9   7  10         26.68          2.65        36.77 o                         
  -7   7  10        103.06         68.36        46.72 o                         
  -5   7  10         16.73         12.36        36.19 o                         
  -3   7  10         36.70         16.37        37.73 o                         
  -1   7  10        367.52        386.95        55.12 o                         
   1   7  10        179.87        176.38        44.69 o                         
   3   7  10        208.54        179.82        47.80 o                         
   5   7  10          7.20        -22.42        60.45 o                         
   7   7  10         26.65          5.06        63.07 o                         
 -18   8  10         30.29         22.68        49.10 o                         
 -16   8  10          4.53          8.47        42.29 o                         
 -14   8  10          1.28         29.03        42.88 o                         
 -12   8  10         48.97         59.71        78.29 o                         
 -10   8  10         24.65         65.34        40.46 o                         
  -8   8  10         87.98         84.60        51.03 o                         
  -6   8  10         39.48         28.14        50.86 o                         
  -4   8  10         48.37         15.79        40.55 o                         
  -2   8  10         49.01         92.43        44.28 o                         
   0   8  10        144.67        161.95        58.60 o                         
   2   8  10         54.97         -1.39        45.85 o                         
   4   8  10         20.47        -13.78        47.75 o                         
   6   8  10        133.40        142.59        56.64 o                         
 -15   9  10         52.90         12.32        45.77 o                         
 -13   9  10        174.10        255.17        49.76 o                         
 -11   9  10         76.95         62.36        95.48 o                         
  -9   9  10         16.48        -24.25        51.72 o                         
  -7   9  10         18.08         41.23        52.92 o                         
  -5   9  10          9.82         -5.76        54.34 o                         
  -3   9  10          0.16          2.20        44.66 o                         
  -1   9  10         46.99         65.88        47.61 o                         
   1   9  10          5.07        -33.12        48.47 o                         
   3   9  10         41.25        -12.40        53.73 o                         
  -8  10  10         65.43         30.98        55.16 o                         
  -6  10  10         29.74         41.43        56.27 o                         
  -4  10  10         79.27         40.21        59.51 o                         
 -25   1  11        150.20        136.37        55.40 o                         
 -23   1  11          0.23        -35.19        35.57 o                         
 -21   1  11          3.09        -16.89        34.96 o                         
 -19   1  11          3.91        -20.23        32.89 o                         
 -17   1  11         54.22         19.65        24.68 o                         
 -15   1  11         26.06         -3.30        22.19 o                         
 -13   1  11        128.93        114.63        19.63 o                         
 -11   1  11       3060.17       3180.62        59.82 o                         
  -9   1  11       1903.08       1881.55        43.55 o                         
  -7   1  11        728.11        721.48        37.24 o                         
  -5   1  11       1888.88       1942.83        42.57 o                         
  -3   1  11       4395.47       4304.67        93.66 o                         
  -1   1  11        408.23        470.60        23.06 o                         
   1   1  11       2567.50       2568.47        53.67 o                         
   3   1  11        270.22        351.36        26.51 o                         
   5   1  11        829.29        978.34        45.79 o                         
   7   1  11         28.32         68.24        33.31 o                         
   9   1  11       1141.04       1139.44        54.13 o                         
  11   1  11        205.12        173.72        45.47 o                         
  13   1  11        694.48        444.01       252.73 o                         
 -26   2  11         14.16         65.97        42.48 o                         
 -24   2  11         45.75         57.78        39.18 o                         
 -22   2  11         12.25         13.68        39.34 o                         
 -20   2  11        252.20        345.18        54.66 o                         
 -18   2  11         30.34         50.96        30.63 o                         
 -16   2  11         84.39         59.50        28.79 o                         
 -14   2  11       1315.50       1305.79        54.54 o                         
 -12   2  11        871.93        809.17        42.61 o                         
 -10   2  11        836.77        920.76        43.67 o                         
  -8   2  11         94.94        111.49        18.19 o                         
  -6   2  11          2.04         11.90        16.33 o                         
  -4   2  11        363.02        350.38        22.90 o                         
  -2   2  11        101.95         86.08        19.52 o                         
   0   2  11        146.41        111.40        22.35 o                         
   2   2  11       1364.50       1410.95        63.85 o                         
   4   2  11        193.27        192.81        28.95 o                         
   6   2  11          0.80         10.34        28.95 o                         
   8   2  11        275.15        320.57        42.19 o                         
  10   2  11         23.39        -60.78        60.78 o                         
  12   2  11         78.62         29.95        65.58 o                         
 -25   3  11         20.88         54.62        50.48 o                         
 -23   3  11        122.44        120.44        58.96 o                         
 -21   3  11          0.66         11.70        34.39 o                         
 -19   3  11        375.41        409.17        39.59 o                         
 -17   3  11        191.80        277.08        36.00 o                         
 -15   3  11        348.25        337.47        30.44 o                         
 -13   3  11       2919.62       3028.42       102.97 o                         
 -11   3  11        161.32        147.80        32.22 o                         
  -9   3  11        300.17        347.98        26.64 o                         
  -7   3  11         91.31         90.69        22.64 o                         
  -5   3  11        364.32        353.49        26.63 o                         
  -3   3  11       1395.57       1329.17        43.88 o                         
  -1   3  11        719.75        699.66        42.10 o                         
   1   3  11       3982.75       3966.12       169.40 o                         
   3   3  11        111.33         52.11        28.47 o                         
   5   3  11       1642.38       1602.28       142.90 o                         
   7   3  11        378.62        380.46        48.19 o                         
   9   3  11       1200.68       1147.69        66.91 o                         
  11   3  11         91.93        138.90        63.45 o                         
 -24   4  11          7.81         70.37        40.53 o                         
 -22   4  11         94.21         59.72        52.69 o                         
 -20   4  11         55.63        113.13        76.07 o                         
 -18   4  11          0.29         -4.04        29.58 o                         
 -16   4  11         76.53         87.87        35.28 o                         
 -14   4  11         25.27         27.25        26.86 o                         
 -12   4  11         53.77         55.59        26.19 o                         
 -10   4  11        260.76        248.44        27.88 o                         
  -8   4  11        973.48        932.83        38.37 o                         
  -6   4  11        522.83        457.60        31.77 o                         
  -4   4  11       1976.35       1983.84        61.36 o                         
  -2   4  11        272.08        273.67        35.36 o                         
   0   4  11         86.65         78.29        34.60 o                         
   2   4  11        511.99        530.41        44.12 o                         
   4   4  11         73.38        113.27        39.23 o                         
   6   4  11          9.43        -13.73        40.88 o                         
   8   4  11         90.13        121.76        46.28 o                         
  10   4  11         45.04         76.53        37.53 o                         
 -23   5  11         18.64         -2.39        55.12 o                         
 -21   5  11          5.01         -6.56        40.57 o                         
 -19   5  11          1.34        -17.63        38.46 o                         
 -17   5  11        235.98        206.66        35.24 o                         
 -15   5  11         25.56         54.56        31.56 o                         
 -13   5  11        268.55        248.25        36.22 o                         
 -11   5  11       1371.35       1281.64        66.32 o                         
  -9   5  11        444.92        489.10        35.99 o                         
  -7   5  11       1050.62       1018.88        42.64 o                         
  -5   5  11        222.10        200.95        40.07 o                         
  -3   5  11        872.24        778.03        59.52 o                         
  -1   5  11          1.14         15.94        38.86 o                         
   1   5  11        261.85        347.13        48.41 o                         
   3   5  11        250.01        305.49        51.29 o                         
   5   5  11         55.00         39.72        47.93 o                         
   7   5  11          1.11         35.78        52.51 o                         
   9   5  11         87.63         44.78        56.54 o                         
 -22   6  11          4.93         34.52        45.09 o                         
 -20   6  11         52.75         20.86        45.63 o                         
 -18   6  11         27.83         37.04        36.24 o                         
 -16   6  11        132.23        180.09        43.90 o                         
 -14   6  11        145.41        174.24        41.32 o                         
 -12   6  11          1.72         -7.96        40.65 o                         
 -10   6  11         13.78        -35.78        35.78 o                         
  -8   6  11          0.78          1.61        34.96 o                         
  -6   6  11         22.25         17.11        38.19 o                         
  -4   6  11         49.90          1.25        56.75 o                         
  -2   6  11         62.25         69.47        41.43 o                         
   0   6  11        104.66         74.00        43.59 o                         
   2   6  11         11.49        -43.37        43.37 o                         
   4   6  11         17.71        -33.48        47.37 o                         
   6   6  11        180.79        216.11        55.54 o                         
   8   6  11         35.20         42.33        57.52 o                         
 -19   7  11          7.80         45.47        48.66 o                         
 -17   7  11         11.47        -29.67        51.42 o                         
 -15   7  11         18.67         33.81        43.54 o                         
 -13   7  11         28.41         67.81        42.00 o                         
 -11   7  11        165.49        239.10        45.11 o                         
  -9   7  11         31.83         44.53        41.12 o                         
  -7   7  11        212.68        282.91        53.89 o                         
  -5   7  11          1.89         37.65        40.80 o                         
  -3   7  11        265.93        172.16        51.28 o                         
  -1   7  11        343.17        412.35        75.04 o                         
   1   7  11          8.62        -22.37        45.52 o                         
   3   7  11         11.18         15.69        48.98 o                         
   5   7  11        142.48        115.60        55.28 o                         
   7   7  11          9.30        -10.69        64.05 o                         
 -18   8  11          8.63         30.54        49.65 o                         
 -16   8  11        114.71        130.34        48.75 o                         
 -14   8  11         38.54         52.62        45.18 o                         
 -12   8  11         28.84         46.58        41.94 o                         
 -10   8  11        300.32        243.67        57.76 o                         
  -8   8  11          5.42         -5.34        65.18 o                         
  -6   8  11          3.60        -28.15        52.58 o                         
  -4   8  11         21.04        -32.86        43.03 o                         
  -2   8  11          3.27         -6.21        45.83 o                         
   0   8  11        107.14        112.11        50.34 o                         
   2   8  11        251.15        259.14        55.33 o                         
   4   8  11        199.89        195.14        57.49 o                         
 -13   9  11          4.65        -43.06        60.45 o                         
 -11   9  11         10.77         35.16        63.42 o                         
  -9   9  11         91.99         74.06        57.71 o                         
  -7   9  11         45.99         53.99        57.92 o                         
  -5   9  11          0.05         17.15        57.73 o                         
  -3   9  11          4.90          5.22        48.07 o                         
  -1   9  11         75.26         40.97        50.78 o                         
 -26   0  12        120.35        190.04        78.51 o                         
 -24   0  12         14.33         35.33        56.33 o                         
 -22   0  12        165.25        156.17       184.07 o                         
 -20   0  12        649.20        651.63       139.22 o                         
 -18   0  12         11.19        -13.02        34.17 o                         
 -16   0  12        138.26        118.37        34.22 o                         
 -14   0  12        238.12        220.46        36.36 o                         
 -12   0  12        527.98        451.62        51.90 o                         
 -10   0  12        203.59        206.79        46.95 o                         
  -8   0  12        330.63        337.38        43.31 o                         
  -6   0  12       2353.64       2312.27       108.48 o                         
  -4   0  12        699.79        759.96        58.51 o                         
  -2   0  12        852.84        889.36        62.70 o                         
   0   0  12        151.20        101.12        29.96 o                         
   2   0  12       3812.95       3951.21       135.33 o                         
   4   0  12         19.22         50.35        40.82 o                         
   6   0  12        944.32       1048.89        88.71 o                         
   8   0  12          4.51         12.61        58.09 o                         
  10   0  12        205.00         83.36        67.98 o                         
 -25   1  12        104.25         68.56        57.73 o                         
 -23   1  12         78.11         97.02        34.46 o                         
 -21   1  12         28.65         42.80        31.35 o                         
 -19   1  12        163.33        181.65        30.61 o                         
 -17   1  12          9.67        -20.47        25.86 o                         
 -15   1  12        230.22        212.71        40.66 o                         
 -13   1  12       2213.82       2165.18        54.62 o                         
 -11   1  12        314.19        343.47        21.83 o                         
  -9   1  12        188.96        177.63        19.92 o                         
  -7   1  12          2.95         -1.61        17.84 o                         
  -5   1  12        307.94        317.97        24.44 o                         
  -3   1  12         71.10         46.25        18.96 o                         
  -1   1  12         39.26         72.36        23.50 o                         
   1   1  12         10.68        -11.75        24.03 o                         
   3   1  12        142.54        134.33        28.08 o                         
   5   1  12         74.11         72.87        32.97 o                         
   7   1  12        216.78        186.25        38.70 o                         
   9   1  12          4.73        -41.08        41.08 o                         
  11   1  12         88.02        137.38        47.65 o                         
 -26   2  12          0.64       -103.30       103.30 o                         
 -24   2  12          0.09          6.86        77.74 o                         
 -22   2  12          7.50         -8.94        40.79 o                         
 -20   2  12          0.27         29.76        40.07 o                         
 -18   2  12         15.32         38.37        36.00 o                         
 -16   2  12         44.55         30.71        29.95 o                         
 -14   2  12        975.78       1047.39        61.04 o                         
 -12   2  12        847.41        805.96        36.39 o                         
 -10   2  12       1308.39       1304.68        58.22 o                         
  -8   2  12        160.38        175.45        21.51 o                         
  -6   2  12       2215.81       2121.76        71.91 o                         
  -4   2  12        613.63        605.44        37.27 o                         
  -2   2  12        362.78        338.19        30.36 o                         
   0   2  12        447.05        410.64        31.14 o                         
   2   2  12        965.83       1018.11        62.19 o                         
   4   2  12          2.11        -28.14        28.14 o                         
   6   2  12       1224.16       1208.58        80.78 o                         
   8   2  12        191.45        206.02        43.48 o                         
  10   2  12        649.30        808.39        81.97 o                         
 -25   3  12         31.88         27.60        92.10 o                         
 -23   3  12         33.52         85.19        39.91 o                         
 -21   3  12         25.73         35.92        36.02 o                         
 -19   3  12          6.99         -2.52        33.40 o                         
 -17   3  12        221.33        253.03        37.00 o                         
 -15   3  12        105.93         66.19        30.44 o                         
 -13   3  12        148.41        143.33        28.22 o                         
 -11   3  12          0.54         17.89        26.54 o                         
  -9   3  12         26.83         22.16        24.41 o                         
  -7   3  12         37.20         42.34        24.46 o                         
  -5   3  12          3.23        -23.13        23.13 o                         
  -3   3  12         15.57         24.88        28.78 o                         
  -1   3  12        349.53        379.24        35.99 o                         
   1   3  12        101.12        140.70        27.64 o                         
   3   3  12        166.18        139.65        38.16 o                         
   5   3  12          1.19         -6.29        41.56 o                         
   7   3  12         35.54         49.90        47.59 o                         
   9   3  12          2.26         33.28        45.27 o                         
 -24   4  12         15.03          1.25        74.49 o                         
 -22   4  12         22.74          0.15        40.58 o                         
 -20   4  12          0.07        -36.57        45.70 o                         
 -18   4  12        133.67         68.50        37.18 o                         
 -16   4  12         31.98        101.43        30.50 o                         
 -14   4  12        761.29        703.64        39.33 o                         
 -12   4  12         13.79        -30.14        30.14 o                         
 -10   4  12        527.05        661.64        47.84 o                         
  -8   4  12         53.63         24.22        27.74 o                         
  -6   4  12        246.02        254.18        30.98 o                         
  -4   4  12        285.36        398.45        43.44 o                         
  -2   4  12         11.12         50.22        35.69 o                         
   0   4  12          1.94         17.61        36.55 o                         
   2   4  12        201.59        223.59        42.24 o                         
   4   4  12        400.88        418.93        66.77 o                         
   6   4  12       1232.21       1254.47       152.89 o                         
   8   4  12         47.15         -5.79        67.62 o                         
 -23   5  12         32.88          0.60        49.97 o                         
 -21   5  12          0.04        -32.87        41.08 o                         
 -19   5  12        214.22        223.00        64.38 o                         
 -17   5  12        240.07        240.55        38.09 o                         
 -15   5  12          2.18         35.39        32.99 o                         
 -13   5  12         79.11         98.22        43.61 o                         
 -11   5  12         56.05         87.68        32.78 o                         
  -9   5  12         22.07         42.05        30.74 o                         
  -7   5  12         45.18         40.81        32.41 o                         
  -5   5  12        795.08        735.57        46.53 o                         
  -3   5  12         30.45         34.49        35.77 o                         
  -1   5  12        191.00        148.53        47.67 o                         
   1   5  12        941.22        849.15        67.40 o                         
   3   5  12          1.54        -34.89        48.44 o                         
   5   5  12         21.12        -18.05        51.39 o                         
   7   5  12         21.95        -30.14        54.83 o                         
 -20   6  12        116.56        111.15        47.82 o                         
 -18   6  12         13.11         26.84        42.32 o                         
 -16   6  12         55.13        110.28        43.81 o                         
 -14   6  12         16.81         -8.88        40.16 o                         
 -12   6  12          0.01         40.74        45.78 o                         
 -10   6  12         25.97         45.20        40.06 o                         
  -8   6  12        415.06        254.74        53.47 o                         
  -6   6  12        214.47        203.72        46.63 o                         
  -4   6  12         59.07         61.84        43.33 o                         
  -2   6  12        351.78        441.27        53.84 o                         
   0   6  12         30.02         49.98        48.07 o                         
   2   6  12       1073.44       1053.47        73.11 o                         
   4   6  12        302.55        323.16        60.37 o                         
   6   6  12         22.44         52.57        57.69 o                         
 -19   7  12         81.30         83.76        50.40 o                         
 -17   7  12          6.52         27.17        47.09 o                         
 -15   7  12         59.62         79.20        46.09 o                         
 -13   7  12          7.09         10.47        44.24 o                         
 -11   7  12        323.94        360.28        70.18 o                         
  -9   7  12          0.55         -2.00        52.02 o                         
  -7   7  12         20.33         49.47        52.88 o                         
  -5   7  12          0.43        -31.17        44.46 o                         
  -3   7  12          9.50        -26.29        44.44 o                         
  -1   7  12         32.57          1.14        48.09 o                         
   1   7  12          7.55         66.76        53.22 o                         
   3   7  12          2.01         83.39        55.60 o                         
   5   7  12         79.55        144.95        66.46 o                         
 -16   8  12          0.18        -23.88        49.30 o                         
 -14   8  12         36.14         58.83        47.56 o                         
 -12   8  12         53.26         89.46        84.24 o                         
 -10   8  12         64.80         71.17        57.87 o                         
  -8   8  12         39.95        -27.95        56.31 o                         
  -6   8  12         77.09         60.27        57.51 o                         
  -4   8  12         50.66        -23.53        46.86 o                         
  -2   8  12         31.57          7.03        66.47 o                         
   0   8  12         23.55         71.79        53.80 o                         
   2   8  12          0.78         29.77        55.90 o                         
 -11   9  12        102.33         42.54        63.05 o                         
  -9   9  12         15.39         -8.03        60.30 o                         
  -7   9  12          2.64         -0.84        62.45 o                         
  -5   9  12          2.03        -28.51        61.70 o                         
  -3   9  12          0.25          9.07        52.06 o                         
 -25   1  13         17.67        -20.12        41.88 o                         
 -23   1  13         36.42         25.00        35.62 o                         
 -21   1  13        261.17        279.20        38.00 o                         
 -19   1  13          6.09        -27.75        31.23 o                         
 -17   1  13        525.59        495.96        46.71 o                         
 -15   1  13         15.80        -23.79        25.19 o                         
 -13   1  13        296.58        338.07        27.44 o                         
 -11   1  13         34.22        -20.62        20.62 o                         
  -9   1  13         66.98         87.49        21.43 o                         
  -7   1  13        151.81        148.58        21.81 o                         
  -5   1  13        512.07        581.78        35.78 o                         
  -3   1  13        142.88        115.59        22.67 o                         
  -1   1  13        346.66        440.98        28.72 o                         
   1   1  13        601.32        630.95        49.94 o                         
   3   1  13        339.31        389.43        35.22 o                         
   5   1  13        617.39        800.06        60.89 o                         
   7   1  13       1030.33       1094.69        54.64 o                         
   9   1  13        165.84        125.42        72.96 o                         
 -24   2  13          1.68         72.91        96.04 o                         
 -22   2  13          6.39        -17.54        45.21 o                         
 -20   2  13        107.14         59.60        60.49 o                         
 -18   2  13        162.38        148.00        36.23 o                         
 -16   2  13         36.34         40.09        33.97 o                         
 -14   2  13         15.28         26.61        39.16 o                         
 -12   2  13          1.07          1.06        21.96 o                         
 -10   2  13        104.22        119.97        22.71 o                         
  -8   2  13        913.10        943.01        45.36 o                         
  -6   2  13        438.34        442.48        28.41 o                         
  -4   2  13        156.64        148.07        24.80 o                         
  -2   2  13        455.83        467.29        32.71 o                         
   0   2  13         25.67         13.35        27.50 o                         
   2   2  13         70.31         37.07        34.75 o                         
   4   2  13        212.67        197.85        34.47 o                         
   6   2  13        118.37        131.42        41.52 o                         
   8   2  13          2.43        -29.25        44.06 o                         
 -23   3  13         25.11         30.87        41.29 o                         
 -21   3  13          4.33         51.08        40.21 o                         
 -19   3  13         76.31        122.57        41.98 o                         
 -17   3  13         70.68        135.33        35.02 o                         
 -15   3  13         93.59         96.75        30.57 o                         
 -13   3  13         33.32         37.47        28.67 o                         
 -11   3  13        437.05        399.86        51.70 o                         
  -9   3  13       1054.20       1104.04        43.63 o                         
  -7   3  13         18.07        -12.63        26.47 o                         
  -5   3  13       2704.84       2802.51       120.68 o                         
  -3   3  13          3.12        -30.57        30.57 o                         
  -1   3  13        858.59        885.40        47.38 o                         
   1   3  13         22.69         59.83        30.94 o                         
   3   3  13        103.36         87.04        34.30 o                         
   5   3  13         79.68         37.62        46.50 o                         
   7   3  13         16.09        -27.39        62.79 o                         
 -24   4  13          0.31        -34.50        57.72 o                         
 -22   4  13          1.84        -40.25        40.25 o                         
 -20   4  13         39.55         49.98        38.93 o                         
 -18   4  13          5.18        -33.45        36.21 o                         
 -16   4  13          3.90         11.65        31.08 o                         
 -14   4  13        281.88        265.38        34.41 o                         
 -12   4  13          7.89         20.56        32.44 o                         
 -10   4  13        448.32        488.33        59.91 o                         
  -8   4  13        442.58        433.54        36.92 o                         
  -6   4  13        192.69        150.20        37.50 o                         
  -4   4  13        193.36        223.98        40.44 o                         
  -2   4  13         55.14         42.26        38.96 o                         
   0   4  13        728.18        734.03        54.97 o                         
   2   4  13         75.19        127.79        44.82 o                         
   4   4  13        106.41         46.53        46.67 o                         
   6   4  13         25.99         12.07        50.46 o                         
 -21   5  13         21.29        -43.31        43.31 o                         
 -19   5  13          0.15         12.89        43.06 o                         
 -17   5  13          3.23         23.28        36.02 o                         
 -15   5  13          1.22         15.89        35.23 o                         
 -13   5  13         89.44         73.00        35.01 o                         
 -11   5  13        140.40         70.50        35.21 o                         
  -9   5  13          5.68         37.44        33.43 o                         
  -7   5  13          5.05         27.66        35.85 o                         
  -5   5  13        211.01        199.12        40.62 o                         
  -3   5  13         93.46         28.68        39.55 o                         
  -1   5  13        225.66        234.29        45.02 o                         
   1   5  13        339.60        229.57        60.02 o                         
   3   5  13         52.89         50.07        54.47 o                         
   5   5  13        330.77        337.13        65.14 o                         
 -20   6  13         28.13         94.99        47.66 o                         
 -18   6  13          4.21         32.21        38.84 o                         
 -16   6  13         75.43         12.93        37.01 o                         
 -14   6  13         63.57         73.28        44.62 o                         
 -12   6  13          0.14         98.91        61.89 o                         
 -10   6  13         28.05         31.48        48.64 o                         
  -8   6  13          4.88         15.21        53.14 o                         
  -6   6  13          0.21         53.69        47.29 o                         
  -4   6  13         24.17        -23.71        46.99 o                         
  -2   6  13         13.79         29.13        50.61 o                         
   0   6  13         22.87         47.23        52.51 o                         
   2   6  13         12.68         80.72        57.36 o                         
   4   6  13         22.05         23.80        61.15 o                         
 -17   7  13        103.81        120.13        49.78 o                         
 -15   7  13          0.12         37.77        57.65 o                         
 -13   7  13         39.27         87.94        56.75 o                         
 -11   7  13         23.35        108.93        61.42 o                         
  -9   7  13         10.74         66.97        59.66 o                         
  -7   7  13          3.07        -36.25        55.45 o                         
  -5   7  13          0.65        -19.84        48.20 o                         
  -3   7  13         34.80         -3.24        49.69 o                         
  -1   7  13          1.23        -39.40        51.76 o                         
   1   7  13         34.83         78.41        56.45 o                         
 -14   8  13         39.58        114.37        61.67 o                         
 -12   8  13         19.54          5.62        68.20 o                         
 -10   8  13        100.06         84.69        63.89 o                         
  -8   8  13         63.59         -5.08        61.96 o                         
  -6   8  13         24.88         53.16        62.11 o                         
  -4   8  13         18.84        -13.26        55.22 o                         
  -2   8  13         48.31         90.82        56.85 o                         
 -24   0  14         49.95         78.70       136.14 o                         
 -22   0  14          8.04        -21.18        71.56 o                         
 -20   0  14        119.47        109.72       172.70 o                         
 -18   0  14        462.21        517.16       102.99 o                         
 -16   0  14         43.45         53.87        52.61 o                         
 -14   0  14         52.77         71.60        35.95 o                         
 -12   0  14          7.99         -3.16        30.58 o                         
 -10   0  14        605.95        600.54        55.40 o                         
  -8   0  14       3750.13       3782.30       218.73 o                         
  -6   0  14          5.09         11.66        31.35 o                         
  -4   0  14        231.88        300.74        39.31 o                         
  -2   0  14         54.58         34.09        38.45 o                         
   0   0  14        107.31         82.29        50.34 o                         
   2   0  14         52.86        114.27        56.28 o                         
   4   0  14          8.17        -15.53        57.67 o                         
   6   0  14        893.77        899.86        99.39 o                         
   8   0  14          6.27       -147.63       147.63 o                         
 -25   1  14          0.79        -13.51        41.05 o                         
 -23   1  14        117.85         62.57        43.98 o                         
 -21   1  14         80.52         85.61        34.16 o                         
 -19   1  14          6.78        -41.39        41.39 o                         
 -17   1  14        437.25        398.53        59.74 o                         
 -15   1  14          2.28         13.51        27.13 o                         
 -13   1  14        148.72        127.86        25.98 o                         
 -11   1  14        246.12        312.06        51.53 o                         
  -9   1  14        202.11        216.00        25.94 o                         
  -7   1  14          6.92         21.88        23.82 o                         
  -5   1  14        104.76         57.46        25.56 o                         
  -3   1  14         28.00         31.72        25.26 o                         
  -1   1  14         95.48         96.62        29.38 o                         
   1   1  14        102.95        117.88        31.13 o                         
   3   1  14         16.70         18.78        36.05 o                         
   5   1  14         32.14         12.91        41.67 o                         
   7   1  14        110.72         79.88        47.69 o                         
 -24   2  14         23.94         -6.64        76.07 o                         
 -22   2  14          6.21         46.08        69.56 o                         
 -20   2  14         25.21        -10.66        38.48 o                         
 -18   2  14         11.32        -38.41        84.66 o                         
 -16   2  14        251.76        267.00        38.07 o                         
 -14   2  14         14.21        -18.31        29.60 o                         
 -12   2  14         31.82          4.01        24.47 o                         
 -10   2  14         77.96         97.13        23.46 o                         
  -8   2  14         24.20         17.91        23.47 o                         
  -6   2  14        753.29        702.18        41.70 o                         
  -4   2  14         65.74         80.31        27.98 o                         
  -2   2  14        670.63        675.82        49.18 o                         
   0   2  14        262.23        236.40        33.30 o                         
   2   2  14         76.86         82.76        33.75 o                         
   4   2  14         97.31        122.38        41.18 o                         
   6   2  14        384.02        400.85        49.22 o                         
 -23   3  14          0.48          7.09        65.56 o                         
 -21   3  14          8.32         30.50        41.12 o                         
 -19   3  14         21.43         37.12        37.86 o                         
 -17   3  14         11.53         17.86        36.59 o                         
 -15   3  14          0.01         44.09        31.46 o                         
 -13   3  14         26.13          8.88        30.57 o                         
 -11   3  14        197.37        208.36        34.04 o                         
  -9   3  14         14.31         -9.29        28.87 o                         
  -7   3  14         37.94         56.00        33.78 o                         
  -5   3  14          4.75         21.96        33.25 o                         
  -3   3  14         17.42         69.88        40.08 o                         
  -1   3  14          0.65          4.34        36.38 o                         
   1   3  14          1.44         12.41        33.70 o                         
   3   3  14         23.15        -10.38        36.51 o                         
   5   3  14          1.83        -46.81        54.06 o                         
 -22   4  14          8.15         74.20        50.26 o                         
 -20   4  14         67.08         50.27        41.95 o                         
 -18   4  14          0.05         30.86        41.36 o                         
 -16   4  14        198.50        158.95        41.86 o                         
 -14   4  14         21.89         34.92        37.08 o                         
 -12   4  14         20.30        -14.50        35.97 o                         
 -10   4  14        176.95        107.79        37.90 o                         
  -8   4  14         41.50         -8.06        32.74 o                         
  -6   4  14        633.35        689.03        50.91 o                         
  -4   4  14          8.50        -39.46        39.46 o                         
  -2   4  14        331.53        326.79        47.39 o                         
   0   4  14        115.55        100.85        45.91 o                         
   2   4  14         16.63         33.46        47.54 o                         
   4   4  14        214.88        199.24        54.31 o                         
 -21   5  14         88.00         66.71        53.47 o                         
 -19   5  14         53.82         47.93        47.76 o                         
 -17   5  14         56.33         71.19        38.99 o                         
 -15   5  14         60.81        123.40        38.21 o                         
 -13   5  14         19.76         47.32        41.16 o                         
 -11   5  14        138.37        181.17        41.10 o                         
  -9   5  14         76.25         46.65        43.02 o                         
  -7   5  14          7.46        -29.89        43.27 o                         
  -5   5  14        215.90        243.46        45.71 o                         
  -3   5  14         43.40          1.05        42.99 o                         
  -1   5  14          0.23         -3.00        44.22 o                         
   1   5  14          9.59        -46.27        46.27 o                         
   3   5  14        105.89         87.36        62.29 o                         
 -20   6  14         19.07        104.45        80.89 o                         
 -18   6  14         35.76         38.85        41.52 o                         
 -16   6  14         13.47         35.28        39.66 o                         
 -14   6  14         95.30         26.88        38.66 o                         
 -12   6  14        205.56        191.72        53.91 o                         
 -10   6  14        142.41        151.77        74.73 o                         
  -8   6  14        206.72        199.11        59.75 o                         
  -6   6  14         28.70         18.92        51.92 o                         
  -4   6  14          6.04        -42.29        49.54 o                         
  -2   6  14          0.59          3.37        54.90 o                         
   0   6  14          0.30        -55.41        55.41 o                         
   2   6  14          8.13        -14.85        59.83 o                         
 -17   7  14         43.15         75.97        52.65 o                         
 -15   7  14         31.45         10.69        49.79 o                         
 -13   7  14          1.18         54.67       103.28 o                         
 -11   7  14          5.37         19.87        63.26 o                         
  -9   7  14          5.61        -31.06        61.99 o                         
  -7   7  14          0.20         58.63        60.91 o                         
  -5   7  14          3.42         29.28        63.63 o                         
  -3   7  14         17.47         64.52        58.00 o                         
  -1   7  14          6.60         28.07        57.70 o                         
 -12   8  14          4.90        -26.45       138.80 o                         
 -10   8  14          4.44         18.75        68.48 o                         
  -8   8  14          8.19        -18.63        69.74 o                         
  -6   8  14          3.67         -6.37        66.97 o                         
 -23   1  15         55.05         17.22        71.99 o                         
 -21   1  15         41.80         -5.49        64.24 o                         
 -19   1  15          0.17        -55.96        74.86 o                         
 -17   1  15         38.35        -13.75        30.07 o                         
 -15   1  15          4.53         11.77        29.62 o                         
 -13   1  15         52.05         33.32        26.60 o                         
 -11   1  15         83.35         79.71        30.35 o                         
  -9   1  15        284.11        228.63        28.98 o                         
  -7   1  15          1.03         16.09        25.95 o                         
  -5   1  15        376.66        439.93        32.60 o                         
  -3   1  15        128.76        151.97        32.36 o                         
  -1   1  15        234.49        174.37        36.98 o                         
   1   1  15        107.73         90.53        47.27 o                         
   3   1  15        115.89        165.17        47.84 o                         
   5   1  15          0.21        -20.70        47.66 o                         
 -24   2  15          9.37        -77.94       103.42 o                         
 -22   2  15          1.69        -41.30        49.06 o                         
 -20   2  15         34.99         36.11        40.17 o                         
 -18   2  15        165.03        160.71        45.76 o                         
 -16   2  15          0.36          0.97        35.94 o                         
 -14   2  15          2.70        -12.37        31.43 o                         
 -12   2  15         34.12         59.83        31.08 o                         
 -10   2  15         14.00         -2.80        25.36 o                         
  -8   2  15        322.76        312.87        30.08 o                         
  -6   2  15        393.19        373.24        33.98 o                         
  -4   2  15         11.67         -3.51        29.60 o                         
  -2   2  15          5.14         32.95        30.83 o                         
   0   2  15         43.98         77.76        33.75 o                         
   2   2  15         22.58         40.28        39.90 o                         
   4   2  15         61.40          7.01        43.40 o                         
 -23   3  15          3.78        -18.72        46.54 o                         
 -21   3  15         59.51         70.68        47.67 o                         
 -19   3  15         55.37         56.81        41.41 o                         
 -17   3  15        352.21        355.99        44.13 o                         
 -15   3  15         45.36         60.04        34.74 o                         
 -13   3  15          0.64        -23.18        32.55 o                         
 -11   3  15        127.12         75.33        36.60 o                         
  -9   3  15         71.85        124.84        33.08 o                         
  -7   3  15          3.94        -35.44        35.44 o                         
  -5   3  15         19.24         14.94        37.30 o                         
  -3   3  15         97.11         83.84        39.23 o                         
  -1   3  15        160.11        118.49        43.26 o                         
   1   3  15          1.19         -2.86        48.22 o                         
   3   3  15        608.39        668.47        50.66 o                         
 -22   4  15         13.98         18.17        46.54 o                         
 -20   4  15          1.05        -42.42        42.42 o                         
 -18   4  15         21.84         79.28        42.32 o                         
 -16   4  15          1.81         23.52        35.81 o                         
 -14   4  15          7.66         70.47        36.15 o                         
 -12   4  15        134.55        148.69        42.04 o                         
 -10   4  15         11.00        -14.16        38.04 o                         
  -8   4  15        181.21        156.31        45.83 o                         
  -6   4  15        172.84        174.71        44.91 o                         
  -4   4  15        311.45        353.30        55.17 o                         
  -2   4  15        124.37        159.52        48.70 o                         
   0   4  15          7.99          6.74        48.48 o                         
   2   4  15         10.79        -29.62        50.72 o                         
 -19   5  15         12.57        -17.41        48.55 o                         
 -17   5  15          8.45         -4.05        40.75 o                         
 -15   5  15          0.69         -2.50        40.16 o                         
 -13   5  15         29.51         84.52        40.31 o                         
 -11   5  15          2.72        -28.43        45.32 o                         
  -9   5  15         27.43         86.96        47.52 o                         
  -7   5  15          4.57        -25.99        63.60 o                         
  -5   5  15         15.61         15.20        44.94 o                         
  -3   5  15         91.40         19.15        47.59 o                         
  -1   5  15         59.06        -51.48        58.13 o                         
   1   5  15         46.17         10.33        52.61 o                         
 -18   6  15          1.12         25.16        45.33 o                         
 -16   6  15         14.16         20.06        43.06 o                         
 -14   6  15         12.76         54.91        48.57 o                         
 -12   6  15         43.45        109.32        49.29 o                         
 -10   6  15         28.11         27.37        63.55 o                         
  -8   6  15          0.11        -15.31        60.25 o                         
  -6   6  15         14.06         46.22        63.09 o                         
  -4   6  15          0.46          3.06        57.86 o                         
  -2   6  15         10.56         -7.65        62.77 o                         
 -13   7  15         23.92        100.27       109.12 o                         
 -11   7  15         13.04         58.55        70.08 o                         
  -9   7  15         13.75        -62.67        62.67 o                         
  -7   7  15          5.17        -35.35        63.16 o                         
  -5   7  15        141.08        218.93        70.45 o                         
 -22   0  16         40.74        -55.24       126.49 o                         
 -20   0  16         73.69        -11.88       106.88 o                         
 -18   0  16        204.32        241.24        94.68 o                         
 -16   0  16         18.33         42.22        90.51 o                         
 -14   0  16          0.08         -6.94        48.05 o                         
 -12   0  16          0.60         -8.98        42.45 o                         
 -10   0  16          0.41         11.08        43.08 o                         
  -8   0  16        141.17        139.95        41.78 o                         
  -6   0  16        476.85        556.10        63.49 o                         
  -4   0  16        546.30        692.60        72.49 o                         
  -2   0  16         52.77         21.22        55.05 o                         
   0   0  16        228.23        212.61        61.72 o                         
   2   0  16          5.12         26.44        60.72 o                         
 -23   1  16          0.67        -23.49       106.84 o                         
 -21   1  16         79.11         89.25        66.11 o                         
 -19   1  16         40.74         40.07        35.12 o                         
 -17   1  16         39.27         69.30        33.89 o                         
 -15   1  16         45.92         29.70        30.92 o                         
 -13   1  16         39.41         27.91        29.96 o                         
 -11   1  16         21.29          4.51        29.00 o                         
  -9   1  16        223.50        266.10        31.64 o                         
  -7   1  16          0.82         31.60        29.80 o                         
  -5   1  16         95.53         75.18        33.94 o                         
  -3   1  16        135.50        196.42        52.27 o                         
  -1   1  16          4.51        -46.63        46.63 o                         
   1   1  16          7.34        -38.40        44.62 o                         
   3   1  16         59.93         86.75        50.59 o                         
 -22   2  16          3.28        -10.24        58.51 o                         
 -20   2  16         20.38        -41.40        41.40 o                         
 -18   2  16         46.40         20.64        41.02 o                         
 -16   2  16          1.77         85.25        39.27 o                         
 -14   2  16          8.09         64.22        35.89 o                         
 -12   2  16        233.01        281.85        37.85 o                         
 -10   2  16         60.88         59.93        29.14 o                         
  -8   2  16        415.58        398.27        32.87 o                         
  -6   2  16         69.35         89.71        32.84 o                         
  -4   2  16          2.17         26.08        32.64 o                         
  -2   2  16          0.75         10.68        34.07 o                         
   0   2  16        103.20        106.45        37.87 o                         
   2   2  16          6.68        -33.47        45.55 o                         
 -21   3  16         24.08         -3.62        55.80 o                         
 -19   3  16         28.59         31.75        58.38 o                         
 -17   3  16         16.82         -3.45        41.21 o                         
 -15   3  16         17.25         98.96        38.18 o                         
 -13   3  16          1.60         83.74        36.19 o                         
 -11   3  16         20.77         51.36        35.74 o                         
  -9   3  16          3.79         -2.83        36.45 o                         
  -7   3  16          5.03         -1.07        39.12 o                         
  -5   3  16         81.48         47.80        55.02 o                         
  -3   3  16         46.32         80.50        42.10 o                         
  -1   3  16         19.43        -26.59        44.08 o                         
   1   3  16          1.72        -49.82        49.82 o                         
 -20   4  16         18.54        107.78        49.61 o                         
 -18   4  16         15.41         75.17        44.61 o                         
 -16   4  16          2.08          6.32        39.27 o                         
 -14   4  16          7.36        122.54        41.95 o                         
 -12   4  16        116.60         90.70        43.73 o                         
 -10   4  16        203.42        254.47        51.84 o                         
  -8   4  16         36.99         89.96        51.23 o                         
  -6   4  16          9.77        -45.33        45.33 o                         
  -4   4  16         50.05         55.76        48.03 o                         
  -2   4  16         18.86         -8.30        69.99 o                         
   0   4  16         26.23         20.89        52.66 o                         
 -17   5  16         31.00        -13.23        48.90 o                         
 -15   5  16         46.31         15.01        43.70 o                         
 -13   5  16          1.61         37.73        45.14 o                         
 -11   5  16          0.29          3.22        49.48 o                         
  -9   5  16         66.32         85.41        51.63 o                         
  -7   5  16          4.62         57.31        53.07 o                         
  -5   5  16         12.62        -40.40        47.93 o                         
  -3   5  16         72.93         25.76        51.12 o                         
  -1   5  16         20.49         40.66       102.46 o                         
 -14   6  16          9.91         81.05        70.64 o                         
 -12   6  16         19.60         41.07        66.50 o                         
 -10   6  16          8.63         39.47        67.03 o                         
  -8   6  16          1.02        -64.78        64.78 o                         
  -6   6  16         46.46         97.58        91.46 o                         
 -21   1  17         13.66        -19.78        74.61 o                         
 -19   1  17         12.76         16.42        56.93 o                         
 -17   1  17          1.91          8.35        34.32 o                         
 -15   1  17          3.22        -32.85        32.85 o                         
 -13   1  17         22.23         74.49        33.15 o                         
 -11   1  17         53.21         95.35        40.75 o                         
  -9   1  17          1.73         36.36        42.24 o                         
  -7   1  17         29.38          9.28        32.32 o                         
  -5   1  17          5.10         27.93        36.45 o                         
  -3   1  17          4.79        -43.14        43.14 o                         
  -1   1  17         69.37         87.92        47.95 o                         
 -20   2  17         28.70        -21.82        78.88 o                         
 -18   2  17         23.71        -24.87        67.16 o                         
 -16   2  17         19.57         41.67        41.49 o                         
 -14   2  17         21.53         14.28        40.74 o                         
 -12   2  17         18.73          9.04        43.88 o                         
 -10   2  17         69.54          4.56        38.35 o                         
  -8   2  17          8.15        -28.10        32.22 o                         
  -6   2  17         87.69        117.70        35.12 o                         
  -4   2  17         57.24         33.72        37.11 o                         
  -2   2  17          7.62         -8.92        38.98 o                         
   0   2  17         13.49        -45.26        45.26 o                         
 -19   3  17          2.02         37.25        45.29 o                         
 -17   3  17          0.33        -41.90        41.90 o                         
 -15   3  17          8.67        -35.15        41.32 o                         
 -13   3  17         32.34          7.60        37.69 o                         
 -11   3  17         47.08         11.25        39.12 o                         
  -9   3  17        174.55        154.07        45.98 o                         
  -7   3  17         85.89         76.35        43.21 o                         
  -5   3  17          2.30         10.18        43.40 o                         
  -3   3  17         81.11        133.09        46.69 o                         
  -1   3  17         26.60         70.68        53.41 o                         
 -18   4  17         21.37        -51.50        59.52 o                         
 -16   4  17         23.95         12.71        64.84 o                         
 -14   4  17          1.40          2.65        43.91 o                         
 -12   4  17         20.25        -15.34        51.63 o                         
 -10   4  17         48.93         24.75        51.21 o                         
  -8   4  17          0.46         -2.00        52.12 o                         
  -6   4  17          9.31         42.98        51.51 o                         
  -4   4  17         67.13         36.69        51.70 o                         
 -15   5  17         18.59         82.20        46.21 o                         
 -13   5  17          1.43        -51.07        52.78 o                         
 -11   5  17         17.05         20.53        57.21 o                         
  -9   5  17         10.88          0.50        55.36 o                         
  -7   5  17          9.34         46.17        55.37 o                         
 -18   0  18          6.63         26.48        62.41 o                         
 -16   0  18         40.93        -69.15        91.47 o                         
 -14   0  18        135.28         52.99        83.44 o                         
 -12   0  18         71.78        -34.91        55.56 o                         
 -10   0  18         70.12         49.04        52.82 o                         
  -8   0  18         16.35         62.40        54.25 o                         
  -6   0  18        190.58        183.16        72.18 o                         
  -4   0  18         44.83        -25.37        61.36 o                         
 -19   1  18         12.92         56.75        39.33 o                         
 -17   1  18          4.04        -29.48        52.15 o                         
 -15   1  18          7.77        -17.85        36.46 o                         
 -13   1  18         89.43         54.49        40.43 o                         
 -11   1  18          1.31        -17.09        34.48 o                         
  -9   1  18         39.89         29.47        38.71 o                         
  -7   1  18         27.38          1.49        43.30 o                         
  -5   1  18          0.29         27.73        57.53 o                         
  -3   1  18         45.15         39.96        52.46 o                         
 -18   2  18          0.22        -33.24        73.70 o                         
 -16   2  18         12.06         51.32        44.86 o                         
 -14   2  18          0.67        -28.56        41.89 o                         
 -12   2  18          1.97         75.71        52.63 o                         
 -10   2  18          9.29        122.24        48.88 o                         
  -8   2  18         27.76         96.75        37.66 o                         
  -6   2  18          0.89         29.02        38.28 o                         
  -4   2  18         53.82        126.01        40.40 o                         
 -17   3  18          8.29        -37.77        46.64 o                         
 -15   3  18          1.51         89.86        46.74 o                         
 -13   3  18          0.40         29.91        54.66 o                         
 -11   3  18          0.17         19.83        48.84 o                         
  -9   3  18          8.02        -10.50        62.99 o                         
  -7   3  18         17.85        -50.83        50.83 o                         
  -5   3  18          3.01        -19.80        79.55 o                         
 -14   4  18          4.68         61.23        81.00 o                         
 -12   4  18          0.54        -44.22       106.49 o                         
 -10   4  18         23.25         17.85        54.67 o                         
  -8   4  18         10.88          6.42       138.00 o                         
 -15   1  19          0.50        -35.61        38.73 o                         
 -13   1  19          6.57         10.93        38.61 o                         
 -11   1  19         18.63         19.04        37.89 o                         
  -9   1  19          2.07         55.24        41.86 o                         
 -12   2  19          2.86         92.62        65.87 o                         
                                                                                
